# Supplementary material for: A Cyclin A—Myb-MuvB—Aurora B network regulates the choice between mitotic cycles and polyploid endoreplication cycles
Source: PLoS Genet. 2019 Jul 10;15(7):e1008253. doi: 10.1371/journal.pgen.1008253 (PMC6645565; doi:10.1371/journal.pgen.1008253)
Supplement: S1 Table — (XLSX) [file pgen.1008253.s002.xlsx]

## Sheet: Table S1
Table S1 – Differentially expressed genes in CycA dsRNA iECs
FBgn	Gene symbol	log2FoldChange	FDR adjusted p value (B-H)
FBgn0283461	Drs	5.60204	3.32807e-217
FBgn0027070	CG17322	4.7764	8.76849e-76
FBgn0031327	CG5397	4.57274	0
FBgn0028430	He	4.43503	5.09501e-119
FBgn0243514	eater	3.91747	0
FBgn0051235	CG31235	3.9126	5.2642e-76
FBgn0031470	CG18557	3.8864	3.70541e-282
FBgn0035539	slow	3.8063	7.9472e-165
FBgn0035452	CG10359	3.80267	1.2753e-238
FBgn0261258	rgn	3.78038	3.52068e-120
FBgn0050377	CG30377	3.75679	4.31159e-67
FBgn0085360	CG34331	3.72936	1.98134e-38
FBgn0032297	CG17124	3.65407	0
FBgn0052091	CG32091	3.5622	7.95858e-125
FBgn0051778	CG31778	3.48443	4.0154e-54
FBgn0029639	CG14419	3.3678	6.62419e-52
FBgn0036877	CG9452	3.35222	7.70152e-74
FBgn0259175	ome	3.34647	2.30124e-284
FBgn0038530	AttD	3.26361	2.14394e-240
FBgn0022355	Tsf1	3.26352	1.94295e-93
FBgn0038179	CG9312	3.19186	5.1442e-59
FBgn0259736	CG42390	3.18377	8.17026e-115
FBgn0260746	Ect3	3.10732	3.20557e-187
FBgn0030160	CG9691	3.05208	8.0192e-168
FBgn0265052	St3	3.03696	6.9744e-39
FBgn0260660	Mp	2.98407	1.17696e-34
FBgn0037936	CG6908	2.96378	3.83401e-22
FBgn0032285	CG17108	2.95794	4.97456e-27
FBgn0266417	ringer	2.93927	2.77994e-69
FBgn0030040	CG15347	2.92259	1.38208e-209
FBgn0039396	CCAP-R	2.91863	2.1529e-62
FBgn0038460	CG18622	2.89012	2.47705e-60
FBgn0069973	CG40485	2.87933	2.20514e-80
FBgn0266346	CngB	2.85724	1.96733e-29
FBgn0030357	Sclp	2.85078	8.40534e-27
FBgn0052170	CG32170	2.82763	4.09037e-114
FBgn0032264	Lip4	2.8213	1.35623e-72
FBgn0015766	Msr-110	2.80213	0
FBgn0025692	Lfg	2.80086	8.79243e-78
FBgn0035112	CG13877	2.77124	1.09717e-20
FBgn0027578	Nepl21	2.75821	1.20645e-83
FBgn0001255	ImpE3	2.7525	6.09961e-116
FBgn0039323	CG10559	2.72943	1.52608e-31
FBgn0013772	Cyp6a8	2.71959	5.81205e-176
FBgn0000180	bib	2.71954	6.66834e-60
FBgn0032899	CG9338	2.69884	5.78718e-76
FBgn0038878	CG3301	2.67531	7.26976e-20
FBgn0037126	CG14567	2.67138	1.43882e-24
FBgn0037956	CG6959	2.64113	2.12089e-33
FBgn0023495	Lip3	2.6272	5.18036e-70
FBgn0267615	lncRNA:CR45953	2.6187	4.49968e-18
FBgn0036806	Cyp12c1	2.61331	2.24908e-57
FBgn0032602	ppk17	2.60687	2.91879e-22
FBgn0053329	Sp212	2.60276	1.3848e-78
FBgn0030237	CG15209	2.60172	1.32794e-120
FBgn0264895	RapGAP1	2.59147	2.19781e-108
FBgn0262562	CG43102	2.58907	1.12666e-123
FBgn0032897	CG9336	2.56363	2.98122e-22
FBgn0045064	bwa	2.55377	2.07625e-296
FBgn0250871	pot	2.5445	3.98449e-29
FBgn0266758	Esyt2	2.54437	2.81205e-173
FBgn0262057	Spn77Ba	2.5407	1.46486e-188
FBgn0029608	CG3091	2.53447	4.62098e-75
FBgn0034720	Liprin-gamma	2.52943	2.10243e-25
FBgn0012037	Ance	2.5118	2.60254e-32
FBgn0013949	Elal	2.51093	4.11954e-62
FBgn0034733	CG4752	2.50118	6.12385e-52
FBgn0035262	CG18171	2.4729	1.20304e-42
FBgn0034985	CG3328	2.46663	2.01174e-87
FBgn0030544	CG13403	2.46209	2.88613e-15
FBgn0011829	Ret	2.44957	3.62228e-19
FBgn0038469	CG4009	2.44629	2.15562e-19
FBgn0035019	Ir60e	2.44184	2.91379e-15
FBgn0030348	CG10352	2.44162	4.38163e-66
FBgn0036101	NijA	2.43528	1.1692e-138
FBgn0039099	GILT2	2.41672	7.09457e-18
FBgn0032218	CG5381	2.41661	1.96389e-165
FBgn0036461	Zip71B	2.4158	1.81343e-60
FBgn0054034	CG34034	2.40257	7.21493e-32
FBgn0015522	olf186-M	2.39819	1.78099e-27
FBgn0030204	Or9a	2.39188	9.63226e-32
FBgn0265270	lncRNA:CR43239	2.38793	5.96256e-36
FBgn0031914	CG5973	2.38658	1.78382e-25
FBgn0027594	drpr	2.37699	0
FBgn0031116	CG1695	2.36916	1.97507e-127
FBgn0023524	CG3078	2.36521	1.63246e-21
FBgn0037290	CG1124	2.36237	1.6834e-32
FBgn0029659	CG16782	2.35621	9.01049e-12
FBgn0063923	Kaz1-ORFB	2.35088	2.04653e-33
FBgn0038450	CG17560	2.34955	5.08712e-39
FBgn0062978	CG31808	2.34202	3.06748e-18
FBgn0033724	CG8501	2.33793	1.8318e-21
FBgn0032785	CG10026	2.33371	1.76574e-81
FBgn0033304	Cyp6a13	2.32868	1.77176e-22
FBgn0011695	EbpIII	2.30245	3.21244e-48
FBgn0050345	CG30345	2.29911	1.91549e-43
FBgn0051777	CG31777	2.29729	1.75676e-63
FBgn0039075	CG4393	2.29676	3.50698e-44
FBgn0025525	bab2	2.29564	5.34616e-181
FBgn0034723	CG13506	2.29551	6.67538e-23
FBgn0259163	CG42268	2.28922	5.68378e-98
FBgn0052521	CG32521	2.28358	3.25715e-286
FBgn0025836	RhoGAP1A	2.28207	1.05234e-52
FBgn0027556	CG4928	2.2811	2.65095e-24
FBgn0051296	CG31296	2.28028	1.62734e-17
FBgn0040837	CG8620	2.27746	1.29997e-55
FBgn0051191	CG31191	2.26283	1.78529e-14
FBgn0032706	Irk3	2.25917	2.21284e-34
FBgn0038071	Dtg	2.24847	7.23964e-34
FBgn0051551	CG31551	2.24598	1.3816e-21
FBgn0262366	CG43064	2.2448	9.94539e-17
FBgn0003328	scb	2.24245	1.83643e-199
FBgn0264695	Mhc	2.23939	9.49569e-14
FBgn0033065	Cyp6w1	2.23904	1.10422e-89
FBgn0003091	Pkc53E	2.23562	3.92092e-16
FBgn0086906	sls	2.23279	9.52915e-129
FBgn0031313	CG5080	2.23193	2.21154e-201
FBgn0010389	htl	2.22488	2.05711e-12
FBgn0035173	CG13907	2.22214	9.78938e-154
FBgn0037817	Cyp12e1	2.21948	2.50057e-55
FBgn0039714	Zip99C	2.21711	0
FBgn0036551	CG17029	2.21029	2.1656e-23
FBgn0034804	CG3831	2.19909	1.58331e-48
FBgn0033888	CG18568	2.19753	5.02885e-10
FBgn0027660	blot	2.19748	3.2184e-23
FBgn0038348	AOX2	2.19227	2.40608e-11
FBgn0032211	CG13138	2.18481	1.12527e-10
FBgn0035267	CG13921	2.18324	4.13467e-17
FBgn0051217	modSP	2.16513	3.83254e-34
FBgn0036752	Adgf-A	2.16233	6.67938e-124
FBgn0266801	CG45263	2.1623	1.34851e-31
FBgn0036454	CG17839	2.15781	2.79959e-40
FBgn0036094	CG14153	2.15002	4.03102e-10
FBgn0050090	CG30090	2.1296	2.2129e-23
FBgn0039927	CG11155	2.12663	2.73665e-39
FBgn0035192	CG9194	2.12552	1.41875e-10
FBgn0051119	HDAC11	2.12055	1.87391e-74
FBgn0040364	CG11378	2.11649	5.36323e-88
FBgn0038063	Octbeta2R	2.10804	5.52942e-57
FBgn0031471	CG3117	2.09474	3.47823e-09
FBgn0032774	CG17549	2.0946	9.60093e-22
FBgn0032464	Vha68-3	2.0865	3.97538e-19
FBgn0263400	CG43446	2.08154	3.86526e-44
FBgn0016684	NaPi-T	2.06364	9.15704e-73
FBgn0030927	CG15046	2.04781	1.39401e-17
FBgn0031169	CG1494	2.04734	3.25398e-12
FBgn0052412	QC	2.04378	1.18675e-159
FBgn0039098	GILT3	2.03234	6.65851e-10
FBgn0037553	CG18249	2.02467	7.75939e-16
FBgn0032192	CG5731	2.0195	2.40597e-51
FBgn0038652	CG7720	2.01601	3.11744e-20
FBgn0050460	CG30460	2.01549	6.31443e-137
FBgn0266305	lncRNA:CR44970	2.0127	1.07568e-12
FBgn0032139	CG13116	2.00798	1.32248e-22
FBgn0060296	pain	2.00563	2.05254e-90
FBgn0259111	Ndae1	1.99787	4.49247e-73
FBgn0022702	Cht2	1.99404	4.56877e-26
FBgn0259823	CG42404	1.99132	7.6076e-15
FBgn0001227	Hsp67Ba	1.98262	8.34515e-15
FBgn0267252	Ggamma30A	1.97823	5.73873e-11
FBgn0039485	CG17189	1.97683	1.76151e-08
FBgn0039155	Kal1	1.97518	4.78153e-98
FBgn0039747	AdoR	1.95865	3.04272e-08
FBgn0037690	Task7	1.95839	2.02537e-11
FBgn0265413	CG44325	1.95676	1.96389e-165
FBgn0035325	CG13806	1.95209	1.93471e-11
FBgn0039645	CG11898	1.95101	2.4369e-10
FBgn0036287	CG10663	1.93916	1.47519e-19
FBgn0050148	CG30148	1.93789	4.40125e-08
FBgn0033979	Cyp6a19	1.93249	9.521e-17
FBgn0000489	Pka-C3	1.92915	1.377e-74
FBgn0005670	Cyp4d1	1.92899	8.88155e-19
FBgn0003435	sm	1.9248	2.04332e-66
FBgn0029821	CG4020	1.9245	2.613e-21
FBgn0032895	twit	1.92221	8.77768e-11
FBgn0034225	veil	1.9219	1.85657e-13
FBgn0023091	dimm	1.91964	3.25588e-08
FBgn0037989	ATP8B	1.91689	9.68469e-171
FBgn0259229	CG42329	1.91205	3.12364e-09
FBgn0016930	Dyrk2	1.90687	3.55926e-217
FBgn0038828	CG17270	1.90431	5.12791e-19
FBgn0001224	Hsp23	1.90341	1.68341e-101
FBgn0036995	atk	1.89636	8.77472e-15
FBgn0034655	CG10307	1.89513	5.86442e-09
FBgn0261563	wb	1.89265	6.79506e-38
FBgn0053679	CG33679	1.89059	7.81172e-15
FBgn0039808	CG12071	1.88673	1.44828e-25
FBgn0005613	Sox15	1.88645	2.41482e-32
FBgn0010395	Itgbn	1.88638	5.21981e-87
FBgn0036996	mag	1.88474	1.68609e-12
FBgn0037064	CG9389	1.88473	5.26732e-11
FBgn0053468	CG33468	1.88238	3.09401e-63
FBgn0020415	Idgf2	1.88019	2.43189e-115
FBgn0259173	corn	1.88006	1.94338e-40
FBgn0035468	Gr63a	1.86346	7.26892e-09
FBgn0011591	fng	1.86077	1.33692e-116
FBgn0043025	Adgf-A2	1.85823	1.31672e-16
FBgn0260429	CG42524	1.85489	1.55043e-19
FBgn0053288	CG33288	1.85321	1.92425e-07
FBgn0053462	CG33462	1.85033	1.02238e-07
FBgn0266929	lncRNA:CR45380	1.84978	5.90237e-19
FBgn0264090	CG43759	1.84905	7.86085e-38
FBgn0032666	CG5758	1.84866	2.11699e-126
FBgn0031745	rau	1.84662	1.12243e-08
FBgn0063498	GstE2	1.84593	7.31596e-73
FBgn0033292	Cyp4ad1	1.84471	1.0029e-10
FBgn0261260	mgl	1.84439	1.82862e-37
FBgn0039347	CG5071	1.84113	1.65488e-07
FBgn0033048	CG7881	1.84087	2.18117e-17
FBgn0035360	CG1246	1.83322	1.952e-12
FBgn0054043	CG34043	1.83274	2.57262e-07
FBgn0037166	CG11426	1.82418	4.87374e-08
FBgn0034642	CG15674	1.8213	7.56294e-18
FBgn0050197	CG30197	1.81807	1.35032e-11
FBgn0032124	CG17855	1.81388	3.07961e-07
FBgn0038088	CG10126	1.81109	3.67422e-196
FBgn0052185	edin	1.81021	2.85582e-31
FBgn0037721	CG9427	1.80545	2.12519e-09
FBgn0039759	CG9733	1.80155	2.53354e-09
FBgn0085408	Shroom	1.79753	9.92228e-76
FBgn0039108	CG10232	1.79244	1.50665e-152
FBgn0031762	CG9098	1.79015	1.10552e-58
FBgn0265274	Inx3	1.78906	2.65295e-85
FBgn0030904	upd2	1.78596	1.84773e-51
FBgn0031939	CG13796	1.78532	4.64964e-09
FBgn0003996	w	1.78146	3.80027e-21
FBgn0034005	ItgaPS4	1.77969	1.75926e-50
FBgn0050015	CG30015	1.77633	4.26005e-123
FBgn0039086	CG16732	1.77338	6.13072e-07
FBgn0037975	CG3397	1.7717	1.32692e-28
FBgn0038198	Npc2b	1.76854	5.10632e-50
FBgn0036874	brv1	1.76569	5.47529e-07
FBgn0262985	CG43293	1.75607	1.33755e-76
FBgn0033446	CG1648	1.74386	2.8673e-92
FBgn0052681	CG32681	1.74192	7.92174e-13
FBgn0264845	Tep5	1.74094	1.47493e-07
FBgn0262817	CG43188	1.73752	2.15961e-45
FBgn0021767	org-1	1.73671	2.36605e-07
FBgn0039564	Nep7	1.73568	4.3338e-22
FBgn0052181	CG32181	1.73509	1.26976e-06
FBgn0030653	CG7860	1.73392	5.52194e-41
FBgn0035708	axed	1.73363	1.30843e-13
FBgn0035049	Mmp1	1.73293	1.59351e-195
FBgn0003731	Egfr	1.72083	1.05171e-17
FBgn0267001	Ten-a	1.71235	1.47997e-80
FBgn0035286	CG13924	1.71197	8.49017e-12
FBgn0014865	Mtk	1.7114	6.49275e-21
FBgn0035985	Cpr67B	1.70738	3.86976e-10
FBgn0030508	CG15760	1.70523	3.29708e-31
FBgn0038190	CG9926	1.70174	8.93531e-10
FBgn0033926	Arc1	1.69797	2.89174e-197
FBgn0031469	CG18558	1.69551	2.24826e-06
FBgn0051690	CG31690	1.69526	7.80708e-13
FBgn0024989	CG3777	1.69218	8.35801e-19
FBgn0031756	CG13992	1.68937	2.15169e-19
FBgn0263995	cpo	1.68787	4.41005e-30
FBgn0003867	tsl	1.68742	1.46145e-06
FBgn0033448	hebe	1.68705	1.72674e-09
FBgn0051719	RluA-1	1.68668	2.38169e-09
FBgn0034788	CG13532	1.68657	1.08314e-06
FBgn0051163	SKIP	1.68621	2.10848e-20
FBgn0038205	Kif19A	1.68413	1.85623e-07
FBgn0034010	CG8157	1.68281	3.27934e-07
FBgn0029827	CG6048	1.67874	4.40107e-07
FBgn0052816	CG32816	1.67526	3.22403e-08
FBgn0010043	GstD7	1.67088	1.59469e-07
FBgn0261561	CG42675	1.67085	8.41665e-117
FBgn0010258	Rbp4	1.67053	1.1132e-26
FBgn0039806	CG15545	1.66887	1.02795e-06
FBgn0004896	fd59A	1.66376	4.65154e-10
FBgn0011674	insc	1.65556	2.43073e-48
FBgn0024836	stan	1.65223	2.73543e-16
FBgn0014033	Sr-CI	1.65146	5.89392e-13
FBgn0025625	Sik2	1.65131	5.04693e-60
FBgn0033268	Obp44a	1.65097	3.97855e-31
FBgn0003300	run	1.64782	1.28434e-06
FBgn0003710	tipE	1.64599	2.37342e-13
FBgn0030912	CG6023	1.6451	3.30792e-07
FBgn0035160	hng3	1.64452	2.33093e-15
FBgn0050151	CG30151	1.64382	1.96724e-07
FBgn0039613	Nepl20	1.64264	6.39969e-21
FBgn0259715	CG42369	1.64109	2.35523e-06
FBgn0015380	drl	1.63786	2.12509e-09
FBgn0033638	CG9005	1.63704	4.06218e-186
FBgn0030847	CG12991	1.63384	6.14836e-16
FBgn0035168	cep290	1.63195	4.21308e-20
FBgn0010397	LamC	1.63062	6.61708e-29
FBgn0262112	sro	1.63012	2.17171e-07
FBgn0032167	CG5853	1.63001	1.59837e-99
FBgn0039807	CG15546	1.62586	3.8418e-06
FBgn0035733	CG8641	1.62584	2.6858e-06
FBgn0262972	lncRNA:cherub	1.62004	6.35852e-06
FBgn0262570	CG43110	1.61877	1.64706e-06
FBgn0034021	CG8180	1.61762	7.72939e-25
FBgn0028863	CG4587	1.61664	6.84581e-06
FBgn0030310	PGRP-SA	1.61546	6.38576e-85
FBgn0033134	Tsp42El	1.61293	7.3e-27
FBgn0035439	CG14961	1.60946	4.16326e-90
FBgn0022710	Ac13E	1.60841	5.43674e-44
FBgn0038484	CG5246	1.60413	7.46348e-06
FBgn0000547	ed	1.60355	1.03952e-44
FBgn0266099	CG44836	1.59908	4.87549e-07
FBgn0261514	NimA	1.5983	4.71341e-06
FBgn0265512	mlt	1.59824	3.12193e-96
FBgn0042179	CG18869	1.59207	4.01736e-21
FBgn0030524	CG10993	1.59194	1.85749e-12
FBgn0052712	CG32712	1.591	8.66842e-07
FBgn0029681	CG15239	1.59035	1.3926e-07
FBgn0038851	dmrt93B	1.58785	2.28199e-07
FBgn0035575	CG7509	1.5854	3.84398e-10
FBgn0264494	CG17646	1.58392	2.1358e-115
FBgn0039282	Bili	1.58382	5.36101e-08
FBgn0037916	CG5342	1.58284	1.35514e-08
FBgn0028899	CG31817	1.5822	2.67428e-08
FBgn0040398	CG14629	1.58174	5.82062e-52
FBgn0015774	NetB	1.58173	6.70938e-17
FBgn0038865	cDIP	1.5762	2.8426e-25
FBgn0025878	wrapper	1.57492	4.21693e-08
FBgn0038252	BigH1	1.57286	1.76379e-17
FBgn0264089	sli	1.57212	2.62607e-73
FBgn0051106	CG31106	1.57154	7.68253e-06
FBgn0040355	CG3526	1.57109	2.01757e-08
FBgn0002569	Mal-A2	1.56961	1.23944e-05
FBgn0265906	lncRNA:CR44695	1.5684	9.37771e-06
FBgn0041150	hoe1	1.56682	4.04429e-105
FBgn0014073	Tie	1.56429	2.83647e-06
FBgn0020248	stet	1.56418	8.7749e-11
FBgn0028543	NimB2	1.56402	1.08738e-05
FBgn0030817	CG4991	1.56353	1.53548e-07
FBgn0037541	CG2747	1.56236	1.45738e-153
FBgn0046999	CG6429	1.55974	1.50437e-05
FBgn0083972	CG34136	1.55921	4.11332e-09
FBgn0035480	CG14984	1.55905	1.84688e-63
FBgn0050104	NT5E-2	1.55814	5.39366e-08
FBgn0266633	asRNA:CR45140	1.55775	3.20709e-11
FBgn0032484	kek4	1.55029	1.59442e-05
FBgn0052506	CG32506	1.54898	6.25712e-07
FBgn0035113	pyx	1.54274	1.42948e-10
FBgn0030816	CG16700	1.5421	3.21493e-30
FBgn0000008	a	1.53899	1.15756e-24
FBgn0266212	asRNA:CR44907	1.53813	4.66278e-07
FBgn0063496	GstE4	1.5351	2.07634e-05
FBgn0002577	m	1.53414	6.45087e-22
FBgn0039257	tnc	1.53283	6.52238e-11
FBgn0039239	CG13641	1.53162	7.82434e-06
FBgn0017424	asRNA:CR11538	1.53152	2.01314e-05
FBgn0004045	Yp1	1.53114	1.85412e-05
FBgn0259714	DIP-epsilon	1.52994	1.65457e-07
FBgn0266437	CG45067	1.52932	2.14709e-15
FBgn0263930	dally	1.52726	1.88765e-157
FBgn0036927	Gabat	1.5259	2.29275e-44
FBgn0032405	firl	1.52439	3.61653e-10
FBgn0039124	tbrd-1	1.51926	8.69657e-07
FBgn0039324	CG10553	1.51888	2.60159e-05
FBgn0024732	Drep1	1.51834	6.02132e-30
FBgn0032249	TBC1D16	1.51442	1.07341e-129
FBgn0035587	Gdap1	1.50981	1.18314e-07
FBgn0031142	r-cup	1.50794	2.13653e-15
FBgn0034489	ppk6	1.5079	1.11619e-05
FBgn0038250	CG3505	1.5074	1.10336e-09
FBgn0051436	CG31436	1.50491	2.056e-84
FBgn0033887	St4	1.50475	2.31898e-05
FBgn0051025	Ppi1	1.50466	6.00537e-06
FBgn0053300	Muc30E	1.50433	7.65399e-13
FBgn0034582	Cht9	1.50425	3.52711e-08
FBgn0263617	lncRNA:CR43626	1.50424	8.01585e-11
FBgn0000278	CecB	1.50371	4.77099e-11
FBgn0035955	CG5194	1.50124	6.50492e-06
FBgn0050285	CG30285	1.50052	2.42684e-12
FBgn0263236	SP1029	1.50008	4.0548e-35
FBgn0032749	Phlpp	1.49835	2.5478e-06
FBgn0010197	Gyc32E	1.4971	3.4758e-05
FBgn0263078	CG43339	1.49602	2.02531e-05
FBgn0038012	CG10013	1.49501	5.06071e-12
FBgn0062412	Ctr1B	1.49413	3.49728e-05
FBgn0053548	SmydA-8	1.49376	3.16889e-11
FBgn0032772	CG17350	1.49362	1.30499e-12
FBgn0034396	CG15097	1.49165	7.33117e-40
FBgn0039809	CG15547	1.49127	5.55722e-62
FBgn0035089	Phk-3	1.49114	1.0167e-19
FBgn0035131	mthl9	1.48897	1.3786e-16
FBgn0031734	CG11147	1.48782	1.73938e-05
FBgn0003475	spir	1.48602	5.46132e-255
FBgn0035623	mthl2	1.48556	4.82151e-13
FBgn0033654	Sobp	1.48379	2.03835e-11
FBgn0038716	CG7342	1.48349	6.01681e-07
FBgn0260745	mfas	1.48193	6.26588e-30
FBgn0033981	Cyp6a21	1.4794	5.34489e-07
FBgn0086265	psd	1.47802	1.35562e-07
FBgn0028893	CG31819	1.47736	1.18211e-05
FBgn0039478	Nep5	1.4765	1.70593e-08
FBgn0263079	CG43338	1.47628	1.05115e-16
FBgn0030027	CG1632	1.47499	9.28465e-06
FBgn0037276	CG17387	1.47487	2.54957e-05
FBgn0035344	Cyp4d20	1.47279	2.74208e-82
FBgn0085486	CG34457	1.46716	1.00783e-05
FBgn0032935	Atg18b	1.46707	2.3075e-104
FBgn0034709	Swim	1.46699	1.88688e-61
FBgn0030964	Pvf1	1.46422	7.49819e-08
FBgn0026315	Ugt35a	1.46406	2.56229e-47
FBgn0032813	PCNA2	1.4624	1.32444e-22
FBgn0264439	lncRNA:CR43857	1.46201	2.37276e-12
FBgn0030271	CG15202	1.46196	1.4721e-16
FBgn0033302	Cyp6a14	1.45826	7.18802e-29
FBgn0036552	CG17028	1.45715	3.29414e-05
FBgn0035076	Ance-5	1.45448	5.13162e-07
FBgn0010497	dmGlut	1.45445	1.7227e-46
FBgn0033207	CG12826	1.45415	2.4973e-06
FBgn0000422	Ddc	1.45048	5.28891e-06
FBgn0025702	Srpk79D	1.44838	3.90992e-11
FBgn0032434	CG5421	1.44731	5.63747e-05
FBgn0034439	CG10062	1.44655	3.19931e-09
FBgn0035636	Cralbp	1.44587	8.04217e-06
FBgn0028523	CG5888	1.44276	2.73792e-145
FBgn0051102	CG31102	1.43978	5.29876e-05
FBgn0050456	CG30456	1.43948	6.01777e-90
FBgn0026415	Idgf4	1.43363	4.0545e-08
FBgn0265417	CG44329	1.43251	3.04358e-16
FBgn0051116	ClC-a	1.43181	2.43107e-147
FBgn0265264	CG17097	1.42699	4.94852e-05
FBgn0039640	CG14516	1.42697	5.54613e-25
FBgn0264901	lncRNA:CR44092	1.42687	2.7959e-11
FBgn0013995	Calx	1.42589	5.5634e-10
FBgn0261393	alpha-Est5	1.42323	1.60455e-06
FBgn0039789	CG9717	1.42195	7.70339e-05
FBgn0030985	Obp18a	1.42171	3.2147e-10
FBgn0004858	elB	1.42149	1.03529e-11
FBgn0032798	CG10132	1.41969	4.75679e-07
FBgn0003495	spz	1.41901	1.51019e-193
FBgn0035282	CNMa	1.4173	9.17701e-33
FBgn0031264	CG11835	1.41054	4.42577e-21
FBgn0036978	Toll-9	1.40765	5.37692e-06
FBgn0036956	CG13813	1.40736	1.17846e-11
FBgn0035246	CG13928	1.40703	5.93608e-06
FBgn0031111	Obp19c	1.40569	9.15176e-13
FBgn0013771	Cyp6a9	1.40492	2.52052e-108
FBgn0036482	CG13457	1.40194	1.97433e-08
FBgn0034880	ItgaPS5	1.40182	7.23995e-21
FBgn0015034	Cyp4e1	1.40142	1.99259e-05
FBgn0035431	CG14968	1.40087	3.93638e-08
FBgn0038842	hdly	1.39964	2.23867e-100
FBgn0036485	FucTA	1.39883	1.6721e-05
FBgn0032400	CG6770	1.39458	5.9119e-188
FBgn0002563	Lsp1beta	1.39403	2.14056e-05
FBgn0266414	lncRNA:CR45054	1.3919	2.64748e-16
FBgn0000636	Fas3	1.39145	5.99239e-12
FBgn0065098	RNaseMRP:RNA	1.39141	1.75517e-13
FBgn0038658	CG14292	1.39103	0.000129855
FBgn0053290	CG33290	1.39066	9.03099e-05
FBgn0003975	vg	1.39059	3.57437e-05
FBgn0010040	GstD4	1.38945	7.18322e-06
FBgn0051454	CG31454	1.3882	0.000100892
FBgn0038612	cona	1.38719	1.66325e-08
FBgn0036442	CG13473	1.38662	0.000119654
FBgn0052667	ssp7	1.38368	0.000101512
FBgn0000153	b	1.38336	1.39335e-12
FBgn0030976	CG7378	1.38309	4.97032e-05
FBgn0083956	CG34120	1.38246	9.89681e-05
FBgn0033222	CG12824	1.38171	4.72704e-05
FBgn0031031	CG14218	1.3816	0.000125316
FBgn0042135	CG18812	1.38147	5.14191e-244
FBgn0041605	cpx	1.38139	6.2145e-14
FBgn0039667	CG2010	1.38078	1.79578e-12
FBgn0259150	OtopLc	1.37904	1.21075e-07
FBgn0264986	asRNA:CR44137	1.37896	6.05504e-12
FBgn0030078	CG10970	1.37875	0.000146163
FBgn0263029	CG43324	1.37767	1.69163e-11
FBgn0013810	Dhc36C	1.37718	1.56714e-14
FBgn0038613	Vha100-4	1.3764	7.44746e-06
FBgn0032120	CG33298	1.37591	2.55175e-131
FBgn0032003	CG8349	1.37547	3.7389e-44
FBgn0032614	CG13284	1.37527	3.70805e-05
FBgn0052373	CG32373	1.37487	1.24795e-17
FBgn0039736	CG7912	1.3744	0.000159527
FBgn0034183	SmydA-6	1.37438	0.000137114
FBgn0036687	CG6652	1.37433	1.76923e-12
FBgn0263706	CG43658	1.37425	1.2529e-83
FBgn0027491	Cdk5alpha	1.37224	3.74339e-06
FBgn0030918	CG15056	1.36951	4.19714e-38
FBgn0032399	CG6785	1.36915	4.981e-15
FBgn0039467	CG14253	1.36909	3.4358e-09
FBgn0038330	CG14868	1.36897	2.21031e-60
FBgn0031397	CG15385	1.36525	4.54605e-10
FBgn0031973	Spn28Dc	1.36332	9.16042e-43
FBgn0004108	Nrt	1.36269	1.45084e-84
FBgn0034490	CG9864	1.36164	1.60412e-08
FBgn0024321	NK7.1	1.36079	1.70322e-62
FBgn0266955	lncRNA:CR45406	1.36068	0.000185039
FBgn0033128	Tsp42Eg	1.36028	0.000144225
FBgn0034443	cer	1.35769	1.17338e-51
FBgn0031012	CG8051	1.35524	1.50915e-20
FBgn0004629	Cys	1.35508	6.48704e-43
FBgn0051514	asRNA:CR31514	1.35397	1.8484e-06
FBgn0034406	Jheh3	1.35087	2.96928e-07
FBgn0030332	CG9360	1.34927	2.00726e-14
FBgn0036415	CG7768	1.34611	2.05172e-05
FBgn0029879	APC7	1.34585	4.03028e-30
FBgn0030615	Cyp4s3	1.34506	8.82341e-05
FBgn0264490	Eip93F	1.34483	4.92096e-34
FBgn0038595	CG7142	1.34378	2.45472e-28
FBgn0033778	Balat	1.34224	0.000187482
FBgn0032080	CG9525	1.34133	1.00243e-07
FBgn0015609	CadN	1.34104	5.34377e-12
FBgn0259977	Tdc1	1.34046	3.57626e-05
FBgn0036568	ATPsynbetaL	1.33899	2.55371e-05
FBgn0037217	CG14636	1.33772	2.55579e-05
FBgn0263338	lncRNA:CR43419	1.33761	0.000244516
FBgn0259831	CG34309	1.33645	5.41497e-09
FBgn0265713	lncRNA:CR44520	1.33585	0.000172338
FBgn0032891	Oseg5	1.3346	1.42376e-11
FBgn0001089	Gal	1.33384	7.65073e-05
FBgn0266742	lncRNA:CR45215	1.33305	0.00024024
FBgn0013770	Cp1	1.33282	7.05093e-109
FBgn0038814	CG15923	1.33231	6.1601e-12
FBgn0033234	MFS12	1.3321	5.17904e-10
FBgn0004359	T48	1.33098	5.28541e-32
FBgn0011672	Mvl	1.3289	4.00058e-117
FBgn0039758	CG9737	1.32627	0.00024112
FBgn0000463	Dl	1.32579	1.62684e-05
FBgn0051901	Mur29B	1.32458	0.000274937
FBgn0264353	asRNA:CR43809	1.32196	8.76393e-08
FBgn0027611	LManII	1.32184	6.36449e-13
FBgn0087005	rtp	1.32108	0.000268788
FBgn0035977	PGRP-LF	1.32064	3.62825e-81
FBgn0031322	CG5001	1.32053	1.12103e-16
FBgn0034094	Tsf3	1.31987	2.66839e-09
FBgn0028743	Dhit	1.31806	0.000138875
FBgn0035888	CG7120	1.31788	1.16902e-19
FBgn0267702	lncRNA:CR46035	1.31535	7.29831e-08
FBgn0263621	CG43630	1.31476	1.97985e-13
FBgn0039527	CG5639	1.31446	0.000260353
FBgn0001090	bnb	1.31337	4.19281e-05
FBgn0031058	CG14227	1.31206	0.000207613
FBgn0030409	CG15728	1.30951	2.99828e-14
FBgn0035578	CG13707	1.30847	1.75899e-07
FBgn0036560	CG5895	1.30729	8.22464e-08
FBgn0085425	CG34396	1.30211	4.62144e-05
FBgn0261046	Dscam3	1.30176	0.000285912
FBgn0263118	tx	1.30117	3.65609e-08
FBgn0034408	sano	1.30064	3.12003e-24
FBgn0031857	LUBEL	1.298	4.42588e-06
FBgn0053460	CG33460	1.29665	1.52503e-16
FBgn0030666	CG12708	1.29545	0.000380431
FBgn0038531	CG14325	1.29514	0.000392734
FBgn0262563	CG43103	1.29367	2.07532e-26
FBgn0052055	CG32055	1.28967	0.000127773
FBgn0032253	LManI	1.28964	4.51265e-05
FBgn0086704	stops	1.28882	0.000251758
FBgn0004169	up	1.28672	0.000421834
FBgn0033985	CG10257	1.28629	0.000424785
FBgn0086782	amn	1.28555	1.15015e-15
FBgn0034647	pirk	1.28533	2.55192e-86
FBgn0034612	CG10505	1.28477	3.35233e-07
FBgn0264339	CG43795	1.284	6.57756e-07
FBgn0012042	AttA	1.28297	1.17856e-06
FBgn0038420	CG10311	1.28245	9.53427e-14
FBgn0053469	CG33469	1.28081	1.07877e-07
FBgn0003218	rdgB	1.28044	4.18154e-27
FBgn0262473	Tl	1.28	8.70193e-51
FBgn0031811	CG13982	1.27872	2.55655e-05
FBgn0061356	CG18003	1.27868	7.90302e-05
FBgn0030114	CG17754	1.27686	4.27403e-98
FBgn0034906	CG13561	1.27673	3.53521e-06
FBgn0041581	AttB	1.27535	4.43314e-10
FBgn0029596	CG14054	1.27522	0.000352593
FBgn0266700	asRNA:CR45190	1.27471	0.000233301
FBgn0035936	Tsp66E	1.27414	5.21204e-102
FBgn0263111	cac	1.27336	1.281e-05
FBgn0024361	Tsp2A	1.27265	4.10425e-05
FBgn0267465	asRNA:CR45815	1.27189	7.17011e-05
FBgn0085292	CG34263	1.27189	5.22366e-05
FBgn0263772	CG43689	1.27056	0.000482866
FBgn0034957	CG3121	1.27023	0.000358847
FBgn0038680	Cyp12a5	1.26969	3.24738e-19
FBgn0003997	hid	1.26953	6.80165e-36
FBgn0032377	CG14937	1.26908	2.15026e-14
FBgn0030270	CG15199	1.26425	3.47716e-06
FBgn0261446	CG13377	1.26401	6.9736e-05
FBgn0031623	Taf12L	1.26391	6.31324e-06
FBgn0264975	Nrg	1.26139	4.0725e-51
FBgn0016032	lbm	1.26075	3.40189e-21
FBgn0050359	Mal-A5	1.26047	3.84172e-13
FBgn0030746	CG9981	1.26033	7.17691e-06
FBgn0043792	CG30427	1.26012	9.46412e-05
FBgn0034126	jtb	1.25959	6.48419e-79
FBgn0035241	CG12105	1.25932	1.39103e-06
FBgn0037228	CG1092	1.25891	7.41594e-140
FBgn0035542	DOR	1.25865	2.78798e-52
FBgn0036206	CG5964	1.25752	0.000439619
FBgn0031715	tomb	1.25681	4.888e-07
FBgn0264979	CG4267	1.25678	8.11098e-09
FBgn0038412	Zip89B	1.2498	0.000155582
FBgn0034789	PIP5K59B	1.24939	0.000622861
FBgn0027111	miple1	1.2487	2.09611e-09
FBgn0031936	CG13794	1.248	0.000208761
FBgn0011569	can	1.2474	4.04933e-07
FBgn0032115	CG4438	1.24651	0.000602594
FBgn0034446	Arl6	1.24635	0.000476274
FBgn0032123	Oatp30B	1.24574	9.99749e-65
FBgn0053126	NLaz	1.24352	3.65847e-08
FBgn0037720	CG8312	1.24325	1.32715e-88
FBgn0010434	cora	1.24169	2.60512e-54
FBgn0041087	wun2	1.24106	5.08913e-34
FBgn0037315	Cerk	1.24041	2.43464e-143
FBgn0038113	CG11668	1.23881	0.000520162
FBgn0031571	bark	1.23845	1.76495e-11
FBgn0010435	emp	1.23781	5.13646e-07
FBgn0039085	CG10170	1.23716	0.00073217
FBgn0005666	bt	1.23616	1.96272e-05
FBgn0283471	wupA	1.23082	0.000627392
FBgn0053080	CG33080	1.23051	8.16307e-09
FBgn0032140	CG13117	1.22665	3.18865e-50
FBgn0052476	mthl14	1.22643	9.52309e-55
FBgn0037974	CG12224	1.22617	2.8622e-12
FBgn0264907	CG44098	1.22181	0.000836375
FBgn0027843	CAH2	1.22173	0.000387571
FBgn0034761	CG4250	1.22139	0.000709045
FBgn0259140	CG42255	1.21934	1.42639e-09
FBgn0032783	CG10237	1.21905	5.86694e-26
FBgn0039006	Cyp6d4	1.21796	1.14268e-114
FBgn0039644	rdog	1.21595	2.69799e-163
FBgn0261989	CG42807	1.21573	0.000648029
FBgn0039326	CG10562	1.21571	0.00054
FBgn0051463	CG31463	1.21497	0.000117965
FBgn0028862	dao	1.21464	1.21707e-05
FBgn0039343	CG5111	1.21456	4.10197e-13
FBgn0052755	CG32755	1.21423	0.000111161
FBgn0004910	Eip63F-1	1.21398	0.000941317
FBgn0051272	CG31272	1.21341	0.000946149
FBgn0011746	ana	1.21317	0.000196303
FBgn0267934	lncRNA:CR46214	1.21186	0.000683285
FBgn0085411	CG34382	1.20953	5.67014e-06
FBgn0005771	noc	1.20928	5.85021e-08
FBgn0004577	Pxd	1.2091	0.000836375
FBgn0034229	CG4847	1.20739	0.000369782
FBgn0000479	dnc	1.20183	2.38245e-73
FBgn0039043	CG17121	1.19972	0.000209659
FBgn0033453	Sting	1.19953	1.47728e-172
FBgn0262683	CG43153	1.19869	0.000948112
FBgn0266347	nAChRalpha4	1.19816	1.14458e-08
FBgn0032483	CG15482	1.19665	5.93403e-07
FBgn0035144	Kah	1.19375	6.85272e-28
FBgn0051676	CG31676	1.19364	4.71427e-05
FBgn0032645	CG15142	1.19355	0.000931809
FBgn0004644	hh	1.1933	0.000566975
FBgn0030596	CG12398	1.19237	0.0010829
FBgn0019985	mGluR	1.19174	7.31548e-05
FBgn0052040	CG32040	1.19085	1.52365e-06
FBgn0003888	betaTub60D	1.18979	8.09109e-80
FBgn0053519	Unc-89	1.18864	2.52835e-13
FBgn0038603	PKD	1.18799	0.000777308
FBgn0265575	yin	1.18582	6.04981e-94
FBgn0040532	CG8369	1.18451	3.5858e-05
FBgn0085409	smal	1.18388	0.000357155
FBgn0035949	CG13314	1.18337	0.00126335
FBgn0003162	Pu	1.18314	2.13043e-09
FBgn0263046	CG43341	1.18274	0.000212374
FBgn0033970	CG10205	1.18236	0.000582868
FBgn0029669	CG13021	1.18161	0.00132067
FBgn0033033	scaf	1.1814	7.51594e-86
FBgn0027596	Kank	1.1803	3.73863e-20
FBgn0087011	CG41520	1.17979	3.19067e-09
FBgn0261804	CG42750	1.17787	3.07018e-35
FBgn0265578	CG44405	1.17737	0.00138395
FBgn0051464	CG31464	1.17719	0.00087852
FBgn0035656	CG10479	1.17694	0.000183752
FBgn0050485	CG30485	1.17562	0.000673065
FBgn0026439	Eaat1	1.17553	1.47558e-05
FBgn0036575	CG5157	1.17359	1.49751e-06
FBgn0036985	zye	1.17356	1.48684e-12
FBgn0020414	Idgf3	1.17348	5.17471e-86
FBgn0053265	Muc68E	1.17308	0.000810808
FBgn0042131	CG18808	1.17257	0.000705207
FBgn0033483	egr	1.17217	1.0762e-42
FBgn0262111	f	1.17105	7.8171e-12
FBgn0259224	CG42324	1.17047	7.01651e-46
FBgn0051973	Cda5	1.1704	1.18558e-10
FBgn0261575	tobi	1.16917	0.00129788
FBgn0053542	upd3	1.16821	1.94012e-23
FBgn0032219	CG4995	1.16716	0.000421549
FBgn0038260	CG14855	1.1665	3.90545e-05
FBgn0264448	asRNA:CR43866	1.16626	8.00942e-05
FBgn0031381	Npc2a	1.16547	2.97658e-35
FBgn0004133	blow	1.16436	1.0632e-99
FBgn0035103	Vdup1	1.16395	2.68473e-05
FBgn0039494	grass	1.16369	1.17468e-56
FBgn0015924	crq	1.16092	5.25739e-233
FBgn0031869	CG18304	1.15982	2.8552e-06
FBgn0031088	CG15322	1.15829	0.000754327
FBgn0052311	zormin	1.15784	3.75564e-36
FBgn0050502	fa2h	1.15773	1.02711e-05
FBgn0034716	Oatp58Dc	1.15592	2.26956e-17
FBgn0032002	CG8353	1.15503	6.47687e-29
FBgn0051547	NKCC	1.15446	0.00170771
FBgn0005612	Sox14	1.15374	1.159e-80
FBgn0039629	CG11842	1.1523	0.000668982
FBgn0036742	CG7497	1.15211	0.00123239
FBgn0039325	CG10560	1.15176	0.00139416
FBgn0030716	CG9170	1.15071	2.07083e-21
FBgn0040505	Alk	1.14976	0.000241829
FBgn0028394	CG17834	1.14939	1.23477e-32
FBgn0031170	ABCA	1.14917	5.98268e-70
FBgn0265067	lncRNA:CR44178	1.14889	0.00172489
FBgn0025456	CREG	1.14671	6.28445e-51
FBgn0267336	Glut4EF	1.14666	2.80281e-21
FBgn0034950	Pask	1.14484	5.65495e-48
FBgn0052026	CG32026	1.14377	1.05642e-07
FBgn0053463	CG33463	1.14376	0.00122994
FBgn0015519	nAChRalpha3	1.14221	0.00176981
FBgn0032535	Ance-2	1.14026	0.00121576
FBgn0032797	Hasp	1.14016	0.000795791
FBgn0033124	Tsp42Ec	1.1352	0.00207421
FBgn0265991	Zasp52	1.13514	9.69861e-51
FBgn0029657	CG12535	1.13448	5.60083e-18
FBgn0030319	CG2533	1.1321	5.41265e-05
FBgn0042627	FASN2	1.13079	9.64875e-06
FBgn0040370	CG13375	1.13041	3.79945e-06
FBgn0265726	Nna1	1.13004	1.14219e-58
FBgn0053653	Cadps	1.12927	1.0967e-24
FBgn0086367	t	1.12927	0.00120867
FBgn0263986	cd	1.12855	0.00119381
FBgn0262689	asRNA:CR43159	1.12801	1.09317e-05
FBgn0263390	Nha2	1.12417	0.00176507
FBgn0000279	CecC	1.12232	0.00241172
FBgn0034085	Ptp52F	1.12065	0.000179583
FBgn0035802	Pura	1.11927	2.85744e-27
FBgn0003447	sn	1.11867	1.04019e-13
FBgn0014949	btn	1.11835	1.19746e-62
FBgn0000719	fog	1.11814	9.68393e-95
FBgn0019661	lncRNA:roX1	1.11782	5.60225e-121
FBgn0036116	CG7888	1.11698	0.00226472
FBgn0015576	alpha-Est8	1.11391	0.00161272
FBgn0031473	CG3104	1.11221	0.000242025
FBgn0038142	CheA87a	1.11161	0.00262645
FBgn0034540	Lrt	1.11125	0.00121089
FBgn0265301	lncRNA:CR44274	1.11097	0.000108094
FBgn0034741	CG4269	1.10916	9.19145e-06
FBgn0016650	Lgr1	1.10866	0.00251499
FBgn0030362	regucalcin	1.10817	3.73968e-52
FBgn0086708	stv	1.10814	7.31161e-09
FBgn0039479	CG14257	1.10782	0.000331553
FBgn0041604	dlp	1.10704	9.59445e-36
FBgn0286071	AdamTS-A	1.10509	6.37012e-29
FBgn0264343	CG43799	1.10285	0.00289517
FBgn0032040	CG13386	1.10272	1.33734e-28
FBgn0085466	CG34437	1.10204	9.99764e-13
FBgn0267665	lncRNA:CR46003	1.10155	6.92834e-46
FBgn0051642	CG31642	1.10153	4.05609e-23
FBgn0267796	Tmc	1.10028	0.0014773
FBgn0259737	CG42391	1.09891	0.000300441
FBgn0029507	Tsp42Ed	1.09835	6.14805e-57
FBgn0031080	CG12655	1.09818	0.00253635
FBgn0030183	CG15309	1.0981	9.48641e-16
FBgn0261086	Syt14	1.09759	1.47645e-05
FBgn0020445	E23	1.09737	0.0010687
FBgn0027521	CG3679	1.09686	1.46356e-07
FBgn0034706	CG11275	1.09653	1.50464e-06
FBgn0037016	CG13252	1.09595	8.47491e-38
FBgn0036294	CG10654	1.09576	8.07996e-05
FBgn0029995	CG2256	1.09519	0.00312601
FBgn0023535	arg	1.09502	4.32799e-10
FBgn0030859	CG12990	1.0941	0.00281077
FBgn0032835	CG16772	1.09376	0.0028501
FBgn0036759	CG5577	1.09297	2.25677e-13
FBgn0261555	CG42673	1.09243	3.65051e-07
FBgn0284408	trol	1.0922	3.60074e-33
FBgn0001225	Hsp26	1.09185	4.03482e-26
FBgn0082585	sprt	1.09161	2.97609e-66
FBgn0030277	CG1394	1.0904	0.00317707
FBgn0034136	DAT	1.08945	2.36001e-06
FBgn0010225	Gel	1.08844	1.7133e-89
FBgn0004512	Mdr49	1.08834	1.11152e-10
FBgn0029082	hbs	1.08821	0.00129997
FBgn0040687	CG14645	1.08786	0.00317433
FBgn0263344	asRNA:CR43425	1.08626	1.81609e-06
FBgn0259927	CG42450	1.08543	0.00258933
FBgn0028573	prc	1.0842	0.0022954
FBgn0062517	CG16984	1.08402	0.00313732
FBgn0046253	CG3502	1.08388	0.000795221
FBgn0267439	asRNA:CR45789	1.08359	0.0031964
FBgn0031530	Pgant2	1.08352	4.07244e-29
FBgn0034219	mthl4	1.082	1.9869e-42
FBgn0087007	bbg	1.08116	8.99072e-18
FBgn0263512	Vsx2	1.08071	1.23016e-08
FBgn0037788	CG3940	1.08071	8.57138e-09
FBgn0264324	spg	1.07871	4.23304e-59
FBgn0030452	MFS10	1.07738	1.53134e-09
FBgn0086604	side-VIII	1.07666	0.00223253
FBgn0029660	CG10801	1.07605	0.00044134
FBgn0028984	Spn88Ea	1.07556	6.46431e-110
FBgn0003886	alphaTub85E	1.0752	0.00234552
FBgn0250819	CG33521	1.07409	7.148e-07
FBgn0262029	d	1.07387	0.000261846
FBgn0032670	CG5783	1.07313	2.07641e-21
FBgn0259151	CG42266	1.07242	0.00360154
FBgn0033481	CG12920	1.07231	0.00131105
FBgn0001120	gnu	1.07212	4.81749e-05
FBgn0035041	CG13594	1.07202	1.13278e-07
FBgn0000075	amd	1.07123	0.00149173
FBgn0051624	CG31624	1.07094	0.00136676
FBgn0036882	CG9279	1.07068	8.20124e-06
FBgn0040850	CG15210	1.07041	0.00387179
FBgn0243516	Vrp1	1.06951	3.06836e-38
FBgn0032860	CG15130	1.06858	0.00105514
FBgn0002643	mam	1.06818	1.2513e-30
FBgn0035751	CG14829	1.0675	3.06471e-09
FBgn0022800	Cad96Ca	1.06741	0.00198607
FBgn0053978	CG33978	1.0672	4.00143e-10
FBgn0050263	stum	1.067	0.000333441
FBgn0000451	ect	1.0655	0.00199967
FBgn0264087	Slob	1.06514	0.00409651
FBgn0032639	CG18563	1.0638	0.00387179
FBgn0266685	asRNA:CR45175	1.06348	6.3413e-17
FBgn0041621	Or82a	1.06302	0.00419752
FBgn0037973	CG18547	1.0628	2.99214e-15
FBgn0267478	asRNA:CR45828	1.06119	0.00142578
FBgn0261277	rtv	1.06093	0.00309069
FBgn0034200	Gbp2	1.06058	2.23828e-22
FBgn0039937	fd102C	1.06048	0.00407593
FBgn0033177	CG11141	1.06002	2.15558e-129
FBgn0003301	rut	1.05993	9.60466e-32
FBgn0038466	CG8907	1.05988	3.73466e-05
FBgn0263442	asRNA:CR43465	1.05955	5.771e-07
FBgn0011596	fzo	1.05909	0.0012567
FBgn0033791	Drl-2	1.05891	0.00396043
FBgn0040554	asRNA:CR17025	1.05878	0.00139288
FBgn0038647	CG14302	1.05793	0.00180051
FBgn0037750	Whamy	1.05712	2.47657e-39
FBgn0030613	Rab3-GEF	1.05695	0.00106578
FBgn0000567	Eip74EF	1.05542	9.24246e-65
FBgn0052354	CG32354	1.0553	0.000248257
FBgn0030574	CG9413	1.05511	1.66075e-05
FBgn0039101	CG16710	1.05412	8.57997e-06
FBgn0264542	hwt	1.05406	6.18254e-25
FBgn0011283	Obp28a	1.05388	0.00221147
FBgn0036196	CG11658	1.05276	2.27863e-38
FBgn0038803	CG5191	1.0527	1.55117e-43
FBgn0030340	CG15740	1.05163	0.000685768
FBgn0034943	Fmo-1	1.05152	0.00233091
FBgn0033949	Had2	1.05139	0.00442607
FBgn0033192	Corin	1.05044	0.000918765
FBgn0040376	AANATL7	1.05009	0.00420564
FBgn0036181	Muc68Ca	1.05007	0.000561962
FBgn0000276	CecA1	1.04958	6.70725e-13
FBgn0038720	CG6231	1.04838	1.61906e-48
FBgn0035914	CG6282	1.0475	0.00324625
FBgn0032449	CG17036	1.04639	0.000255127
FBgn0031561	IM33	1.04625	0.00399813
FBgn0265988	mv	1.04572	2.9439e-38
FBgn0051274	CG31274	1.04479	0.00363194
FBgn0033130	Tsp42Ei	1.04464	0.00478042
FBgn0039238	CG7016	1.04314	0.00503432
FBgn0039312	CG10514	1.0426	0.00268154
FBgn0051105	ppk22	1.04118	4.88079e-06
FBgn0031866	Nlg2	1.0408	0.0030621
FBgn0085261	CG34232	1.04033	6.87845e-12
FBgn0040271	Sulf1	1.04032	5.45961e-65
FBgn0035260	CG7991	1.04019	4.92126e-08
FBgn0033204	CG2065	1.04007	5.37448e-57
FBgn0034091	mrj	1.03967	2.1185e-84
FBgn0035398	Cht7	1.03946	0.00165359
FBgn0003890	betaTub97EF	1.03922	1.44512e-34
FBgn0085354	CG34325	1.03875	0.00109377
FBgn0038705	CG11626	1.03843	0.00526095
FBgn0013763	Idgf6	1.03801	1.4896e-56
FBgn0030569	CG9411	1.03761	0.000763633
FBgn0265045	Strn-Mlck	1.03674	2.36106e-62
FBgn0262870	axo	1.03495	3.64766e-21
FBgn0034693	CG11073	1.03481	0.00539687
FBgn0034162	CG6426	1.03446	0.00211075
FBgn0034272	Ir54a	1.03379	0.00514152
FBgn0035767	Cln7	1.03361	1.57545e-28
FBgn0000303	ChAT	1.03126	0.00121212
FBgn0027585	CG8740	1.02981	0.00456795
FBgn0002868	MtnA	1.02976	1.01784e-09
FBgn0032343	CG6201	1.02789	0.00118649
FBgn0036289	CG10657	1.02665	2.49285e-05
FBgn0038682	CG5835	1.02619	1.0609e-25
FBgn0020269	mspo	1.02564	0.00457486
FBgn0267081	asRNA:CR45525	1.02529	4.97628e-05
FBgn0038309	Amt	1.02513	0.00590348
FBgn0259216	RhoGAP102A	1.02457	0.000295345
FBgn0286034	asRNA:CR46354	1.02293	1.14783e-07
FBgn0030309	CG1572	1.02264	1.14125e-56
FBgn0033582	CG9084	1.02178	0.00611276
FBgn0033387	CG8008	1.02114	1.0723e-61
FBgn0030521	CtsB1	1.02084	6.90802e-62
FBgn0051926	CG31926	1.01998	0.00452702
FBgn0010388	Dro	1.0192	5.78319e-09
FBgn0026179	siz	1.01878	1.52956e-85
FBgn0032402	CG14945	1.01795	2.93209e-16
FBgn0037664	CG8420	1.01793	3.86851e-05
FBgn0259740	CG42394	1.01592	1.0422e-38
FBgn0262509	nrm	1.01577	0.00130111
FBgn0035696	Best2	1.01355	0.00596359
FBgn0033725	Cpr49Ac	1.01305	0.00495665
FBgn0260393	CG17147	1.01299	0.00650859
FBgn0261998	CG42816	1.01295	0.0013219
FBgn0033982	Cyp317a1	1.01252	1.89749e-05
FBgn0034887	St1	1.0124	1.41774e-08
FBgn0000017	Abl	1.0121	1.81887e-50
FBgn0030051	spirit	1.01203	2.2907e-05
FBgn0040658	CG13516	1.01059	0.00569843
FBgn0265873	lncRNA:CR44662	1.00846	8.02745e-05
FBgn0051213	CG31213	1.00718	0.000838688
FBgn0004657	mys	1.00632	2.00157e-61
FBgn0016122	Acer	1.00629	5.17113e-39
FBgn0030326	CG2444	1.00436	0.0045338
FBgn0031374	Wdr62	1.00421	3.8165e-42
FBgn0085474	CG34445	1.00419	0.00503853
FBgn0039748	CG15529	1.00391	0.00526606
FBgn0035196	CG9129	1.00346	0.00509795
FBgn0052368	CG32368	1.00319	8.27422e-128
FBgn0038237	Pde6	1.00239	0.00337272
FBgn0037906	PGRP-LB	1.00214	0.0060122
FBgn0023549	Mct1	1.00171	4.73103e-24
FBgn0270925	CG4836	1.00045	0.00720176
FBgn0029799	CG15772	0.999207	0.00299668
FBgn0040383	CG5254	0.998409	3.09846e-33
FBgn0038277	RpS5b	0.998242	6.36099e-05
FBgn0033115	Spn42De	0.998129	1.50912e-34
FBgn0040508	ACXC	0.996932	0.00744752
FBgn0034251	ND-51L1	0.996695	0.00693008
FBgn0024238	Fim	0.99583	1.68919e-120
FBgn0040321	GNBP3	0.994658	1.03049e-27
FBgn0283678	Osi21	0.994	0.00780828
FBgn0029603	CG14053	0.993942	0.0072831
FBgn0031907	CG5171	0.993926	0.00649662
FBgn0003089	pip	0.992793	0.00143032
FBgn0038221	IFT54	0.992095	0.000182484
FBgn0013733	shot	0.99176	1.96088e-09
FBgn0004650	fs(1)N	0.991562	3.51467e-05
FBgn0069354	Porin2	0.990867	2.97334e-06
FBgn0042206	GstD10	0.988769	0.000323638
FBgn0039734	Tace	0.988471	0.00189225
FBgn0039048	CG17111	0.988253	1.10101e-05
FBgn0043841	vir-1	0.987666	2.61237e-122
FBgn0037683	CG18473	0.987373	0.000198435
FBgn0039010	CG4907	0.986529	0.00108298
FBgn0039500	CG5984	0.985988	0.00590348
FBgn0024963	GluClalpha	0.985964	0.0079357
FBgn0031844	CG13771	0.985899	0.000724614
FBgn0052252	asRNA:CR32252	0.985521	0.00795189
FBgn0036670	CG13029	0.985288	0.00236653
FBgn0262018	CadN2	0.984163	5.65602e-06
FBgn0030837	CG8661	0.983066	0.00453496
FBgn0039897	CG1674	0.9818	2.14884e-36
FBgn0000241	bw	0.981689	0.00384409
FBgn0022700	Cht4	0.980669	0.00870316
FBgn0087002	apolpp	0.980442	1.7398e-11
FBgn0038181	CG9297	0.980249	0.00599295
FBgn0032946	nrv3	0.980205	0.00454394
FBgn0052703	Erk7	0.978713	0.00366308
FBgn0043069	MESK4	0.978185	0.00817462
FBgn0038773	CG10887	0.978169	0.00891932
FBgn0034595	CG15657	0.978167	0.00860551
FBgn0027929	NimB1	0.977292	0.000457545
FBgn0053970	CG33970	0.976739	6.07865e-11
FBgn0286508	Had1	0.976428	0.00899956
FBgn0260780	wisp	0.975524	3.88915e-05
FBgn0262484	CG43074	0.975331	0.00378415
FBgn0037224	TwdlF	0.975145	0.00515954
FBgn0037275	CG14655	0.97498	0.00810444
FBgn0267485	asRNA:CR45835	0.974844	0.00185272
FBgn0264865	lncRNA:CR44056	0.974541	0.00379011
FBgn0053293	CG33293	0.973132	0.00290066
FBgn0262531	CG43085	0.972865	0.00392837
FBgn0038598	CG7131	0.972049	3.80264e-05
FBgn0031747	CG9021	0.971734	0.00929426
FBgn0015222	Fer1HCH	0.971211	9.68424e-57
FBgn0034756	Cyp6d2	0.970544	1.19774e-08
FBgn0052137	CG32137	0.969983	0.00754386
FBgn0015600	toc	0.969232	1.13414e-11
FBgn0031930	CG7025	0.968511	0.00315052
FBgn0000416	Sap-r	0.968273	2.66622e-105
FBgn0038818	Nep4	0.968108	0.00784567
FBgn0028886	CG15279	0.967903	1.51314e-07
FBgn0033826	CG4734	0.96723	0.00788933
FBgn0031108	CG15459	0.966139	0.00526095
FBgn0029820	CG16721	0.965739	1.56587e-93
FBgn0032973	CG6675	0.964272	0.0100809
FBgn0032156	CG13124	0.963957	1.63774e-116
FBgn0037896	ninaG	0.963631	0.00025132
FBgn0011666	msi	0.963533	6.38511e-67
FBgn0040153	l(1)G0469	0.963383	7.82663e-11
FBgn0259677	CG42346	0.963318	7.76211e-40
FBgn0259994	OtopLa	0.962311	0.000107951
FBgn0265650	lncRNA:CR44457	0.962015	0.00555737
FBgn0032178	Spn31A	0.960972	3.88418e-16
FBgn0264674	asRNA:CR43959	0.960842	0.00929525
FBgn0052718	CG32718	0.959341	0.00478958
FBgn0034662	CG13492	0.959162	0.000688754
FBgn0053144	CG33144	0.955583	1.30208e-46
FBgn0259227	CG42327	0.95534	1.37258e-38
FBgn0032945	CG8665	0.953642	0.00425185
FBgn0010097	gammaTub37C	0.953561	2.82335e-37
FBgn0027073	CG4302	0.953155	0.010714
FBgn0265905	lncRNA:CR44694	0.953108	0.00975167
FBgn0030421	Agpat1	0.952996	0.000988411
FBgn0262508	CG43078	0.95297	0.00278313
FBgn0028399	TMS1	0.952777	5.21868e-77
FBgn0033484	CG2269	0.952634	0.00263099
FBgn0030300	Sk1	0.952478	0.00676312
FBgn0266623	asRNA:CR45130	0.952426	0.00573258
FBgn0033215	Dgat2	0.951792	0.00796916
FBgn0029881	pigs	0.951463	2.83665e-38
FBgn0261858	CG42787	0.950863	0.000508147
FBgn0031897	CG13784	0.950784	5.13585e-37
FBgn0032910	CG9265	0.9503	0.0113166
FBgn0037753	CG12947	0.949628	4.47433e-14
FBgn0031182	Cyp6t1	0.949532	5.54826e-08
FBgn0052982	CG32982	0.949295	3.84899e-29
FBgn0034195	Spn53F	0.948344	0.0078152
FBgn0032683	kon	0.947979	1.04716e-19
FBgn0260462	CG12163	0.946035	3.27617e-124
FBgn0033775	Cyp9h1	0.945106	0.0114514
FBgn0011722	Tig	0.944824	3.3249e-34
FBgn0035693	CG8219	0.94424	1.23532e-07
FBgn0033132	Tsp42Ej	0.943888	0.000951355
FBgn0023090	dtr	0.943448	4.10359e-06
FBgn0050344	CG30344	0.9423	1.82413e-47
FBgn0037238	CG1090	0.941968	4.4659e-08
FBgn0034861	CG9815	0.940895	2.11774e-09
FBgn0035504	Teh4	0.940336	0.00652499
FBgn0267585	lncRNA:CR45923	0.9395	0.000297552
FBgn0266319	asRNA:CR44984	0.939475	0.00485095
FBgn0030697	CG8565	0.938741	0.00892145
FBgn0038610	CG7675	0.937905	0.0122876
FBgn0033324	CG14744	0.937166	0.00900789
FBgn0053203	CG33203	0.937011	0.00145346
FBgn0263039	lncRNA:CR43334	0.936838	9.48687e-34
FBgn0003053	peb	0.935975	8.68455e-05
FBgn0043791	phu	0.93593	1.21789e-25
FBgn0038042	Scgbeta	0.934701	0.00240146
FBgn0054010	Glyat	0.934323	0.00286461
FBgn0085426	Rgk3	0.934247	0.00114098
FBgn0028622	qsm	0.934214	0.000459928
FBgn0016926	Pino	0.934133	8.61676e-65
FBgn0036993	CG5910	0.934014	0.00822328
FBgn0020377	Sr-CII	0.93395	0.00312764
FBgn0261429	lncRNA:CR42646	0.933196	5.67345e-06
FBgn0038087	beat-Va	0.932963	0.00644621
FBgn0034012	Hr51	0.932956	0.00553281
FBgn0027584	CG4757	0.932408	0.0122436
FBgn0035157	CG13894	0.931795	0.00510758
FBgn0039879	Ir100a	0.931667	0.0106175
FBgn0039087	CG10168	0.930762	0.00212431
FBgn0038916	dnd	0.930575	0.00380268
FBgn0051528	CG31528	0.929604	0.0134169
FBgn0033958	jef	0.92865	0.0121976
FBgn0037037	CG10588	0.92844	0.0120274
FBgn0266275	asRNA:CR44960	0.92792	2.51237e-06
FBgn0035143	Ppm1	0.927502	0.000635186
FBgn0031701	TotM	0.927286	0.0126356
FBgn0031770	CG13995	0.926769	0.0116809
FBgn0027563	CG9631	0.926132	0.00668184
FBgn0036319	Ent3	0.926057	0.000356424
FBgn0005390	fs(1)M3	0.925152	0.00512975
FBgn0053137	CG33137	0.924908	0.00460876
FBgn0024941	RSG7	0.922772	0.0140886
FBgn0033322	CG8584	0.922686	0.006742
FBgn0028988	Spn42Dd	0.922557	0.000215419
FBgn0265716	lncRNA:CR44523	0.922424	0.0141105
FBgn0033257	sand	0.922316	0.00821177
FBgn0032879	CarT	0.92169	5.1811e-08
FBgn0031457	CG3077	0.921111	4.22789e-64
FBgn0004003	wbl	0.921035	0.00956706
FBgn0021800	Reph	0.92087	1.83018e-25
FBgn0053558	mim	0.920722	3.2238e-41
FBgn0267803	asRNA:CR46128	0.920224	0.0142932
FBgn0032694	MESR3	0.918141	5.63656e-47
FBgn0038282	dpr9	0.917789	0.00540962
FBgn0034909	CG4797	0.917692	4.11012e-05
FBgn0053056	CG33056	0.916989	1.0091e-82
FBgn0013718	nuf	0.916118	1.81266e-52
FBgn0039804	CG15544	0.9154	1.38124e-11
FBgn0264704	lncRNA:CR43973	0.915398	0.000242014
FBgn0283442	vas	0.914938	5.34569e-05
FBgn0038243	CG8066	0.91482	1.24981e-19
FBgn0031929	CG18585	0.914698	0.00514148
FBgn0004387	Klp98A	0.914698	1.06899e-54
FBgn0058470	CG40470	0.914294	0.0136726
FBgn0039026	CG7029	0.913625	6.0404e-53
FBgn0040651	CG15458	0.913417	0.0151924
FBgn0264953	Piezo	0.913354	7.44658e-29
FBgn0263415	lncRNA:CR43461	0.913126	0.0112778
FBgn0013279	Hsp70Bc	0.912654	4.06652e-05
FBgn0016754	sba	0.911376	3.28384e-40
FBgn0027280	l(1)G0193	0.910972	2.01174e-87
FBgn0266088	lncRNA:CR44830	0.910952	0.000882245
FBgn0039844	CG1607	0.910095	3.01549e-30
FBgn0033388	CG8046	0.909831	7.01396e-64
FBgn0001226	Hsp27	0.909409	2.43209e-17
FBgn0032658	CG5681	0.908545	0.00879937
FBgn0039464	CG6330	0.907975	4.38402e-56
FBgn0030360	CG1806	0.907377	0.0160774
FBgn0051674	CG31674	0.907302	1.29937e-13
FBgn0036341	Syx13	0.907291	7.00623e-44
FBgn0029974	dpr14	0.907254	7.75406e-05
FBgn0031462	CG2964	0.905637	0.0145633
FBgn0040348	CG3703	0.90364	2.38598e-48
FBgn0038261	CG14856	0.903506	0.00729547
FBgn0036479	CG13458	0.902886	0.000752657
FBgn0050463	CG30463	0.902585	1.15947e-06
FBgn0000644	Fcp3C	0.902327	2.02794e-11
FBgn0034198	CG11400	0.901964	8.45378e-26
FBgn0040509	ACXB	0.901601	0.0167036
FBgn0052017	CG32017	0.901454	1.86573e-25
FBgn0264273	Sema2b	0.901305	0.0168791
FBgn0024980	Syx4	0.901199	4.01879e-25
FBgn0032520	CG10859	0.900992	4.05813e-11
FBgn0259896	NimC1	0.900104	0.00513393
FBgn0034512	CG18067	0.900001	0.0166186
FBgn0033212	LRR	0.898385	2.92332e-63
FBgn0034394	CG15096	0.897967	0.0162189
FBgn0038365	CG9593	0.897777	0.0157055
FBgn0031055	et	0.897299	0.00636802
FBgn0027598	cindr	0.896483	1.16679e-57
FBgn0037195	CG11226	0.896412	0.00157981
FBgn0000158	bam	0.894907	1.38454e-08
FBgn0035763	CG8602	0.894396	1.07785e-87
FBgn0034566	CG9313	0.894351	0.0135766
FBgn0004859	ci	0.89343	8.3557e-06
FBgn0051928	CG31928	0.893032	0.0181313
FBgn0032122	CG31883	0.892865	0.0144618
FBgn0010313	corto	0.892823	1.68824e-21
FBgn0264310	lncRNA:CR43785	0.892139	0.0153295
FBgn0030808	RhoGAP15B	0.891103	1.89137e-39
FBgn0003984	vn	0.890977	1.23174e-14
FBgn0051370	CG31370	0.890889	8.93389e-39
FBgn0000071	Ama	0.890821	1.71194e-18
FBgn0266756	btsz	0.890557	3.51754e-24
FBgn0041180	Tep4	0.89018	3.12194e-77
FBgn0037941	CG12594	0.889861	0.0100294
FBgn0000535	eag	0.88848	0.000258615
FBgn0264984	lncRNA:CR44135	0.888143	0.00635257
FBgn0036732	Oatp74D	0.888102	7.91924e-64
FBgn0262007	CG42825	0.887353	0.00292723
FBgn0085483	CG34454	0.887033	0.000463708
FBgn0052687	CG32687	0.886986	1.89817e-17
FBgn0001311	kkv	0.886939	0.000886213
FBgn0266956	lncRNA:CR45407	0.886174	0.0159499
FBgn0003386	Shaw	0.885782	0.0161438
FBgn0266306	lncRNA:CR44971	0.884935	0.00810266
FBgn0267428	CG45781	0.884921	0.0157149
FBgn0035877	CG7083	0.884775	2.37258e-32
FBgn0051089	CG31089	0.884702	0.00607543
FBgn0030459	CG12723	0.883686	0.0107681
FBgn0038890	CG7956	0.882756	4.02835e-95
FBgn0030588	CG9521	0.882453	0.000170778
FBgn0040752	Prosap	0.881023	2.58929e-24
FBgn0038934	Gld2	0.880878	0.0144919
FBgn0020304	drongo	0.88021	2.14131e-60
FBgn0266698	lncRNA:CR45188	0.879635	0.0159482
FBgn0010223	Galphaf	0.879232	0.00141996
FBgn0266019	rudhira	0.878956	1.44523e-31
FBgn0038804	CG10877	0.878316	7.34661e-28
FBgn0033558	CG12344	0.876718	0.0131655
FBgn0264467	asRNA:CR43875	0.876549	0.0188685
FBgn0286507	vrs	0.876256	0.0145694
FBgn0260866	dnr1	0.875874	4.57523e-10
FBgn0037563	CG11672	0.87571	0.0179108
FBgn0085438	CG34409	0.87536	4.07138e-11
FBgn0029945	CG18155	0.874723	5.58857e-05
FBgn0041246	Gr32a	0.874586	0.0155144
FBgn0260653	serp	0.874454	0.0207024
FBgn0036984	CG13248	0.873707	1.91574e-06
FBgn0262881	CG43236	0.873597	0.0207872
FBgn0019650	toy	0.873279	0.0170579
FBgn0051221	CG31221	0.87299	0.0208375
FBgn0050115	GEFmeso	0.871875	3.37559e-35
FBgn0038292	CG3987	0.871642	2.1298e-05
FBgn0042106	CG18754	0.871589	0.0143646
FBgn0037429	Osi19	0.871337	0.000268345
FBgn0262794	CG43175	0.870397	5.16585e-15
FBgn0263258	chas	0.870227	0.000245151
FBgn0037513	pyd3	0.870222	5.04721e-32
FBgn0022774	Oat	0.869618	6.36365e-31
FBgn0039430	CG5455	0.867077	8.71687e-36
FBgn0041182	Tep2	0.86619	3.04347e-30
FBgn0034279	CG18635	0.865812	0.0186787
FBgn0030749	AnxB11	0.865598	4.68187e-80
FBgn0040297	Nhe2	0.864139	4.88044e-20
FBgn0022382	Pka-R2	0.863889	9.03117e-17
FBgn0030955	CG6891	0.863594	3.57833e-47
FBgn0001145	Gs2	0.862666	1.30132e-25
FBgn0034262	swi2	0.861624	0.0171797
FBgn0036447	CG17173	0.860991	0.0231968
FBgn0038912	CG6656	0.860943	1.56676e-11
FBgn0029568	CG11381	0.860303	0.0149318
FBgn0037534	CG2781	0.859732	0.0206513
FBgn0031496	CG17258	0.859253	0.00128443
FBgn0043854	slam	0.858904	0.00122669
FBgn0028490	CG31705	0.857695	3.1406e-58
FBgn0037115	CG11249	0.857659	0.00842575
FBgn0039008	CG6972	0.857301	0.0239399
FBgn0003366	sev	0.856456	0.0155451
FBgn0285944	para	0.855972	4.42323e-05
FBgn0033027	TpnC4	0.855008	0.0208172
FBgn0037551	Arl8	0.854292	2.83441e-74
FBgn0013342	nSyb	0.854283	0.00452669
FBgn0259108	futsch	0.853039	3.72304e-09
FBgn0261547	Exn	0.85287	2.71066e-46
FBgn0035904	GstO3	0.851763	5.52509e-41
FBgn0003132	Pp1-13C	0.851381	0.00867901
FBgn0031547	Sr-CIV	0.850834	0.0221464
FBgn0267616	lncRNA:CR45954	0.850434	0.00738532
FBgn0033649	pyr	0.85042	5.28391e-14
FBgn0051321	CG31321	0.850313	0.0162869
FBgn0030933	CG6470	0.850302	0.0237488
FBgn0035208	CG9184	0.849701	0.00199029
FBgn0263457	asRNA:CR43480	0.849411	0.0227872
FBgn0267819	asRNA:CR46144	0.849026	0.0254881
FBgn0031975	Tg	0.849003	1.89993e-11
FBgn0031097	obst-A	0.847293	0.00133805
FBgn0264006	dysc	0.846749	0.0154599
FBgn0259682	Jabba	0.846344	1.19335e-10
FBgn0026878	CG4325	0.846165	0.0182168
FBgn0038194	Cyp6d5	0.846096	3.5448e-08
FBgn0017448	CG2187	0.845128	0.022776
FBgn0051216	Naam	0.843796	1.99321e-27
FBgn0039609	Nepl17	0.843638	0.00573731
FBgn0038180	Cht5	0.843471	0.0237836
FBgn0016078	wun	0.843147	1.90964e-32
FBgn0036531	CG6244	0.841879	0.0262015
FBgn0030029	CG15343	0.841451	0.0130659
FBgn0035983	CG4080	0.840357	1.14395e-25
FBgn0266324	asRNA:CR44989	0.839853	0.00798094
FBgn0266309	lncRNA:CR44974	0.839741	0.00380268
FBgn0003187	qua	0.83932	0.0168439
FBgn0264352	lncRNA:CR43808	0.838905	0.0268655
FBgn0085423	GramD1B	0.83859	2.83055e-32
FBgn0030932	Ggt-1	0.838022	0.00262645
FBgn0000723	FER	0.83793	1.09729e-33
FBgn0051935	CG31935	0.837376	4.58014e-55
FBgn0004509	Fur1	0.836425	1.25919e-61
FBgn0036544	sff	0.836266	0.00174147
FBgn0034139	CG4927	0.834128	0.0249964
FBgn0265419	lncRNA:CR44331	0.833649	1.77563e-06
FBgn0028482	bdl	0.83348	0.00516113
FBgn0050052	Obp49a	0.833079	0.00404796
FBgn0003310	S	0.831754	6.5406e-37
FBgn0034725	CG6044	0.831523	0.012997
FBgn0266727	lncRNA:CR45200	0.830777	0.0277031
FBgn0031765	CG9109	0.830229	0.0143373
FBgn0033031	CG8245	0.830187	0.0269889
FBgn0030543	CG11585	0.830086	0.0263249
FBgn0266279	lncRNA:CR44964	0.829877	0.0281809
FBgn0000032	Acph-1	0.829823	1.92375e-42
FBgn0032036	CG13384	0.829791	2.91659e-46
FBgn0035317	Oseg2	0.828917	0.0102193
FBgn0051869	CG31869	0.828254	0.00544163
FBgn0250907	Cht10	0.827851	0.00301362
FBgn0034184	CG9646	0.82626	4.10936e-86
FBgn0034194	CG15611	0.825995	1.86274e-23
FBgn0038832	CG15695	0.825636	8.08674e-11
FBgn0028704	Nckx30C	0.824319	2.30234e-06
FBgn0030844	ppk23	0.82379	0.0166186
FBgn0010226	GstS1	0.823419	1.02969e-20
FBgn0034931	CG2812	0.823274	0.0073043
FBgn0264748	CG44006	0.823158	1.5663e-05
FBgn0026175	SkpC	0.821619	5.69679e-05
FBgn0259226	CG42326	0.82092	0.0143654
FBgn0037487	thw	0.820518	0.0140371
FBgn0036106	CG6409	0.820352	0.0275319
FBgn0037705	mura	0.819685	2.02266e-38
FBgn0030839	CG5613	0.818448	4.56265e-20
FBgn0051323	CG31323	0.818248	0.0241826
FBgn0066101	LpR1	0.818198	0.00505326
FBgn0266084	Fhos	0.817903	3.7477e-37
FBgn0037849	CG4596	0.817379	3.09763e-06
FBgn0032078	C1GalTA	0.816628	5.93929e-52
FBgn0015221	Fer2LCH	0.816248	3.27052e-10
FBgn0036474	Or71a	0.815309	0.0167039
FBgn0040319	Gclc	0.814997	1.66865e-59
FBgn0033408	CG8800	0.813379	0.0287075
FBgn0020299	stumps	0.813196	0.0038179
FBgn0052815	CG32815	0.813055	0.000175506
FBgn0035444	CG12012	0.812877	1.02923e-42
FBgn0260971	CG42594	0.812355	0.0164084
FBgn0030261	CG15203	0.811909	0.0266241
FBgn0040514	CG17169	0.811803	0.0267199
FBgn0263660	lncRNA:CR43651	0.811704	4.12411e-07
FBgn0264308	CG43778	0.811216	0.0197969
FBgn0032689	CG10413	0.811042	3.87772e-71
FBgn0267199	lncRNA:CR45639	0.810883	0.000746318
FBgn0051097	CG31097	0.810832	0.0130674
FBgn0267155	lncRNA:CR45595	0.810737	0.03358
FBgn0052085	CG32085	0.810698	1.88683e-05
FBgn0036895	ms(3)76Cc	0.810496	0.0169226
FBgn0010039	GstD3	0.810056	5.96283e-60
FBgn0029506	Tsp42Ee	0.809462	1.6378e-57
FBgn0003090	pk	0.809112	0.0324687
FBgn0037684	Srr	0.80896	0.0343115
FBgn0011274	Dif	0.808468	2.43451e-21
FBgn0038100	Paip2	0.807864	1.10558e-24
FBgn0039801	Npc2h	0.806894	0.000177272
FBgn0035791	CG8539	0.806565	0.0158865
FBgn0051374	sals	0.806557	0.0311423
FBgn0035677	CG13293	0.806175	0.0260876
FBgn0264904	asRNA:CR44095	0.804702	0.000112078
FBgn0033639	CG9003	0.803747	1.07133e-45
FBgn0067317	Cby	0.803719	0.0305306
FBgn0038646	CG7715	0.802047	0.0262418
FBgn0004449	Ten-m	0.801975	1.15105e-22
FBgn0037972	CG10005	0.80163	0.0361666
FBgn0000635	Fas2	0.801324	1.29617e-08
FBgn0050054	CG30054	0.800722	0.0288247
FBgn0024315	Picot	0.80049	9.87913e-26
FBgn0083973	dunk	0.800049	0.00725653
FBgn0035669	CG6592	0.800043	0.036504
FBgn0033312	CG8642	0.798304	0.0344466
FBgn0027844	CAH1	0.797942	0.00226749
FBgn0043578	PGRP-SB1	0.797601	0.0369042
FBgn0035816	CG13685	0.797458	0.0274985
FBgn0085478	CG34449	0.797121	2.06985e-29
FBgn0039398	CG14540	0.797051	0.0262422
FBgn0051997	CG31997	0.79691	0.00639492
FBgn0039009	CG13842	0.7969	0.0342602
FBgn0085427	CG34398	0.796594	0.00687706
FBgn0033214	CG1941	0.796404	0.0294121
FBgn0264825	lncRNA:CR44033	0.796169	0.0374746
FBgn0267868	lncRNA:CR46156	0.796153	0.0376021
FBgn0265597	rad	0.795858	0.0305984
FBgn0085384	CG34355	0.795583	1.62661e-11
FBgn0263353	CG11000	0.795348	0.0120701
FBgn0053143	CG33143	0.794876	0.0113474
FBgn0267661	asRNA:CR45999	0.79375	4.51182e-12
FBgn0034049	bdg	0.792608	5.11391e-49
FBgn0002936	ninaA	0.792326	0.037953
FBgn0035880	Culd	0.791713	3.19752e-08
FBgn0085395	Shawl	0.791479	2.29279e-07
FBgn0050438	CG30438	0.79143	9.39903e-05
FBgn0267586	asRNA:CR45924	0.790398	0.0212211
FBgn0051439	Muc96D	0.790314	0.0371838
FBgn0035770	pst	0.789821	9.52038e-43
FBgn0285955	cv-c	0.788762	1.85073e-20
FBgn0266649	lncRNA:CR45156	0.788527	0.0384996
FBgn0264491	how	0.788426	2.19556e-33
FBgn0082582	tmod	0.788037	3.11725e-52
FBgn0032414	CG17211	0.787502	0.035721
FBgn0267137	lncRNA:CR45577	0.786942	0.00377671
FBgn0037030	CG3288	0.786893	0.0303827
FBgn0030485	CG1998	0.786758	2.18771e-24
FBgn0030589	CG9519	0.785032	0.0310669
FBgn0028424	JhI-26	0.784712	5.67726e-16
FBgn0259143	CG42258	0.783994	4.67192e-37
FBgn0037076	ebd2	0.783922	5.67281e-10
FBgn0028936	NimB5	0.783783	0.0406654
FBgn0265104	lncRNA:CR44206	0.783447	2.48202e-05
FBgn0030706	Lrp4	0.783286	0.00319129
FBgn0039290	CG13654	0.783283	0.00160422
FBgn0051076	CG31076	0.783051	0.0272988
FBgn0032900	CG14401	0.782277	0.00914629
FBgn0029824	CG3726	0.782067	3.84331e-25
FBgn0036979	CG13247	0.78143	0.0396022
FBgn0036765	CG7408	0.78133	2.12242e-16
FBgn0261570	CG42684	0.781108	9.5469e-30
FBgn0034363	CG5327	0.78096	0.026391
FBgn0035776	CG8564	0.780714	0.0379766
FBgn0085334	CG34305	0.780469	0.00483436
FBgn0261788	Ank2	0.780078	0.0144906
FBgn0036031	CG6761	0.77967	0.0406736
FBgn0266145	lncRNA:CR44851	0.778829	0.0310215
FBgn0003028	ovo	0.778129	0.000191817
FBgn0040551	CG11686	0.77764	1.22735e-10
FBgn0037612	CG8112	0.777154	3.95929e-35
FBgn0029766	CG15784	0.776832	8.25732e-24
FBgn0051769	CG31769	0.776261	0.0423006
FBgn0052206	CG32206	0.776065	0.0425279
FBgn0039637	Ctl2	0.775531	5.57422e-91
FBgn0266568	lncRNA:yar	0.775392	0.0104874
FBgn0264481	asRNA:CR43889	0.775301	0.0419447
FBgn0039420	CG6154	0.775082	0.0376027
FBgn0038993	CG13843	0.774771	0.0410728
FBgn0001112	Gld	0.774371	0.0355456
FBgn0032820	fbp	0.773911	1.61858e-06
FBgn0003285	rst	0.773748	5.1492e-08
FBgn0034639	CG15673	0.773548	0.0213136
FBgn0053928	CG33928	0.773527	0.0340122
FBgn0085249	CG34220	0.772849	4.46221e-10
FBgn0267203	lncRNA:CR45643	0.772417	0.000378486
FBgn0035710	SP1173	0.772319	1.86451e-05
FBgn0038809	CG16953	0.771324	3.04375e-81
FBgn0039283	danr	0.771162	0.0404971
FBgn0030090	fend	0.771132	1.9672e-12
FBgn0010241	Mdr50	0.771043	0.024085
FBgn0033996	CG11807	0.77069	1.23523e-38
FBgn0040251	Ugt86Di	0.770437	0.0402132
FBgn0037153	olf413	0.770427	6.06207e-20
FBgn0051807	CG31807	0.770358	0.00485854
FBgn0030592	CG9514	0.770224	0.0449606
FBgn0050069	CG30069	0.769952	9.07379e-45
FBgn0026255	clumsy	0.768833	0.0116809
FBgn0036698	CG7724	0.768452	0.0130026
FBgn0032474	DnaJ-H	0.76824	3.60406e-58
FBgn0013343	Syx1A	0.768069	6.28035e-08
FBgn0031317	Charon	0.767742	6.47642e-52
FBgn0010247	Parp	0.767288	2.21963e-21
FBgn0035078	Tpc2	0.767024	1.76922e-07
FBgn0025642	CG32812	0.766389	2.75052e-05
FBgn0028514	CG4793	0.766319	7.42367e-14
FBgn0264366	lncRNA:CR43818	0.765934	0.0329467
FBgn0250848	26-29-p	0.765431	3.68908e-57
FBgn0268063	ltl	0.765135	0.00450752
FBgn0285896	btl	0.765046	0.0431295
FBgn0053556	form3	0.764468	0.00687196
FBgn0039612	Nepl19	0.764165	8.71128e-20
FBgn0042094	Adk3	0.763801	4.97788e-06
FBgn0052066	CG32066	0.76352	1.01325e-36
FBgn0085256	CG34227	0.763164	0.0262715
FBgn0039226	Ude	0.763088	1.13945e-21
FBgn0004397	Vinc	0.762374	4.56488e-37
FBgn0015577	alpha-Est9	0.762346	7.16232e-34
FBgn0039490	CG5882	0.761319	0.0390649
FBgn0031085	CG9570	0.761279	0.0476357
FBgn0265800	lncRNA:CR44589	0.761187	0.011691
FBgn0021764	sdk	0.760329	2.63737e-23
FBgn0033133	Tsp42Ek	0.759988	0.0212065
FBgn0029728	CG2861	0.759929	0.0484013
FBgn0039039	lmd	0.759831	0.048429
FBgn0029508	Tsp42Ea	0.759096	0.0243633
FBgn0264702	asRNA:CR43971	0.758794	4.9093e-22
FBgn0263076	Klp54D	0.758735	0.0352665
FBgn0259992	CG42489	0.758679	0.0485466
FBgn0020277	lush	0.758608	2.8552e-06
FBgn0028421	Kap3	0.758484	2.35764e-36
FBgn0045443	mthl11	0.758242	0.0344148
FBgn0003747	Gr5a	0.758195	2.69226e-05
FBgn0010113	hdc	0.758005	1.84917e-22
FBgn0038589	CG18598	0.756812	0.0387536
FBgn0036988	CG5262	0.756495	2.71018e-32
FBgn0039131	CG12268	0.755909	1.73494e-18
FBgn0014018	Rel	0.755802	3.03617e-67
FBgn0041713	yellow-c	0.754963	0.0249806
FBgn0085412	CG34383	0.754073	1.21099e-10
FBgn0250904	CG34434	0.753966	0.00168169
FBgn0262737	mub	0.753939	8.83926e-30
FBgn0036786	skl	0.753902	0.0375869
FBgn0036875	CG9449	0.753607	6.38032e-05
FBgn0261349	Mst36Fb	0.752959	0.000549913
FBgn0083949	side-III	0.752762	0.0292317
FBgn0033943	CG12869	0.75234	0.0311612
FBgn0031240	CG3345	0.752293	0.0470584
FBgn0034730	ppk12	0.752102	0.00155423
FBgn0058178	CG40178	0.751961	4.71531e-11
FBgn0034179	CG6805	0.751699	1.33501e-42
FBgn0033756	CG17760	0.750855	5.64012e-39
FBgn0001149	GstD1	0.750711	1.5569e-45
FBgn0026374	Rhp	0.750424	1.01954e-32
FBgn0030187	Ipod	0.748771	0.0271487
FBgn0038353	CG5399	0.74849	4.94291e-11
FBgn0265542	lncRNA:CR44392	0.748369	0.0398148
FBgn0004876	cdi	0.748138	4.09808e-42
FBgn0033963	CG12857	0.746818	0.0450919
FBgn0016059	Sema1b	0.746243	8.18349e-39
FBgn0267138	lncRNA:CR45578	0.745855	4.02258e-05
FBgn0028956	mthl3	0.745787	8.18239e-46
FBgn0085285	CG34256	0.745271	0.0391924
FBgn0036547	CG17032	0.743937	0.0161874
FBgn0031974	CG12560	0.74377	7.08574e-15
FBgn0040900	CG17777	0.743439	0.0304317
FBgn0261983	l(2)gd1	0.742323	6.10362e-40
FBgn0034638	CG10433	0.742057	0.0163498
FBgn0267624	lncRNA:CR45962	0.740865	0.00176912
FBgn0034335	GstE1	0.740254	0.0396295
FBgn0020647	KrT95D	0.739939	3.48787e-56
FBgn0032660	elfless	0.739388	0.0368941
FBgn0040259	Ugt86Da	0.739331	4.4835e-34
FBgn0037387	CG1213	0.738486	0.0261651
FBgn0035777	CG8563	0.738243	0.0461986
FBgn0086348	se	0.737342	0.0334979
FBgn0035724	CG10064	0.736904	0.0135723
FBgn0031474	CG2991	0.735452	7.55142e-80
FBgn0031127	CG1835	0.735319	0.0174281
FBgn0032058	CG9289	0.735226	0.00195106
FBgn0051626	CG31626	0.735153	0.040576
FBgn0001987	Gli	0.73391	5.6817e-18
FBgn0032147	IP3K1	0.733315	1.81186e-33
FBgn0038431	CG10405	0.732564	0.000276891
FBgn0261632	lncRNA:CR42715	0.732105	0.0346858
FBgn0266719	stac	0.7319	3.46917e-56
FBgn0035612	frm	0.73173	0.00204305
FBgn0020762	Atet	0.731529	4.94371e-24
FBgn0036945	Ssk	0.731375	0.00122491
FBgn0033652	ths	0.730588	0.0333271
FBgn0267758	asRNA:CR46089	0.730381	2.65274e-08
FBgn0028552	gammaSnap1	0.729513	2.4907e-25
FBgn0026404	Dronc	0.729426	1.0749e-35
FBgn0035975	PGRP-LA	0.729229	2.47037e-20
FBgn0263256	CG43394	0.728647	0.00367863
FBgn0035343	CG16762	0.728191	0.0100994
FBgn0003751	trk	0.727901	2.50601e-08
FBgn0051675	CG31675	0.727751	0.0363756
FBgn0031011	CG8034	0.727566	7.66438e-17
FBgn0033945	CG12868	0.726415	7.11143e-18
FBgn0266926	lncRNA:CR45377	0.725819	0.0311136
FBgn0033447	dila	0.725795	0.0345533
FBgn0029996	UbcE2H	0.72558	1.24307e-30
FBgn0030894	Mvb12	0.724934	2.28474e-35
FBgn0039611	Nepl18	0.724596	0.0351401
FBgn0031969	pes	0.724031	2.53764e-48
FBgn0051637	CG31637	0.723791	5.21737e-50
FBgn0039651	Cyt-c1L	0.723069	0.000106397
FBgn0039321	CG10550	0.722957	4.67893e-17
FBgn0034438	CG9416	0.722513	0.00288169
FBgn0030742	CG9919	0.722198	2.84497e-05
FBgn0029658	CG14269	0.72162	0.0042195
FBgn0033051	Strica	0.721509	3.46241e-44
FBgn0026602	Ady43A	0.720623	1.2713e-16
FBgn0038738	CG4572	0.720152	1.71195e-33
FBgn0035976	PGRP-LC	0.719721	4.31097e-40
FBgn0285963	CG46339	0.719708	4.60668e-10
FBgn0026199	myo	0.719579	2.23112e-42
FBgn0003969	vap	0.717938	9.58148e-74
FBgn0041723	rho-5	0.71709	2.66267e-06
FBgn0263077	CG43340	0.716297	6.63884e-11
FBgn0036962	CG17122	0.715782	0.0168439
FBgn0032119	CG3769	0.714636	0.0452483
FBgn0262636	dati	0.713114	2.98976e-11
FBgn0261243	Psa	0.711556	4.69706e-48
FBgn0250867	CG42238	0.710665	8.21314e-45
FBgn0010038	GstD2	0.710165	9.57443e-08
FBgn0000578	ena	0.709868	2.22361e-37
FBgn0027601	pdgy	0.709848	2.15965e-12
FBgn0031896	CG4502	0.709388	7.82806e-21
FBgn0031620	CG11929	0.708843	1.36598e-13
FBgn0266644	asRNA:CR45151	0.708186	0.0363777
FBgn0032435	Oatp33Eb	0.705575	0.0474716
FBgn0035806	PGRP-SD	0.705127	8.5889e-20
FBgn0000395	cv-2	0.704918	2.54129e-28
FBgn0036494	Toll-6	0.704779	0.0424167
FBgn0033874	CG6347	0.704359	0.0472655
FBgn0035959	CG4911	0.702778	1.0992e-23
FBgn0026411	Lim1	0.702523	0.0373443
FBgn0034387	Cyp12b2	0.702417	3.50037e-12
FBgn0031168	CG1722	0.702092	0.0349729
FBgn0053510	CG33510	0.70027	0.0296833
FBgn0036481	CG16959	0.699882	0.0166141
FBgn0013278	Hsp70Bb	0.699665	0.00179134
FBgn0052037	CG32037	0.699398	3.24949e-09
FBgn0265140	Meltrin	0.697241	3.95978e-24
FBgn0261586	lncRNA:CR42696	0.695961	0.0244761
FBgn0027550	CG6495	0.694938	5.70489e-15
FBgn0259246	brp	0.694787	0.00880763
FBgn0053233	CG33233	0.694369	0.0398148
FBgn0036125	Iyd	0.694368	0.0141106
FBgn0037265	spartin	0.692895	1.30432e-30
FBgn0039941	CG17167	0.692871	0.00169354
FBgn0050323	CG30323	0.692799	1.74154e-07
FBgn0003231	ref(2)P	0.692324	3.18607e-48
FBgn0034398	CG15098	0.691498	3.7928e-46
FBgn0046113	GluRIIC	0.689853	0.0496816
FBgn0085443	spri	0.689655	1.54902e-24
FBgn0030691	Efhc1.1	0.689356	0.00208741
FBgn0031285	CG3662	0.689265	2.97541e-58
FBgn0036652	CG13032	0.688299	0.029188
FBgn0038651	Epg5	0.687066	1.26276e-25
FBgn0265961	lncRNA:CR44748	0.686475	0.00763257
FBgn0285917	sbb	0.683389	2.16446e-15
FBgn0022960	vimar	0.683371	6.00398e-38
FBgn0032025	CG7778	0.682927	0.0263434
FBgn0038014	CG10041	0.682047	0.0144251
FBgn0000250	cact	0.680901	1.03618e-48
FBgn0053508	ppk13	0.680627	2.85253e-07
FBgn0267679	lncRNA:CR46015	0.680006	0.000579471
FBgn0000490	dpp	0.677384	0.0390193
FBgn0034321	CG14502	0.677035	0.00446104
FBgn0012051	CalpA	0.676504	2.54578e-39
FBgn0029121	Sras	0.676456	2.28781e-25
FBgn0260446	GABA-B-R1	0.676028	0.0432091
FBgn0031636	CG12194	0.675703	0.0446162
FBgn0265611	asRNA:CR44429	0.675347	2.75487e-05
FBgn0038290	CG6912	0.674934	8.10894e-12
FBgn0053494	CG33494	0.673771	7.83136e-06
FBgn0014141	cher	0.67307	3.15587e-17
FBgn0031568	CG10019	0.672367	0.0239223
FBgn0260658	CG42541	0.669399	6.05354e-07
FBgn0032731	Swip-1	0.668936	6.86962e-55
FBgn0036770	Prestin	0.668638	2.56735e-22
FBgn0039590	CG10011	0.668473	1.34032e-14
FBgn0028563	sut1	0.668267	1.48513e-12
FBgn0025390	Mur2B	0.668171	2.90631e-08
FBgn0038621	CG10864	0.667313	0.0064541
FBgn0259984	kuz	0.666521	1.57554e-19
FBgn0265761	lncRNA:CR44568	0.666418	2.07227e-05
FBgn0030011	Gbeta5	0.666081	6.6495e-05
FBgn0265830	lncRNA:CR44619	0.665592	0.00192332
FBgn0262871	lute	0.664286	1.34602e-36
FBgn0085370	Pde11	0.664179	2.169e-21
FBgn0030670	Pis	0.663239	1.06877e-28
FBgn0035348	CG16758	0.662081	0.0176829
FBgn0262035	CG42846	0.661672	0.000192048
FBgn0024814	Clc	0.66155	1.16301e-33
FBgn0285913	red	0.661469	1.83237e-28
FBgn0016076	vri	0.661121	5.85695e-27
FBgn0263355	CG31688	0.660894	2.66411e-05
FBgn0034476	Toll-7	0.660891	1.8992e-13
FBgn0260475	CG30059	0.660659	1.37963e-14
FBgn0015795	Rab7	0.660373	1.90646e-77
FBgn0038981	CG5346	0.659959	3.16841e-38
FBgn0035231	Pcyt2	0.658531	2.19749e-09
FBgn0003390	shf	0.657652	3.9934e-05
FBgn0264834	lncRNA:CR44042	0.656909	0.00610051
FBgn0031968	CG7231	0.656849	4.24847e-16
FBgn0031214	CG11374	0.656185	0.0203867
FBgn0024320	Npc1a	0.655956	9.99685e-59
FBgn0037350	CG2911	0.65523	6.22742e-13
FBgn0031760	Tsp26A	0.65508	3.25675e-17
FBgn0004168	5-HT1A	0.655076	0.0441021
FBgn0033815	CG4676	0.654997	0.00200211
FBgn0262937	Rabex-5	0.654406	2.57949e-36
FBgn0031675	CG9121	0.654179	0.00195106
FBgn0035697	CG10163	0.654165	0.0406736
FBgn0051326	CG31326	0.654153	0.0267873
FBgn0011224	heph	0.654057	1.95896e-18
FBgn0033504	CAP	0.65387	4.40827e-29
FBgn0038381	EndoU	0.653341	6.16146e-07
FBgn0025865	Cortactin	0.651741	1.87641e-46
FBgn0265042	Irk1	0.65143	0.00554523
FBgn0030195	CG2898	0.651258	0.0194411
FBgn0264493	rdx	0.650638	2.82727e-26
FBgn0262579	Ect4	0.650348	4.0363e-24
FBgn0052773	lncRNA:CR32773	0.650322	0.0355765
FBgn0038202	CG12402	0.649538	0.000124625
FBgn0029830	Grip	0.649498	4.02394e-20
FBgn0284084	wg	0.64936	0.0408702
FBgn0034928	CG13562	0.649086	8.51315e-06
FBgn0267033	mamo	0.647903	1.36133e-10
FBgn0038516	P5cr-2	0.647867	2.35535e-07
FBgn0034199	Gbp1	0.647075	1.08653e-18
FBgn0263929	jvl	0.647011	1.47375e-28
FBgn0266617	asRNA:CR45124	0.645094	0.00292803
FBgn0034365	CG5335	0.644625	8.44746e-19
FBgn0264574	Glut1	0.643909	0.0344827
FBgn0051029	CG31029	0.643832	0.0349517
FBgn0031538	CG3246	0.643558	3.53176e-06
FBgn0039914	mav	0.643406	1.49239e-08
FBgn0050414	CG30414	0.643372	5.81319e-18
FBgn0030583	CG14410	0.642166	8.24339e-06
FBgn0032433	Oatp33Ea	0.641712	0.0389424
FBgn0053509	CG33509	0.6406	1.98165e-11
FBgn0029092	ced-6	0.639358	2.62642e-57
FBgn0000256	capu	0.639273	5.15054e-38
FBgn0033170	sPLA2	0.639145	0.0191027
FBgn0051363	Jupiter	0.639086	1.46218e-51
FBgn0034407	DptB	0.636357	0.00106222
FBgn0037949	CG17360	0.636332	1.51957e-23
FBgn0051357	CG31357	0.636261	3.30103e-21
FBgn0037363	Atg17	0.633758	2.63676e-25
FBgn0033259	CG11210	0.633026	1.69153e-50
FBgn0052264	CG32264	0.630735	6.59518e-23
FBgn0031489	CG17224	0.630569	4.19967e-32
FBgn0004511	dy	0.63036	0.0130992
FBgn0264707	RhoGEF3	0.630312	1.4869e-27
FBgn0263747	CG43672	0.629991	0.00276324
FBgn0039415	CG6142	0.629745	0.000986973
FBgn0030052	CG12065	0.629437	2.87748e-29
FBgn0033313	Cirl	0.628974	5.76763e-29
FBgn0066292	CheB42c	0.628647	0.00158676
FBgn0035968	Slc45-1	0.628487	8.80771e-08
FBgn0262169	magu	0.62815	3.96847e-09
FBgn0033437	CG12926	0.627239	2.21326e-12
FBgn0003308	ry	0.627004	4.50083e-06
FBgn0031292	CG15824	0.62642	0.000382051
FBgn0053497	Sdic2	0.626371	0.00106791
FBgn0085282	CG34253	0.625051	0.0271476
FBgn0002921	Atpalpha	0.62476	6.86879e-26
FBgn0031190	CG12576	0.623985	1.04076e-32
FBgn0052179	Krn	0.623223	5.35043e-09
FBgn0036282	Smyd4-2	0.622962	0.00108365
FBgn0042146	CG18823	0.622394	3.39398e-24
FBgn0010909	msn	0.621412	3.13503e-21
FBgn0035321	CG1275	0.621341	1.79833e-40
FBgn0267486	Ptp36E	0.619307	0.0212608
FBgn0052423	shep	0.619134	3.79266e-13
FBgn0267611	lncRNA:CR45949	0.618845	4.26594e-10
FBgn0264815	Pde1c	0.617101	5.75438e-05
FBgn0003068	per	0.616268	0.00706909
FBgn0023000	mth	0.616123	3.05873e-28
FBgn0026090	CG14812	0.615684	2.45983e-17
FBgn0262160	CG9932	0.615315	5.54085e-13
FBgn0033438	Mmp2	0.614582	5.16322e-14
FBgn0036836	CG11619	0.613793	0.0143236
FBgn0011710	2018-09-01	0.612894	2.4679e-55
FBgn0034392	MFS15	0.612115	1.39902e-18
FBgn0043070	MESK2	0.611733	7.41904e-34
FBgn0032225	CG5022	0.611226	0.00686129
FBgn0037074	CG7324	0.611143	3.02964e-39
FBgn0034110	Atg9	0.611005	9.26154e-25
FBgn0261534	l(2)34Fc	0.610415	0.0290686
FBgn0265682	lncRNA:CR44489	0.609384	0.00144421
FBgn0262905	lncRNA:CR43260	0.609119	0.0477486
FBgn0003256	rl	0.608412	9.72832e-24
FBgn0263289	scrib	0.606368	1.85813e-18
FBgn0026874	CG13358	0.606231	0.00140868
FBgn0284416	lncRNA:TS9	0.605998	0.0461653
FBgn0050156	CG30156	0.605919	5.15568e-07
FBgn0030286	CG1657	0.605276	6.88856e-28
FBgn0053511	CG33511	0.605139	0.0385054
FBgn0260744	Tango9	0.604806	6.67538e-23
FBgn0033919	CG8547	0.604696	3.98833e-17
FBgn0037594	Or85d	0.604236	0.0342602
FBgn0040813	Nplp2	0.604042	5.47066e-12
FBgn0263413	lncRNA:CR43459	0.602071	2.96999e-15
FBgn0037222	CG14642	0.602035	3.03277e-10
FBgn0267408	AOX1	0.601844	1.24225e-27
FBgn0036180	Duba	0.599684	2.77788e-30
FBgn0031637	mxt	0.599527	5.97211e-30
FBgn0037472	CG10098	0.59805	5.61766e-17
FBgn0032202	REPTOR-BP	0.597329	2.96325e-19
FBgn0266396	lncRNA:CR45036	0.596076	0.0152646
FBgn0036773	CG13698	0.594926	0.0232421
FBgn0002645	Map205	0.594842	9.09656e-37
FBgn0030432	CG4404	0.594658	0.00107231
FBgn0259481	Mob2	0.594327	9.19146e-33
FBgn0261625	GLS	0.593755	8.34649e-10
FBgn0016081	fry	0.59167	1.02091e-12
FBgn0035995	CG3529	0.591067	5.99901e-31
FBgn0031219	CG13694	0.591027	0.0343624
FBgn0030520	Pdcd4	0.590978	1.40896e-20
FBgn0283680	IP3K2	0.589655	3.07115e-24
FBgn0050484	CG30484	0.588615	2.55201e-05
FBgn0033980	Cyp6a20	0.588475	8.45947e-16
FBgn0031910	CG15818	0.587773	1.00681e-11
FBgn0028341	Ptpmeg2	0.587191	9.09053e-26
FBgn0038747	RhoGAP92B	0.587148	1.26179e-40
FBgn0030230	Rph	0.586059	0.00456001
FBgn0052182	CG32182	0.585731	0.0266316
FBgn0051118	RabX4	0.585211	6.51569e-06
FBgn0034502	CG13871	0.584998	0.0277993
FBgn0032252	loh	0.583396	4.27716e-07
FBgn0267002	unc-104	0.583344	2.30504e-15
FBgn0051815	CG31815	0.583244	0.00988305
FBgn0025628	CG4199	0.583146	1.6834e-32
FBgn0264618	lncRNA:CR43958	0.582955	0.00197426
FBgn0259228	C3G	0.582678	1.4581e-15
FBgn0030685	Graf	0.58237	1.23848e-26
FBgn0036288	CG10660	0.581866	2.55102e-17
FBgn0262993	lncRNA:CR43301	0.581772	2.65073e-05
FBgn0036309	Hip1	0.581098	1.75332e-13
FBgn0262733	Src64B	0.580261	1.49081e-22
FBgn0263980	CG43729	0.580242	0.0318606
FBgn0035523	Ctl1	0.577915	1.20936e-37
FBgn0036816	Indy	0.577506	5.41441e-22
FBgn0030993	Mec2	0.575281	7.72134e-14
FBgn0035091	CG3829	0.573245	4.10208e-05
FBgn0035171	CG12502	0.57323	0.0315058
FBgn0031498	CG17260	0.573183	5.15822e-09
FBgn0033836	CG18278	0.572073	5.96096e-10
FBgn0031016	kek5	0.571357	3.50402e-09
FBgn0052195	CG32195	0.571141	3.3001e-09
FBgn0023095	caps	0.570819	2.16088e-17
FBgn0039678	Obp99a	0.570656	0.0132935
FBgn0053963	lncRNA:CR33963	0.569422	0.00891025
FBgn0039025	Usp12-46	0.569074	2.15549e-19
FBgn0016123	Alp4	0.568182	9.14205e-06
FBgn0011576	Cyp4d2	0.567763	0.00044924
FBgn0039915	Gat	0.567515	0.0199031
FBgn0030740	CG9917	0.567222	5.13597e-42
FBgn0263445	asRNA:CR43468	0.565581	0.000267759
FBgn0260659	CG42542	0.565519	1.65919e-21
FBgn0085386	CG34357	0.565438	9.63946e-06
FBgn0032451	spict	0.564675	1.25999e-10
FBgn0052626	AMPdeam	0.564245	1.10723e-23
FBgn0030747	CG4301	0.563406	0.0223196
FBgn0261565	Lmpt	0.56258	1.13774e-22
FBgn0035359	CG1143	0.562171	0.000387707
FBgn0250869	CG42240	0.561666	8.61594e-11
FBgn0028746	CG18508	0.561027	2.20614e-16
FBgn0265487	mbl	0.561021	1.90786e-12
FBgn0037616	CG8136	0.560923	0.000844901
FBgn0027505	Rab3-GAP	0.560875	1.98594e-26
FBgn0040290	RecQ4	0.5608	4.38046e-14
FBgn0024806	DIP2	0.559817	3.79479e-19
FBgn0026869	Thd1	0.559634	1.66649e-13
FBgn0015568	alpha-Est1	0.559207	0.00329754
FBgn0028397	Tob	0.559118	4.21923e-12
FBgn0033631	Sod3	0.558626	0.0246878
FBgn0033476	oys	0.558464	1.75952e-31
FBgn0026189	prominin-like	0.558115	2.38161e-16
FBgn0029895	CG14441	0.557513	3.23552e-15
FBgn0036553	CG17027	0.557493	0.0487997
FBgn0000083	AnxB9	0.557334	2.49396e-38
FBgn0033159	Dscam1	0.556489	1.24024e-12
FBgn0026562	SPARC	0.55616	1.92258e-18
FBgn0000927	fs(1)Ya	0.554576	0.0346957
FBgn0024277	trio	0.554023	4.89779e-19
FBgn0261671	tweek	0.553193	7.80398e-05
FBgn0052666	Drak	0.552961	3.46418e-19
FBgn0027572	CG5009	0.55281	8.37225e-18
FBgn0029088	disp	0.55258	1.24461e-25
FBgn0034956	CG4324	0.550873	1.72764e-05
FBgn0263106	DnaJ-1	0.55057	5.08201e-23
FBgn0025693	ZnT41F	0.550392	5.20969e-25
FBgn0033624	CG12384	0.548477	8.90386e-15
FBgn0032752	CG10702	0.548047	1.73858e-05
FBgn0045761	CHKov1	0.547831	1.1323e-35
FBgn0038105	yellow-f2	0.547715	0.00156683
FBgn0014011	Rac2	0.546235	3.63147e-31
FBgn0001234	lncRNA:Hsromega	0.545976	1.0334e-13
FBgn0017418	ari-1	0.545632	1.19882e-22
FBgn0003963	ush	0.544712	2.53304e-11
FBgn0041184	Socs36E	0.543942	4.94564e-30
FBgn0260934	par-1	0.543203	1.30852e-21
FBgn0024236	foi	0.542692	3.40881e-23
FBgn0003654	sw	0.54241	7.29947e-14
FBgn0261269	conv	0.542372	0.0228374
FBgn0016797	fz2	0.541557	5.29015e-09
FBgn0261556	CG42674	0.540978	7.46097e-13
FBgn0030809	Ubr1	0.540909	3.29176e-22
FBgn0265730	lncRNA:CR44537	0.540587	0.00140312
FBgn0283531	Duox	0.540238	6.54186e-05
FBgn0041630	Hexo1	0.53931	8.97455e-20
FBgn0034786	CG13531	0.538848	1.16317e-21
FBgn0035879	GAPcenA	0.537887	7.96949e-26
FBgn0034417	CG15117	0.537689	1.47488e-14
FBgn0036814	CG14073	0.537603	1.82229e-08
FBgn0250816	AGO3	0.537572	3.68771e-14
FBgn0027108	Inx2	0.537501	1.60455e-06
FBgn0262976	lawc	0.537289	6.2687e-08
FBgn0037562	CG11671	0.53627	2.11698e-13
FBgn0035861	CG7213	0.536212	0.000268389
FBgn0035134	CG1231	0.535827	0.0258795
FBgn0039277	Nepl16	0.535628	0.018261
FBgn0015791	Rab14	0.535565	1.2809e-32
FBgn0029771	CG12730	0.535557	4.17756e-19
FBgn0037442	godzilla	0.535478	4.68396e-44
FBgn0013676	mt:CoIII	0.534687	1.61242e-27
FBgn0029924	CG4586	0.534166	3.81417e-05
FBgn0031937	CG13795	0.533756	2.65559e-11
FBgn0011706	rpr	0.533688	1.57968e-20
FBgn0014133	bif	0.53349	9.15127e-17
FBgn0034389	Mctp	0.533476	1.53257e-30
FBgn0001085	fz	0.53293	8.96838e-05
FBgn0030065	CG12075	0.532888	4.33277e-11
FBgn0263864	Dark	0.529632	2.19142e-19
FBgn0036372	Abp1	0.527925	1.49688e-23
FBgn0035499	Chd64	0.527872	2.42419e-20
FBgn0051619	nolo	0.527578	4.54708e-19
FBgn0051633	CG31633	0.527457	3.68811e-06
FBgn0260003	Dys	0.527372	4.35184e-09
FBgn0037850	CG14695	0.527258	3.48893e-23
FBgn0038853	RhoGAP93B	0.527184	6.69922e-15
FBgn0039501	TTLL6B	0.526805	0.00707088
FBgn0013684	mt:ND5	0.52666	0.0261263
FBgn0037341	CG12746	0.526041	8.70282e-17
FBgn0266786	lncRNA:CR45251	0.52556	0.00649797
FBgn0032018	CG7806	0.524983	5.79332e-28
FBgn0040827	CG13315	0.524727	0.00296224
FBgn0031752	CG9044	0.524588	1.69432e-20
FBgn0036145	CG7607	0.52242	3.9453e-05
FBgn0266687	lncRNA:CR45177	0.521597	0.00204753
FBgn0010406	RNaseX25	0.521523	2.00639e-22
FBgn0038660	CG14291	0.521261	5.79258e-20
FBgn0031814	retm	0.520852	1.5853e-12
FBgn0004870	bab1	0.520742	0.000946189
FBgn0050062	CG30062	0.520606	0.0416204
FBgn0039928	Cals	0.520454	2.51074e-24
FBgn0052672	Atg8a	0.519615	2.08803e-38
FBgn0030276	Dlic	0.519392	2.44074e-18
FBgn0032955	CG2201	0.517106	2.14168e-28
FBgn0260442	rhea	0.516943	1.25168e-12
FBgn0041094	scyl	0.51676	1.21855e-08
FBgn0010441	pll	0.515065	1.77789e-21
FBgn0266889	asRNA:CR45350	0.514878	0.0299838
FBgn0003463	sog	0.513495	2.64112e-10
FBgn0004569	aos	0.513288	4.25768e-15
FBgn0024222	IKKbeta	0.51307	1.66387e-18
FBgn0014380	RhoL	0.512687	4.3094e-16
FBgn0037897	CG5270	0.51134	6.65036e-13
FBgn0039465	Tsp97E	0.510988	1.3056e-25
FBgn0031805	Nepl4	0.50982	0.000321361
FBgn0003499	sr	0.50829	0.0291384
FBgn0026479	Drp1	0.508248	1.50915e-20
FBgn0015372	RabX1	0.508073	9.04067e-20
FBgn0053107	CG33107	0.508055	2.11775e-17
FBgn0046296	CG11534	0.507667	4.1954e-08
FBgn0032151	nAChRalpha6	0.50719	0.0340444
FBgn0037614	TMEM216	0.506962	1.3339e-09
FBgn0086758	chinmo	0.506222	6.30657e-10
FBgn0032723	ssp3	0.505773	2.94845e-09
FBgn0030245	CG1637	0.505691	3.16828e-21
FBgn0029913	Cht11	0.50546	7.36186e-06
FBgn0004396	CrebA	0.505409	2.57463e-12
FBgn0027654	jdp	0.505124	0.000848971
FBgn0038034	Cyp9f3	0.504219	7.75114e-06
FBgn0051055	CG31055	0.504182	0.0470702
FBgn0016075	vkg	0.503342	5.68425e-11
FBgn0038533	CG7523	0.502587	8.04224e-18
FBgn0033241	CG2915	0.502416	2.47458e-18
FBgn0052039	CG32039	0.502316	4.04336e-11
FBgn0035425	CG17746	0.502173	7.21842e-33
FBgn0022709	Adk1	0.501709	0.000137836
FBgn0023172	RhoGEF2	0.501452	5.39604e-10
FBgn0034611	MFS16	0.501451	1.3611e-22
FBgn0265053	asRNA:CR44168	-0.500142	0.0384633
FBgn0031610	CG15436	-0.500855	4.04933e-07
FBgn0285992	hpRNA:CR46342	-0.500858	0.0368037
FBgn0036342	CG11279	-0.500949	1.1141e-08
FBgn0027945	ppl	-0.500958	2.68326e-12
FBgn0029095	aru	-0.500974	2.89334e-28
FBgn0250838	roh	-0.50106	5.15204e-15
FBgn0039588	mIF2	-0.501229	1.75707e-06
FBgn0250843	Prosalpha6	-0.501635	8.47388e-18
FBgn0284442	Mcm3	-0.502287	1.87751e-15
FBgn0010422	TfIIS	-0.50255	8.06357e-28
FBgn0037489	CG1234	-0.502611	1.07776e-20
FBgn0034902	CG5532	-0.502818	1.45766e-08
FBgn0259785	pzg	-0.502878	3.80018e-25
FBgn0035532	CG15014	-0.502929	4.37294e-15
FBgn0016687	Nurf-38	-0.503153	1.92111e-24
FBgn0032833	COX4	-0.503534	1.61512e-09
FBgn0029873	CG3918	-0.503587	5.4462e-18
FBgn0065035	AlkB	-0.503715	1.34912e-12
FBgn0037611	CG11755	-0.503813	6.84621e-06
FBgn0015527	peng	-0.504293	1.95493e-24
FBgn0039929	CG11076	-0.504589	5.5865e-19
FBgn0040929	CG12659	-0.504804	6.97533e-05
FBgn0036848	CG10424	-0.505057	1.0069e-15
FBgn0033038	CG7791	-0.505586	7.78722e-18
FBgn0033316	Gle1	-0.505681	1.95809e-16
FBgn0037669	Ibf2	-0.505685	1.72523e-12
FBgn0004885	tok	-0.50638	0.044441
FBgn0003479	spn-A	-0.506418	1.4444e-14
FBgn0051950	Sbat	-0.506423	1.72898e-07
FBgn0053213	CG33213	-0.506571	8.45123e-09
FBgn0025832	Fen1	-0.507749	9.62609e-14
FBgn0030834	CG8675	-0.508432	5.23254e-10
FBgn0032511	ND-B22	-0.508955	2.25869e-14
FBgn0021856	l(2)k14505	-0.509042	1.31026e-20
FBgn0035901	CG6745	-0.509399	4.47039e-16
FBgn0035415	CG14966	-0.509722	2.79522e-11
FBgn0020909	Rtc1	-0.509906	9.72123e-12
FBgn0034098	krimp	-0.510028	1.48824e-31
FBgn0004587	B52	-0.510142	1.34383e-31
FBgn0004034	y	-0.510274	0.0188192
FBgn0023522	CG11596	-0.510456	1.26999e-22
FBgn0035099	CG6845	-0.510869	3.36531e-12
FBgn0025700	CG5885	-0.51095	5.50495e-17
FBgn0001197	His2Av	-0.511188	4.82667e-30
FBgn0038047	CG5245	-0.511232	2.87538e-06
FBgn0015040	Cyp9c1	-0.511614	9.04632e-16
FBgn0010602	lwr	-0.51172	2.70825e-24
FBgn0034447	CG7744	-0.511795	1.38861e-27
FBgn0034095	CG15701	-0.5122	0.0358654
FBgn0031309	Tfb4	-0.512507	1.05946e-16
FBgn0024945	NitFhit	-0.512517	1.74328e-10
FBgn0032486	mRF1	-0.513151	2.10687e-07
FBgn0262559	Mdh2	-0.513301	8.65806e-18
FBgn0083985	CG34149	-0.513961	0.01255
FBgn0003082	phr	-0.51438	3.04488e-08
FBgn0263200	Galt	-0.51439	1.44705e-13
FBgn0033060	CG7849	-0.514699	1.13773e-08
FBgn0024740	Lip2	-0.515103	0.0169142
FBgn0035675	CG6610	-0.515138	8.78889e-11
FBgn0050343	CG30343	-0.515563	0.00373
FBgn0004913	Gnf1	-0.515696	3.30686e-20
FBgn0037018	CG4042	-0.515705	2.22373e-12
FBgn0037435	CG18048	-0.515876	6.31295e-11
FBgn0039870	CG1896	-0.515919	8.31774e-19
FBgn0037492	CG10050	-0.516088	0.000371161
FBgn0037046	CG10581	-0.516096	9.20982e-09
FBgn0037021	CG11399	-0.516383	4.26184e-20
FBgn0029133	REG	-0.516552	1.34458e-32
FBgn0033380	Phax	-0.51667	1.3786e-16
FBgn0040308	Jafrac2	-0.516731	5.86041e-20
FBgn0037008	mTerf3	-0.516868	1.77519e-10
FBgn0045800	Uhg1	-0.517225	1.51688e-08
FBgn0266421	RPA3	-0.517475	4.3286e-12
FBgn0038737	CG11447	-0.51758	8.94883e-09
FBgn0025814	Mgstl	-0.51781	7.67451e-07
FBgn0284220	Top2	-0.518018	3.5001e-20
FBgn0037898	Dtd	-0.518402	0.00176667
FBgn0263916	Ent2	-0.51849	1.73007e-23
FBgn0283545	vilya	-0.51936	0.00224383
FBgn0024364	CG11417	-0.51947	4.49819e-15
FBgn0039350	jigr1	-0.519525	6.13918e-15
FBgn0033089	CG17266	-0.519725	3.0705e-10
FBgn0038723	CG6195	-0.519896	8.79193e-14
FBgn0040394	CG16903	-0.520275	1.4821e-24
FBgn0023514	CG14805	-0.521037	3.50425e-29
FBgn0032781	RtcB	-0.521099	1.52259e-26
FBgn0033379	Mys45A	-0.521424	4.29921e-23
FBgn0037610	CG8043	-0.521526	2.46135e-12
FBgn0035592	CG10674	-0.521688	5.47505e-09
FBgn0022288	l(2)09851	-0.522315	8.25165e-41
FBgn0038722	Nup58	-0.522602	7.00901e-13
FBgn0085407	Pvf3	-0.523206	5.57312e-06
FBgn0031500	CG17221	-0.5236	2.31056e-06
FBgn0027513	ana2	-0.523948	1.38454e-08
FBgn0035423	eIF1	-0.524722	5.25631e-25
FBgn0036660	CG13025	-0.524725	2.16468e-10
FBgn0040529	COX7A	-0.525005	1.72475e-16
FBgn0037880	CG17726	-0.525275	1.0205e-06
FBgn0030733	UQCR-14	-0.525396	6.17523e-11
FBgn0033315	beta3GalTII	-0.525429	1.46664e-07
FBgn0014930	CG2846	-0.525881	1.05936e-13
[truncated: 1,143 more rows]
