# Supplementary material for: A Cyclin A—Myb-MuvB—Aurora B network regulates the choice between mitotic cycles and polyploid endoreplication cycles
Source: PLoS Genet. 2019 Jul 10;15(7):e1008253. doi: 10.1371/journal.pgen.1008253 (PMC6645565; doi:10.1371/journal.pgen.1008253)
Supplement: S2 Table — (XLSX) [file pgen.1008253.s003.xlsx]

## Sheet: Table S2
Table S2 – Differentially expressed genes in Myb dsRNA iECs
FBgn	Gene symbol	log2FoldChange	FDR adjusted p value (B-H)
FBgn0039640	CG14516	6.39287	0
FBgn0003655	swa	5.94302	6.05924e-268
FBgn0029993	CG1571	5.76006	9.12516e-96
FBgn0029977	hdm	5.23548	6.51949e-180
FBgn0039002	CG17625	4.90297	9.79736e-66
FBgn0051100	CG31100	4.65852	6.06226e-65
FBgn0031288	CG13949	4.63899	1.00352e-53
FBgn0004649	yl	4.53463	9.69049e-56
FBgn0004650	fs(1)N	4.23752	6.42282e-98
FBgn0030455	CG4318	4.20118	8.54598e-56
FBgn0032428	CG6405	4.16605	6.6971e-100
FBgn0262820	CG43191	4.02059	6.18603e-125
FBgn0038979	tHMG2	3.7907	9.07476e-29
FBgn0035521	VhaM9.7-a	3.67002	2.12321e-30
FBgn0032374	CG14931	3.64544	9.72561e-264
FBgn0029733	CG6927	3.64196	1.46524e-49
FBgn0005666	bt	3.55162	6.70859e-43
FBgn0031301	CG14339	3.48484	1.2545e-31
FBgn0027070	CG17322	3.4789	7.80597e-39
FBgn0037849	CG4596	3.4063	4.38186e-115
FBgn0041706	CG3253	3.3689	1.07018e-36
FBgn0085384	CG34355	3.23268	1.73065e-218
FBgn0051776	CG31776	3.2056	1.31269e-21
FBgn0028862	dao	3.19186	5.11215e-37
FBgn0053017	CG33017	3.10075	6.00769e-27
FBgn0038051	CG17207	3.05313	2.22599e-39
FBgn0040705	ND-B8	3.01127	3.54142e-18
FBgn0031732	CG11149	2.9471	3.43683e-18
FBgn0001120	gnu	2.90248	3.50434e-34
FBgn0030725	CG8958	2.89716	1.85219e-20
FBgn0051220	CG31220	2.83179	2.34024e-18
FBgn0038252	BigH1	2.825	1.99422e-59
FBgn0026255	clumsy	2.81151	3.4848e-26
FBgn0062978	CG31808	2.81149	4.80688e-26
FBgn0032402	CG14945	2.77991	7.79603e-130
FBgn0031296	CG4415	2.76112	1.93843e-109
FBgn0053126	NLaz	2.76086	4.62904e-40
FBgn0019985	mGluR	2.75191	2.58874e-23
FBgn0266836	lncRNA:CR45298	2.7449	8.89151e-63
FBgn0028996	onecut	2.73635	1.47613e-20
FBgn0039530	Tusp	2.70301	8.78284e-25
FBgn0034106	CG9068	2.67413	7.93981e-16
FBgn0014396	tim	2.66351	3.98125e-33
FBgn0038277	RpS5b	2.65773	4.21861e-31
FBgn0267776	asRNA:CR46107	2.65354	7.88722e-41
FBgn0042696	NfI	2.60341	8.88558e-18
FBgn0250819	CG33521	2.59603	9.57103e-40
FBgn0031914	CG5973	2.58337	9.87238e-30
FBgn0000303	ChAT	2.54987	2.10418e-18
FBgn0265878	lncRNA:CR44667	2.54811	9.97881e-13
FBgn0264674	asRNA:CR43959	2.54652	1.42911e-13
FBgn0030721	CG12698	2.54474	4.44394e-30
FBgn0011746	ana	2.50808	2.21702e-16
FBgn0038190	CG9926	2.49214	1.86976e-20
FBgn0030508	CG15760	2.46332	8.50742e-68
FBgn0031801	CG9498	2.44868	2.38134e-14
FBgn0031737	obst-E	2.40375	1.47545e-12
FBgn0032946	nrv3	2.39701	5.82796e-14
FBgn0031468	CG2975	2.38592	2.23526e-11
FBgn0034850	CG9875	2.38396	3.12197e-14
FBgn0031018	CG12200	2.36523	6.0077e-117
FBgn0024366	CG11409	2.3242	1.7017e-32
FBgn0052580	Muc14A	2.31757	3.23971e-45
FBgn0267456	asRNA:CR45806	2.31483	2.59971e-38
FBgn0031821	KFase	2.30954	2.69757e-80
FBgn0085427	CG34398	2.28586	3.78185e-18
FBgn0038071	Dtg	2.27781	1.23667e-34
FBgn0034512	CG18067	2.27083	1.31033e-10
FBgn0033412	CG13955	2.25624	1.38561e-10
FBgn0026374	Rhp	2.24951	0
FBgn0031571	bark	2.23596	3.37783e-38
FBgn0085352	CG34323	2.22995	2.65182e-34
FBgn0031623	Taf12L	2.21997	8.2123e-17
FBgn0039688	Kul	2.21726	6.48799e-161
FBgn0029754	CG15930	2.21046	1.12555e-21
FBgn0050380	CG30380	2.20007	3.95282e-10
FBgn0034229	CG4847	2.19599	1.39818e-11
FBgn0085409	smal	2.18776	5.94213e-12
FBgn0034335	GstE1	2.1801	1.81422e-11
FBgn0026438	Eaat2	2.16695	9.51248e-10
FBgn0029708	CG3556	2.16669	6.08249e-14
FBgn0034075	Asph	2.16548	3.83378e-126
FBgn0022355	Tsf1	2.16155	1.19724e-38
FBgn0034998	CG13577	2.14696	1.0334e-14
FBgn0033130	Tsp42Ei	2.12856	2.23496e-09
FBgn0030817	CG4991	2.12025	4.17138e-13
FBgn0038612	cona	2.10508	8.96573e-19
FBgn0036773	CG13698	2.09837	2.55194e-20
FBgn0085425	CG34396	2.09521	1.32149e-11
FBgn0028622	qsm	2.09056	1.78434e-17
FBgn0033128	Tsp42Eg	2.08955	2.96719e-09
FBgn0037690	Task7	2.08783	1.27575e-12
FBgn0033448	hebe	2.08699	5.03759e-14
FBgn0266346	CngB	2.07588	4.38359e-15
FBgn0035192	CG9194	2.06709	9.21553e-10
FBgn0035504	Teh4	2.06477	1.85277e-10
FBgn0050289	CG30289	2.06476	4.11828e-10
FBgn0267739	asRNA:CR46070	2.05703	3.53743e-09
FBgn0034225	veil	2.04995	5.14227e-15
FBgn0051163	SKIP	2.04114	4.42794e-30
FBgn0020445	E23	2.01919	2.58904e-10
FBgn0032074	Tsp29Fa	2.01264	2.76068e-08
FBgn0010453	Wnt4	2.01161	1.61316e-08
FBgn0031866	Nlg2	2.00804	2.00742e-09
FBgn0031907	CG5171	2.00792	8.58714e-09
FBgn0026403	Ndg	2.00606	1.4333e-13
FBgn0261086	Syt14	1.99796	7.23824e-17
FBgn0000114	bru1	1.99718	1.03384e-10
FBgn0010317	CycJ	1.98514	8.42449e-43
FBgn0031734	CG11147	1.98227	8.58714e-09
FBgn0250907	Cht10	1.98011	1.10839e-14
FBgn0034720	Liprin-gamma	1.97963	3.70056e-15
FBgn0031636	CG12194	1.97735	4.22316e-11
FBgn0033292	Cyp4ad1	1.97543	5.99456e-12
FBgn0031800	CG9497	1.97346	2.88642e-08
FBgn0031074	SkpE	1.96884	6.61711e-09
FBgn0003028	ovo	1.96543	3.60452e-25
FBgn0037290	CG1124	1.96222	7.079e-22
FBgn0051778	CG31778	1.95959	3.40458e-16
FBgn0032774	CG17549	1.95813	1.07312e-18
FBgn0033767	CG13148	1.9507	1.65136e-79
FBgn0034290	CG5773	1.94976	6.05304e-08
FBgn0051028	CG31028	1.92926	1.92505e-10
FBgn0028482	bdl	1.92743	2.09807e-12
FBgn0031432	Cyp309a1	1.92245	2.22622e-08
FBgn0030600	hiw	1.92157	1.59094e-91
FBgn0039938	Sox102F	1.92003	1.68082e-09
FBgn0031902	Wnt6	1.91777	5.72069e-08
FBgn0005390	fs(1)M3	1.91254	6.68478e-10
FBgn0035089	Phk-3	1.91092	1.02009e-32
FBgn0000166	bcd	1.90983	8.67662e-08
FBgn0012037	Ance	1.90354	4.91635e-18
FBgn0050151	CG30151	1.90104	1.84512e-09
FBgn0036652	CG13032	1.89909	1.94079e-11
FBgn0027560	Tps1	1.88516	2.38471e-07
FBgn0027491	Cdk5alpha	1.87372	1.29585e-10
FBgn0262570	CG43110	1.87346	3.40299e-08
FBgn0028408	Drep2	1.87305	5.93679e-13
FBgn0029950	CG9657	1.86513	2.77692e-09
FBgn0030544	CG13403	1.86471	9.54072e-09
FBgn0036206	CG5964	1.86453	1.22313e-07
FBgn0003386	Shaw	1.85392	1.18976e-07
FBgn0033234	MFS12	1.85044	7.13646e-19
FBgn0038191	CG9925	1.84388	3.85672e-07
FBgn0031844	CG13771	1.82914	3.49335e-11
FBgn0034157	resilin	1.82516	5.39375e-07
FBgn0053556	form3	1.82499	1.56232e-12
FBgn0034095	CG15701	1.82179	2.41554e-21
FBgn0001090	bnb	1.81711	8.72636e-09
FBgn0034709	Swim	1.81446	6.33084e-95
FBgn0015773	NetA	1.81114	5.56924e-54
FBgn0025878	wrapper	1.8103	3.0451e-10
FBgn0259716	Nepl6	1.81003	7.21851e-07
FBgn0025686	Amnionless	1.79901	5.86475e-07
FBgn0030615	Cyp4s3	1.79877	1.21737e-07
FBgn0052259	CG32259	1.79578	1.89389e-13
FBgn0259685	crb	1.79107	1.26702e-110
FBgn0035076	Ance-5	1.78925	4.92131e-10
FBgn0036125	Iyd	1.77958	4.062e-12
FBgn0036381	CG8745	1.77073	1.63926e-58
FBgn0004839	otk	1.7702	2.70555e-71
FBgn0039629	CG11842	1.7688	8.51677e-08
FBgn0037721	CG9427	1.76436	9.00882e-09
FBgn0034279	CG18635	1.76427	4.68297e-07
FBgn0035539	slow	1.75503	4.28157e-32
FBgn0053978	CG33978	1.75374	4.09178e-27
FBgn0052547	CG32547	1.74869	5.4277e-08
FBgn0259150	OtopLc	1.74233	1.29657e-11
FBgn0032483	CG15482	1.73995	7.41429e-14
FBgn0001089	Gal	1.73528	2.25479e-07
FBgn0053177	CG33177	1.73038	3.37886e-15
FBgn0038878	CG3301	1.72392	2.98569e-08
FBgn0026415	Idgf4	1.7197	3.428e-11
FBgn0050195	CG30195	1.71817	2.87039e-06
FBgn0000241	bw	1.71801	1.33368e-07
FBgn0024177	zpg	1.71634	1.6447e-06
FBgn0033943	CG12869	1.71631	1.09256e-07
FBgn0039734	Tace	1.71586	2.44757e-08
FBgn0039821	CG15556	1.71493	2.0684e-06
FBgn0032405	firl	1.71289	1.70995e-12
FBgn0259823	CG42404	1.71232	8.07602e-11
FBgn0038603	PKD	1.71121	9.08791e-07
FBgn0035914	CG6282	1.70983	7.78104e-07
FBgn0031887	CG11289	1.70773	2.46842e-06
FBgn0053080	CG33080	1.7077	2.68562e-16
FBgn0030614	CG9072	1.70536	3.58384e-06
FBgn0030847	CG12991	1.70492	4.10107e-17
FBgn0032897	CG9336	1.70321	1.03477e-09
FBgn0262101	CG42854	1.70256	1.25887e-12
FBgn0032945	CG8665	1.69918	9.86394e-08
FBgn0034438	CG9416	1.6979	2.31843e-14
FBgn0039927	CG11155	1.69747	1.69315e-24
FBgn0040658	CG13516	1.69445	1.94508e-06
FBgn0034439	CG10062	1.69183	3.61131e-12
FBgn0019650	toy	1.69137	1.31455e-06
FBgn0259185	Ir60b	1.68995	1.92432e-06
FBgn0039086	CG16732	1.68609	3.88343e-06
FBgn0260780	wisp	1.68458	8.18782e-14
FBgn0051235	CG31235	1.67865	6.33137e-13
FBgn0027556	CG4928	1.6762	8.14523e-13
FBgn0022770	Peritrophin-A	1.67495	1.41481e-08
FBgn0050296	RIC-3	1.66612	1.72053e-06
FBgn0038072	CG6225	1.66491	6.61583e-07
FBgn0266020	lncRNA:CR44785	1.66008	5.34865e-06
FBgn0003731	Egfr	1.66006	3.14548e-16
FBgn0263344	asRNA:CR43425	1.65864	4.67823e-14
FBgn0050154	CG30154	1.65773	5.72675e-06
FBgn0035710	SP1173	1.65647	2.03119e-22
FBgn0030932	Ggt-1	1.65303	2.36791e-10
FBgn0033668	exp	1.64972	7.74856e-06
FBgn0265633	lncRNA:CR44440	1.64793	5.55611e-06
FBgn0023524	CG3078	1.64791	2.65772e-10
FBgn0035857	CG8006	1.64738	1.79331e-07
FBgn0040784	karr	1.6428	2.12293e-07
FBgn0038450	CG17560	1.6371	2.88785e-18
FBgn0033250	CG14762	1.63289	7.74747e-06
FBgn0259736	CG42390	1.63153	3.28781e-28
FBgn0032772	CG17350	1.62211	1.34401e-14
FBgn0250904	CG34434	1.62121	2.83659e-13
FBgn0005670	Cyp4d1	1.61472	6.28572e-13
FBgn0051719	RluA-1	1.61284	2.22849e-08
FBgn0030597	Eo	1.61243	8.06919e-06
FBgn0053519	Unc-89	1.61028	3.89662e-24
FBgn0011603	ine	1.60853	3.3364e-06
FBgn0034730	ppk12	1.60507	4.60507e-13
FBgn0051626	CG31626	1.59583	1.90814e-06
FBgn0032614	CG13284	1.59577	1.93798e-06
FBgn0032895	twit	1.58927	2.30981e-07
FBgn0002962	nos	1.58754	3.09589e-17
FBgn0033774	CG12374	1.58573	1.81095e-05
FBgn0085408	Shroom	1.57548	1.33878e-57
FBgn0035802	Pura	1.5736	6.06158e-55
FBgn0031302	CG14340	1.56903	1.38784e-05
FBgn0284247	ds	1.5669	1.91976e-05
FBgn0011829	Ret	1.56593	7.67581e-08
FBgn0032433	Oatp33Ea	1.5639	3.29579e-08
FBgn0024836	stan	1.56174	2.56327e-14
FBgn0036822	NijB	1.56001	1.44341e-05
FBgn0031518	CG3277	1.55915	8.91415e-08
FBgn0004577	Pxd	1.55867	1.7033e-05
FBgn0015600	toc	1.55857	6.05512e-30
FBgn0051973	Cda5	1.55634	2.8244e-18
FBgn0004169	up	1.55611	2.59023e-05
FBgn0261563	wb	1.55246	5.27272e-25
FBgn0027073	CG4302	1.54572	2.50504e-05
FBgn0051706	CG31706	1.54382	6.13895e-06
FBgn0015774	NetB	1.53626	1.09251e-15
FBgn0034957	CG3121	1.53585	1.81095e-05
FBgn0034733	CG4752	1.52854	1.98685e-18
FBgn0031343	CG18131	1.5272	2.8673e-32
FBgn0035431	CG14968	1.5213	2.97648e-09
FBgn0039085	CG10170	1.51868	4.07232e-05
FBgn0028525	c(2)M	1.51854	1.53351e-23
FBgn0266801	CG45263	1.5155	1.25153e-15
FBgn0028979	tio	1.51401	4.37597e-05
FBgn0040355	CG3526	1.51387	1.17221e-07
FBgn0029568	CG11381	1.51231	8.53415e-06
FBgn0004620	GluRIIA	1.51179	4.2325e-05
FBgn0039323	CG10559	1.50789	1.88433e-09
FBgn0031446	CG15398	1.50773	3.81846e-05
FBgn0000071	Ama	1.50362	1.93203e-52
FBgn0263843	lncRNA:CR43704	1.50248	5.28693e-05
FBgn0051997	CG31997	1.50034	5.19137e-08
FBgn0030613	Rab3-GEF	1.50022	2.19035e-06
FBgn0027585	CG8740	1.49731	3.01648e-05
FBgn0031908	CG5177	1.49631	4.98948e-05
FBgn0034085	Ptp52F	1.49375	4.13006e-07
FBgn0029994	Ldsdh1	1.49119	5.93887e-05
FBgn0035669	CG6592	1.4904	5.87156e-05
FBgn0033580	CG13231	1.48892	6.12915e-05
FBgn0004359	T48	1.48618	3.81128e-40
FBgn0085228	CG34199	1.48579	5.23278e-05
FBgn0041087	wun2	1.48427	1.82641e-49
FBgn0004865	Eip78C	1.48253	2.26702e-17
FBgn0023495	Lip3	1.48241	6.96521e-21
FBgn0050377	CG30377	1.48212	7.24945e-10
FBgn0053654	CG33654	1.48191	5.28806e-05
FBgn0266903	lncRNA:CR45363	1.47755	3.15346e-05
FBgn0034452	Oseg6	1.47735	1.80004e-15
FBgn0037565	CG9626	1.47138	2.96977e-05
FBgn0031568	CG10019	1.46792	9.57724e-08
FBgn0033744	Dh44-R2	1.46604	6.17868e-08
FBgn0051547	NKCC	1.46411	7.82055e-05
FBgn0031264	CG11835	1.46398	1.41582e-22
FBgn0050379	CG30379	1.46039	2.8362e-05
FBgn0039667	CG2010	1.45897	1.19205e-13
FBgn0028743	Dhit	1.45668	3.26872e-05
FBgn0004859	ci	1.45664	3.96256e-14
FBgn0037956	CG6959	1.45643	7.45221e-10
FBgn0034723	CG13506	1.45568	4.10756e-09
FBgn0000158	bam	1.45528	6.21763e-22
FBgn0264090	CG43759	1.45399	6.55866e-23
FBgn0259196	CG42300	1.45333	3.11634e-05
FBgn0267986	lncRNA:CR46253	1.44991	8.44652e-05
FBgn0036806	Cyp12c1	1.44727	1.65512e-16
FBgn0038469	CG4009	1.44582	7.17909e-07
FBgn0005664	Crys	1.44336	9.9876e-05
FBgn0026439	Eaat1	1.44243	8.58568e-08
FBgn0010052	Jhe	1.44172	0.000102667
FBgn0028371	jbug	1.43517	1.19872e-05
FBgn0031869	CG18304	1.43503	4.87893e-09
FBgn0286204	ich	1.43217	4.04796e-05
FBgn0050148	CG30148	1.43141	0.000114884
FBgn0265338	lncRNA:CR44292	1.42973	2.91386e-05
FBgn0010258	Rbp4	1.42898	3.51843e-19
FBgn0051475	CG31475	1.42517	0.000135838
FBgn0266616	lncRNA:CR45123	1.42505	0.000129075
FBgn0010435	emp	1.42252	7.80338e-09
FBgn0034321	CG14502	1.41991	1.31979e-10
FBgn0034756	Cyp6d2	1.41687	1.20468e-17
FBgn0033710	CG17739	1.41533	5.29063e-05
FBgn0028572	qtc	1.41225	0.000146094
FBgn0032414	CG17211	1.41153	9.59694e-05
FBgn0039124	tbrd-1	1.41143	8.90313e-06
FBgn0031327	CG5397	1.4109	9.17296e-34
FBgn0032798	CG10132	1.41028	9.11522e-07
FBgn0086408	stl	1.4093	0.000145236
FBgn0050090	CG30090	1.40486	4.95305e-10
FBgn0011591	fng	1.40145	1.10328e-64
FBgn0011761	dhd	1.3992	0.000179535
FBgn0262508	CG43078	1.39864	6.89591e-06
FBgn0030204	Or9a	1.3986	1.34897e-10
FBgn0038012	CG10013	1.39768	2.42007e-10
FBgn0040365	CG14628	1.39727	1.78405e-07
FBgn0035587	Gdap1	1.39721	1.81743e-06
FBgn0267728	otk2	1.39701	4.29251e-07
FBgn0034974	CG16786	1.39651	7.34697e-05
FBgn0085411	CG34382	1.39479	1.67931e-07
FBgn0031857	LUBEL	1.39474	1.08751e-06
FBgn0050196	CG30196	1.39428	0.0001707
FBgn0262169	magu	1.39357	3.4126e-44
FBgn0033725	Cpr49Ac	1.38852	0.00010438
FBgn0261269	conv	1.38767	1.55335e-10
FBgn0260660	Mp	1.38718	2.25928e-07
FBgn0030326	CG2444	1.38561	7.76311e-05
FBgn0014859	Hr38	1.38331	0.000109349
FBgn0031294	IA-2	1.3778	0.000108555
FBgn0034145	CG5065	1.37413	0.000190769
FBgn0267252	Ggamma30A	1.36606	1.90534e-05
FBgn0038818	Nep4	1.36534	0.00020136
FBgn0020377	Sr-CII	1.36392	1.00155e-05
FBgn0027528	goe	1.36257	0.00017608
FBgn0031473	CG3104	1.35873	7.04838e-06
FBgn0264876	asRNA:CR44067	1.35676	0.000231349
FBgn0060296	pain	1.35568	1.5955e-39
FBgn0003366	sev	1.35112	9.53129e-05
FBgn0267124	lncRNA:CR45564	1.35029	8.12407e-09
FBgn0034788	CG13532	1.3474	0.000196914
FBgn0037726	CG9492	1.34534	9.5143e-05
FBgn0004053	zen	1.34264	0.000108269
FBgn0032129	jp	1.34243	0.000118
FBgn0265262	Vha68-1	1.3398	6.12742e-90
FBgn0034837	RpL22-like	1.33945	1.61414e-08
FBgn0034612	CG10505	1.33933	1.51188e-07
FBgn0038042	Scgbeta	1.33681	9.95169e-06
FBgn0038957	CG7059	1.33416	0.000162148
FBgn0033192	Corin	1.33389	2.38876e-05
FBgn0032899	CG9338	1.33353	2.49251e-17
FBgn0020294	ko	1.33125	3.23996e-10
FBgn0004896	fd59A	1.32977	1.7985e-06
FBgn0025692	Lfg	1.32806	4.3516e-16
FBgn0010389	htl	1.32229	0.000104017
FBgn0025525	bab2	1.32106	3.9472e-56
FBgn0038596	CG14312	1.31904	0.000295907
FBgn0038311	CG14864	1.31768	2.56481e-53
FBgn0003527	stil	1.31734	0.000270088
FBgn0053653	Cadps	1.31525	1.48237e-33
FBgn0034761	CG4250	1.31483	0.000354671
FBgn0031232	CG11617	1.31235	1.09898e-11
FBgn0040508	ACXC	1.30651	0.000512569
FBgn0033785	Sans	1.30563	7.31174e-22
FBgn0034047	CG12970	1.30315	3.88446e-07
FBgn0032297	CG17124	1.30215	6.3261e-45
FBgn0030846	CG12992	1.29959	0.000507075
FBgn0000640	Fbp2	1.29954	0.000421589
FBgn0033443	CG1698	1.29913	0.000150344
FBgn0034275	CG5002	1.2963	0.000547877
FBgn0015558	tty	1.29252	8.19436e-16
FBgn0014073	Tie	1.29092	0.00021609
FBgn0259822	Ca-beta	1.28963	0.000613434
FBgn0033652	ths	1.28897	8.06076e-05
FBgn0046258	CG12880	1.28774	6.17218e-12
FBgn0033252	CG12769	1.2858	1.71504e-05
FBgn0038851	dmrt93B	1.28562	6.05675e-05
FBgn0032192	CG5731	1.28224	9.20973e-20
FBgn0038691	CG5250	1.28099	3.18934e-05
FBgn0035677	CG13293	1.28063	0.00028181
FBgn0051869	CG31869	1.27734	1.03408e-05
FBgn0036687	CG6652	1.27343	1.47062e-10
FBgn0265104	lncRNA:CR44206	1.27242	1.00733e-12
FBgn0052816	CG32816	1.27019	6.75578e-05
FBgn0042627	FASN2	1.26962	7.91175e-07
FBgn0034045	CG8249	1.26584	0.000791248
FBgn0032835	CG16772	1.26497	0.000676595
FBgn0024913	Actbeta	1.26349	0.000362174
FBgn0031169	CG1494	1.2609	6.69407e-05
FBgn0050104	NT5E-2	1.2606	2.4806e-05
FBgn0034487	Efhc1.2	1.25982	0.000775156
FBgn0033654	Sobp	1.25964	3.5285e-08
FBgn0030421	Agpat1	1.25727	1.09175e-05
FBgn0265510	asRNA:CR44372	1.25698	0.000680046
FBgn0032706	Irk3	1.25669	2.446e-10
FBgn0267788	lncRNA:CR46119	1.24975	0.000835397
FBgn0035985	Cpr67B	1.24919	1.42683e-05
FBgn0029974	dpr14	1.24892	3.05108e-08
FBgn0039098	GILT3	1.24843	0.000417706
FBgn0265052	St3	1.24842	1.6447e-06
FBgn0033748	vis	1.24655	4.74083e-09
FBgn0034540	Lrt	1.24509	0.000343932
FBgn0051665	wry	1.24213	0.00098863
FBgn0015380	drl	1.24202	1.54089e-05
FBgn0000489	Pka-C3	1.24084	1.22146e-29
FBgn0267586	asRNA:CR45924	1.23847	0.000196914
FBgn0030027	CG1632	1.23563	0.000375271
FBgn0031762	CG9098	1.23547	4.92771e-27
FBgn0036461	Zip71B	1.23478	4.95636e-15
FBgn0025836	RhoGAP1A	1.2326	9.78522e-15
FBgn0032900	CG14401	1.23112	2.17337e-05
FBgn0283471	wupA	1.23103	0.000890027
FBgn0032375	CG14932	1.22904	1.60881e-10
FBgn0031745	rau	1.2269	0.000380381
FBgn0039916	Ekar	1.22555	2.14335e-09
FBgn0051053	CG31053	1.22232	0.00118718
FBgn0040370	CG13375	1.22185	7.17334e-07
FBgn0054043	CG34043	1.22127	0.0012277
FBgn0034655	CG10307	1.21906	0.000463881
FBgn0031718	CG14014	1.21648	0.000589454
FBgn0032520	CG10859	1.21558	7.23539e-20
FBgn0031171	CG1801	1.21534	0.00126661
FBgn0283531	Duox	1.21413	1.17799e-21
FBgn0054034	CG34034	1.21347	5.02588e-08
FBgn0265634	lncRNA:CR44441	1.2133	0.000168391
FBgn0032253	LManI	1.21289	0.000198632
FBgn0030994	HP1D3csd	1.21014	1.61355e-40
FBgn0285879	disco-r	1.20852	0.00125965
FBgn0033985	CG10257	1.20727	0.00142799
FBgn0027611	LManII	1.2035	1.42318e-10
FBgn0035360	CG1246	1.20277	1.52926e-05
FBgn0031865	Nha1	1.20242	0.0014926
FBgn0031849	CG11327	1.20179	0.00133281
FBgn0051624	CG31624	1.20083	0.000390452
FBgn0026175	SkpC	1.19984	1.39055e-09
FBgn0034005	ItgaPS4	1.19512	4.1544e-22
FBgn0041713	yellow-c	1.19504	0.000247674
FBgn0029821	CG4020	1.19466	3.12076e-08
FBgn0035481	CG12605	1.19253	0.000242757
FBgn0039937	fd102C	1.19202	0.00161166
FBgn0033214	CG1941	1.19051	0.000910806
FBgn0040367	CG11382	1.19048	0.0014002
FBgn0000490	dpp	1.1903	0.000145467
FBgn0031055	et	1.19019	0.000269612
FBgn0019643	AANAT1	1.18753	0.000404783
FBgn0259171	Pde9	1.18587	5.43677e-31
FBgn0004910	Eip63F-1	1.18348	0.00182569
FBgn0039087	CG10168	1.18166	8.72779e-05
FBgn0035267	CG13921	1.17785	3.23305e-05
FBgn0266955	lncRNA:CR45406	1.17668	0.00197336
FBgn0003174	pwn	1.17354	0.00204817
FBgn0000153	b	1.17226	5.61922e-09
FBgn0015721	ktub	1.17077	0.0018895
FBgn0000463	Dl	1.16613	0.000262714
FBgn0030429	CG4661	1.16491	0.000879416
FBgn0000180	bib	1.16401	2.10123e-10
FBgn0037060	CG10508	1.16139	2.20345e-44
FBgn0011286	RyR	1.16087	0.00082634
FBgn0030574	CG9413	1.16079	2.62651e-06
FBgn0038575	CG7208	1.1602	0.00228219
FBgn0010241	Mdr50	1.15941	0.000511191
FBgn0029608	CG3091	1.15903	1.02091e-14
FBgn0016919	nompB	1.15865	0.00227009
FBgn0053178	CG33178	1.15814	0.000108146
FBgn0037225	TwdlG	1.15559	0.000375335
FBgn0022700	Cht4	1.15502	0.00244198
FBgn0032124	CG17855	1.15408	0.00232491
FBgn0032857	CG10947	1.15305	0.00171633
FBgn0043854	slam	1.15278	1.02703e-05
FBgn0000635	Fas2	1.14688	1.37253e-16
FBgn0030596	CG12398	1.14621	0.00242755
FBgn0052815	CG32815	1.14544	6.05304e-08
FBgn0038202	CG12402	1.14423	1.3054e-12
FBgn0265340	lncRNA:CR44294	1.14179	2.64931e-06
FBgn0259151	CG42266	1.14141	0.00252079
FBgn0052656	Muc11A	1.14082	0.00242986
FBgn0263846	CG43707	1.14068	0.00279838
FBgn0000658	fj	1.14023	0.00264468
FBgn0259977	Tdc1	1.13884	0.000776673
FBgn0033304	Cyp6a13	1.13725	1.55463e-05
FBgn0033453	Sting	1.13451	3.78456e-154
FBgn0029679	CG2901	1.13299	1.59004e-09
FBgn0259683	Ir40a	1.1325	0.000213453
FBgn0024321	NK7.1	1.13209	7.93823e-43
FBgn0052773	lncRNA:CR32773	1.13131	0.000118575
FBgn0038180	Cht5	1.12974	0.00242166
FBgn0051551	CG31551	1.12858	1.06472e-05
FBgn0032434	CG5421	1.12797	0.00294104
FBgn0036181	Muc68Ca	1.12787	0.000269398
FBgn0003328	scb	1.12715	1.42099e-47
FBgn0033490	CG12917	1.12671	0.00278758
FBgn0034638	CG10433	1.12492	0.000190284
FBgn0065032	Arpc3B	1.12489	3.28929e-84
FBgn0030746	CG9981	1.12488	0.000108399
FBgn0259715	CG42369	1.12398	0.00247564
FBgn0040496	CG17104	1.12347	0.00332777
FBgn0023001	melt	1.12293	0.00248823
FBgn0035915	S-Lap1	1.11873	0.0033035
FBgn0035636	Cralbp	1.11863	0.00106481
FBgn0035612	frm	1.11762	1.24229e-06
FBgn0032789	CG13083	1.11597	0.00320762
FBgn0053143	CG33143	1.11481	0.000298123
FBgn0263457	asRNA:CR43480	1.11431	0.00318727
FBgn0030230	Rph	1.11255	1.21035e-08
FBgn0036670	CG13029	1.11199	0.000690968
FBgn0032797	Hasp	1.11151	0.00151541
FBgn0266708	Cep89	1.10875	0.00017089
FBgn0022338	dnk	1.10328	8.78171e-81
FBgn0033058	CCHa2-R	1.10314	0.0022078
FBgn0031811	CG13982	1.10303	0.000495271
FBgn0052091	CG32091	1.10254	9.98414e-11
FBgn0261649	tinc	1.10254	3.41255e-05
FBgn0031031	CG14218	1.10088	0.00375436
FBgn0085400	side-V	1.09989	0.00345515
FBgn0002543	robo2	1.0986	5.00441e-35
FBgn0039754	CG9747	1.09788	0.00377253
FBgn0037896	ninaG	1.09761	3.40533e-05
FBgn0039084	CG10175	1.0975	0.00386395
FBgn0017448	CG2187	1.0962	0.00318703
FBgn0264554	asRNA:CR43933	1.09619	0.00058243
FBgn0052249	CG32249	1.09409	0.0029471
FBgn0038909	CG6569	1.09206	0.00120454
FBgn0039479	CG14257	1.08928	0.000590114
FBgn0029690	CG6414	1.08628	0.00419541
FBgn0031016	kek5	1.08593	8.06839e-32
FBgn0022702	Cht2	1.08436	1.11497e-07
FBgn0032602	ppk17	1.08396	0.00033573
FBgn0039752	CG15530	1.08303	0.00483289
FBgn0065098	RNaseMRP:RNA	1.08259	3.62384e-08
FBgn0033312	CG8642	1.08226	0.00446762
FBgn0030054	Caf1-180	1.08199	2.20302e-54
FBgn0032685	CG10211	1.07769	0.00400483
FBgn0030954	CCKLR-17D3	1.07496	0.00253673
FBgn0030691	Efhc1.1	1.07452	6.59886e-07
FBgn0267676	asRNA:CR46012	1.07334	0.00462435
FBgn0086265	psd	1.07317	0.00030667
FBgn0259145	CG42260	1.07305	0.00227507
FBgn0032749	Phlpp	1.07289	0.00155941
FBgn0264695	Mhc	1.07273	0.00130181
FBgn0050383	CG30383	1.07228	6.09047e-41
FBgn0035574	RhoGEF64C	1.071	0.00319852
FBgn0005771	noc	1.07092	3.16329e-06
FBgn0264979	CG4267	1.06982	2.07466e-06
FBgn0002917	na	1.06969	0.0029087
FBgn0030551	CG11674	1.06885	0.00552043
FBgn0035260	CG7991	1.06675	3.11898e-08
FBgn0032285	CG17108	1.06641	0.000670632
FBgn0037935	CG6834	1.06621	0.0031046
FBgn0022981	rpk	1.06611	7.74856e-06
FBgn0262112	sro	1.06477	0.00164704
FBgn0083990	lncRNA:sphinx	1.06432	0.00458594
FBgn0036531	CG6244	1.06159	0.00571604
FBgn0050359	Mal-A5	1.06155	2.78854e-09
FBgn0066292	CheB42c	1.06141	2.29307e-08
FBgn0034406	Jheh3	1.06132	0.000124158
FBgn0034195	Spn53F	1.05938	0.00394661
FBgn0030432	CG4404	1.05898	9.64816e-10
FBgn0053512	dpr4	1.05752	0.00598976
FBgn0029939	CG9650	1.05742	0.000756809
FBgn0034301	CG5756	1.05676	0.00554489
FBgn0032593	Trpgamma	1.05674	0.00294625
FBgn0050418	nord	1.05657	0.00615587
FBgn0087007	bbg	1.05535	1.00191e-16
FBgn0264308	CG43778	1.05458	0.00236826
FBgn0037487	thw	1.05366	0.0015557
FBgn0265767	zyd	1.05155	0.00637273
FBgn0004569	aos	1.05124	4.4741e-60
FBgn0031858	CG17378	1.04957	0.00636026
FBgn0003997	hid	1.04889	3.76594e-24
FBgn0033635	Prip	1.04741	0.00542653
FBgn0021738	Crg-1	1.04352	0.00438944
FBgn0043865	SA-2	1.04116	0.00568584
FBgn0039613	Nepl20	1.04053	2.07915e-08
FBgn0267180	asRNA:CR45620	1.04005	0.00480004
FBgn0002945	nkd	1.03976	1.01223e-29
FBgn0031770	CG13995	1.03917	0.00568594
FBgn0034693	CG11073	1.03778	0.00717128
FBgn0030859	CG12990	1.03742	0.00647259
FBgn0028543	NimB2	1.03673	0.00664384
FBgn0259173	corn	1.03666	4.86795e-12
FBgn0031715	tomb	1.03302	7.38919e-05
FBgn0085354	CG34325	1.03296	0.00157947
FBgn0038679	CG6040	1.0326	5.91679e-16
FBgn0034985	CG3328	1.03237	2.65587e-14
FBgn0266317	asRNA:CR44982	1.03131	2.83372e-06
FBgn0266414	lncRNA:CR45054	1.03084	5.71917e-09
FBgn0026176	SkpB	1.03057	1.31269e-21
FBgn0087002	apolpp	1.02937	2.08168e-12
FBgn0035941	CG13313	1.02905	0.00743321
FBgn0038198	Npc2b	1.02743	1.77642e-16
FBgn0034725	CG6044	1.02566	0.00224811
FBgn0004512	Mdr49	1.02542	2.38246e-09
FBgn0038165	Task6	1.02489	0.00642015
FBgn0283440	solo	1.02424	0.00812882
FBgn0265038	asRNA:CR44155	1.02422	0.00193526
FBgn0039744	CG15526	1.02384	0.00350648
FBgn0267301	lncRNA:CR45737	1.02003	0.00620274
FBgn0038740	CG4562	1.01969	0.006365
FBgn0031692	TpnC25D	1.01937	0.00615029
FBgn0039527	CG5639	1.01912	0.00762873
FBgn0033775	Cyp9h1	1.01908	0.00802603
FBgn0259818	CG42399	1.01847	4.2448e-15
FBgn0039282	Bili	1.01847	0.00117053
FBgn0038113	CG11668	1.01822	0.00672316
FBgn0032318	CG14072	1.01454	0.00690144
FBgn0010329	Tbh	1.01366	0.00885993
FBgn0264310	lncRNA:CR43785	1.00941	0.00719598
FBgn0032803	CG13082	1.00782	0.00544937
FBgn0085280	CG34251	1.0077	0.00128303
FBgn0034816	CG3085	1.00696	4.04563e-17
FBgn0011293	a10	1.00542	0.0092872
FBgn0030647	CG6324	1.00536	6.04579e-05
FBgn0035575	CG7509	1.00534	0.000226828
FBgn0036287	CG10663	1.00502	1.7839e-05
FBgn0020248	stet	1.00487	9.99067e-05
FBgn0003009	ord	1.00462	0.00827746
FBgn0031976	CG7367	1.00412	0.00601817
FBgn0262029	d	1.00388	0.000961629
FBgn0037042	CG12984	1.00349	0.00947703
FBgn0027843	CAH2	1.00332	0.00575626
FBgn0046999	CG6429	1.00296	0.00963201
FBgn0031305	Iris	1.00161	0.00918884
FBgn0010382	CycE	1.00159	7.95633e-51
FBgn0036330	CG11263	1.001	9.39164e-07
FBgn0259111	Ndae1	1.00061	1.84032e-17
FBgn0020429	GluRIIB	1.00054	0.00645195
FBgn0032910	CG9265	0.999686	0.0098657
FBgn0267210	lncRNA:CR45650	0.999015	0.00878023
FBgn0260933	rempA	0.998622	3.14799e-39
FBgn0264975	Nrg	0.99837	1.0782e-31
FBgn0086367	t	0.997209	0.006365
FBgn0046302	CG10650	0.995416	0.0102786
FBgn0034943	Fmo-1	0.99407	0.0056184
FBgn0030985	Obp18a	0.994066	3.17487e-05
FBgn0262509	nrm	0.99383	0.00228739
FBgn0035468	Gr63a	0.991057	0.00514158
FBgn0032891	Oseg5	0.990322	1.72622e-06
FBgn0030160	CG9691	0.990091	2.45243e-16
FBgn0266099	CG44836	0.988306	0.00416852
FBgn0015381	dsf	0.987683	0.0109047
FBgn0037941	CG12594	0.987607	0.00503544
FBgn0264556	Gr39a	0.983236	0.00981368
FBgn0035667	Jon65Ai	0.983085	0.00696945
FBgn0029661	CG16781	0.982779	0.0074917
FBgn0004575	Syn	0.98228	0.00683199
FBgn0050197	CG30197	0.980251	0.000871039
FBgn0266182	lncRNA:CR44888	0.980104	0.00998085
FBgn0034136	DAT	0.979648	3.90127e-05
FBgn0036995	atk	0.977803	0.000269965
FBgn0033048	CG7881	0.974987	4.05942e-05
FBgn0035103	Vdup1	0.973073	0.000793523
FBgn0038647	CG14302	0.972887	0.00593747
FBgn0034724	babos	0.972077	2.3497e-14
FBgn0032343	CG6201	0.971981	0.00308321
FBgn0025641	DAAM	0.971294	7.97164e-08
FBgn0002306	sas	0.97112	0.0125992
FBgn0267996	asRNA:CR46263	0.969378	0.0116092
FBgn0050015	CG30015	0.968739	1.77697e-36
FBgn0036485	FucTA	0.96775	0.00560852
FBgn0030592	CG9514	0.96688	0.0129535
FBgn0038608	WRNexo	0.965923	3.52526e-54
FBgn0030065	CG12075	0.964283	4.21169e-34
FBgn0028899	CG31817	0.963871	0.00181922
FBgn0052681	CG32681	0.963125	0.000277239
FBgn0262111	f	0.962643	5.24e-08
FBgn0052062	Rbfox1	0.962179	6.17349e-38
FBgn0265301	lncRNA:CR44274	0.961838	0.00131403
FBgn0037304	CG1113	0.960475	0.0103177
FBgn0003996	w	0.960351	2.54502e-06
FBgn0032620	CG12288	0.960248	9.642e-26
FBgn0264574	Glut1	0.959541	0.00120018
FBgn0000996	dup	0.95797	2.24843e-64
FBgn0028527	CG18507	0.957583	0.012909
FBgn0003015	osk	0.957402	7.26493e-21
FBgn0263118	tx	0.955174	0.00013085
FBgn0262631	lncRNA:CR43148	0.954202	4.5512e-14
FBgn0034513	CG13423	0.951653	0.00640537
FBgn0016930	Dyrk2	0.95155	1.94321e-52
FBgn0032680	Ntf-2r	0.950952	0.0124191
FBgn0003867	tsl	0.950825	0.0130647
FBgn0038105	yellow-f2	0.94655	1.39356e-08
FBgn0035398	Cht7	0.945249	0.0061371
FBgn0033921	tej	0.945136	2.98319e-37
FBgn0262599	SmydA-3	0.945084	0.0129163
FBgn0051014	PH4alphaSG1	0.944971	0.0146482
FBgn0003285	rst	0.944849	1.90422e-11
FBgn0053481	dpr7	0.944016	0.01008
FBgn0041234	Gr59f	0.943471	0.0135893
FBgn0030159	CG9689	0.942788	0.0113826
FBgn0033207	CG12826	0.942617	0.00482167
FBgn0037975	CG3397	0.941989	3.57084e-08
FBgn0002643	mam	0.94195	1.41441e-23
FBgn0261529	ms(2)34Fe	0.941826	0.00746031
FBgn0010316	dap	0.941452	7.97659e-47
FBgn0038342	B9d1	0.940846	0.0111789
FBgn0029838	CG4666	0.940245	0.0118176
FBgn0039564	Nep7	0.940033	1.32996e-06
FBgn0031251	CG4213	0.938607	0.00513707
FBgn0034053	Cyp4aa1	0.938214	0.00991398
FBgn0039251	Trf4-2	0.93811	6.62888e-16
FBgn0264481	asRNA:CR43889	0.937405	0.0155485
FBgn0015300	Ssl	0.936997	0.0166577
FBgn0032399	CG6785	0.934518	4.16996e-07
FBgn0259927	CG42450	0.933148	0.0139448
FBgn0036979	CG13247	0.932852	0.0164027
FBgn0034684	CG13501	0.932536	0.00776898
FBgn0034274	CG10931	0.931407	0.00803804
FBgn0031697	CG14024	0.930424	0.0165315
FBgn0038705	CG11626	0.928336	0.017695
FBgn0032973	CG6675	0.927	0.0178843
FBgn0050082	CG30082	0.926728	0.0178843
FBgn0003255	rk	0.924568	0.01712
FBgn0038205	Kif19A	0.924036	0.00932005
FBgn0285963	CG46339	0.923854	1.39722e-15
FBgn0261393	alpha-Est5	0.923611	0.00399623
FBgn0036568	ATPsynbetaL	0.922926	0.00710449
FBgn0032598	ChLD3	0.922192	6.51994e-08
FBgn0035480	CG14984	0.921747	1.40822e-21
FBgn0051119	HDAC11	0.920183	3.13185e-13
FBgn0034706	CG11275	0.919465	0.000106018
FBgn0264815	Pde1c	0.918897	6.82632e-10
FBgn0267778	asRNA:CR46109	0.91823	0.018471
FBgn0030964	Pvf1	0.918186	0.00182187
FBgn0022710	Ac13E	0.914538	4.27218e-14
FBgn0039900	Syt7	0.913376	9.70207e-05
FBgn0031414	eys	0.912882	0.0113583
FBgn0040290	RecQ4	0.912402	6.98146e-36
FBgn0037727	Nepl12	0.912289	0.0109879
FBgn0053181	CG33181	0.911106	7.97573e-08
FBgn0051956	Pgant4	0.910836	0.0202119
FBgn0034622	BBS9	0.909199	0.0108547
FBgn0267601	lncRNA:CR45939	0.908492	0.00226756
FBgn0032225	CG5022	0.907536	3.90608e-05
FBgn0037972	CG10005	0.907226	0.02085
FBgn0032660	elfless	0.906801	0.0110694
FBgn0030938	CG15047	0.906663	0.0146638
FBgn0266624	asRNA:CR45131	0.90641	0.00382021
FBgn0000078	Amy-d	0.901764	0.0190429
FBgn0053868	His2B:CG33868	0.901694	0.00757664
FBgn0038934	Gld2	0.901214	0.0155858
FBgn0035455	CG10862	0.900389	0.0217008
FBgn0034909	CG4797	0.899757	8.4023e-05
FBgn0004197	Ser	0.898149	0.00253741
FBgn0265345	lncRNA:CR44299	0.8967	8.95424e-07
FBgn0038069	CG11608	0.895422	0.0210836
FBgn0016075	vkg	0.894666	2.75912e-32
FBgn0052982	CG32982	0.892862	1.74677e-25
FBgn0085638	CG41378	0.891028	0.0207094
FBgn0030170	CG2990	0.890581	6.48773e-43
FBgn0038262	CG14857	0.890474	7.36555e-15
FBgn0266929	lncRNA:CR45380	0.890121	0.000103373
FBgn0264901	lncRNA:CR44092	0.888653	0.000114425
FBgn0036474	Or71a	0.888536	0.0107521
FBgn0038414	CG6901	0.887841	0.0233454
FBgn0262028	lncRNA:CR42839	0.887371	0.0229032
FBgn0264448	asRNA:CR43866	0.886811	0.00482065
FBgn0036044	Zasp67	0.886739	0.0157508
FBgn0029573	CG14770	0.886176	0.000664948
FBgn0020416	Idgf1	0.885973	8.51284e-19
FBgn0037486	CG14605	0.885679	0.0243078
FBgn0039651	Cyt-c1L	0.885615	1.94168e-06
FBgn0029986	CG15332	0.884625	0.000566508
FBgn0033056	CG7856	0.884143	0.0151474
FBgn0052459	CG32459	0.88357	0.021389
FBgn0039043	CG17121	0.883406	0.0108002
FBgn0286071	AdamTS-A	0.882658	2.40989e-18
FBgn0035189	CG9119	0.881948	4.04259e-09
FBgn0039915	Gat	0.880338	0.000180476
FBgn0011659	Mlh1	0.879987	1.09014e-32
FBgn0033074	tomboy40	0.879935	0.00931548
FBgn0020307	dve	0.879411	0.0101268
FBgn0033911	VGAT	0.879122	0.0184963
FBgn0034408	sano	0.87817	5.36955e-11
FBgn0053124	CG33124	0.877511	0.00590174
FBgn0034642	CG15674	0.877293	0.000164316
FBgn0030666	CG12708	0.876047	0.0261055
FBgn0050052	Obp49a	0.875873	0.0030662
FBgn0034435	fest	0.875767	0.024457
FBgn0053970	CG33970	0.875657	9.68907e-09
FBgn0283442	vas	0.875465	0.000168743
FBgn0031240	CG3345	0.875428	0.023499
FBgn0034052	CG8299	0.875017	0.0113826
FBgn0035104	CG13875	0.87477	0.0201729
FBgn0029105	alpha-Catr	0.874601	0.0213997
FBgn0035134	CG1231	0.874028	0.000149382
FBgn0032089	Rcd-1r	0.873936	0.000568988
FBgn0051974	CG31974	0.873769	3.66894e-06
FBgn0026616	alpha-Man-IIb	0.873477	3.27913e-17
FBgn0051781	lncRNA:CR31781	0.873353	0.0254959
FBgn0016920	nompC	0.873102	0.00974788
FBgn0260932	cuff	0.871666	7.24865e-14
FBgn0032638	SPH93	0.870948	0.0275368
FBgn0035041	CG13594	0.869114	3.66566e-05
FBgn0264273	Sema2b	0.868237	0.0279219
FBgn0085201	CG34172	0.867675	0.0117826
FBgn0039808	CG12071	0.866257	1.2674e-05
FBgn0051926	CG31926	0.865544	0.022825
FBgn0083940	RhoU	0.86535	0.00031176
FBgn0264385	lncRNA:CR43837	0.864825	0.0281672
FBgn0030271	CG15202	0.864119	5.37069e-06
FBgn0053289	ppk5	0.862103	0.017574
FBgn0003162	Pu	0.861797	3.48065e-05
FBgn0000808	gd	0.861322	0.0270784
FBgn0037936	CG6908	0.860621	0.0171933
FBgn0000075	amd	0.860514	0.016394
FBgn0017424	asRNA:CR11538	0.858947	0.0294646
FBgn0003187	qua	0.858595	0.0179777
FBgn0264352	lncRNA:CR43808	0.85854	0.0294734
FBgn0283508	nw	0.858507	0.0291439
FBgn0030697	CG8565	0.857377	0.022925
FBgn0264902	asRNA:CR44093	0.856988	0.022828
FBgn0023090	dtr	0.855671	5.05306e-05
FBgn0026136	CkIIbeta2	0.855384	0.0196818
FBgn0036224	Rpt4R	0.855349	0.0256421
FBgn0032249	TBC1D16	0.85504	1.16014e-39
FBgn0250871	pot	0.854334	0.00117085
FBgn0029834	CG5937	0.852755	2.53528e-05
FBgn0039099	GILT2	0.852371	0.00842782
FBgn0026878	CG4325	0.851116	0.0219358
FBgn0030538	betaNACtes1	0.850586	0.0277339
FBgn0016122	Acer	0.849905	1.31225e-27
FBgn0043792	CG30427	0.848408	0.0154155
FBgn0259140	CG42255	0.847411	7.19744e-05
FBgn0029712	CG15912	0.847221	1.98391e-10
FBgn0031634	Ir25a	0.846476	0.0252694
FBgn0050288	CG30288	0.846054	0.0201415
FBgn0039879	Ir100a	0.844782	0.0276734
FBgn0013733	shot	0.844663	7.17334e-07
FBgn0036454	CG17839	0.844244	3.47674e-06
FBgn0051760	CG31760	0.843321	0.0172747
FBgn0029799	CG15772	0.842904	0.0178843
FBgn0032230	lft	0.84245	0.000705243
FBgn0001112	Gld	0.842266	0.0274563
FBgn0051636	CG31636	0.841211	0.0338934
FBgn0264845	Tep5	0.840152	0.023574
FBgn0011704	RnrS	0.839905	6.19064e-80
FBgn0004644	hh	0.83925	0.0248363
FBgn0263660	lncRNA:CR43651	0.83923	2.16445e-07
FBgn0029710	CG3568	0.839228	1.41441e-23
FBgn0262624	Tmhs	0.838074	0.0319738
FBgn0265597	rad	0.837003	0.0287701
FBgn0004885	tok	0.835953	0.000199917
FBgn0266001	lncRNA:CR44775	0.835592	0.0155504
FBgn0263617	lncRNA:CR43626	0.834574	0.000967491
FBgn0032752	CG10702	0.834268	1.66858e-11
FBgn0033294	Mal-A4	0.834017	0.0253503
FBgn0265991	Zasp52	0.832283	3.05621e-27
FBgn0015591	AstA	0.83213	0.00260261
FBgn0035241	CG12105	0.831792	0.00311535
FBgn0035522	CG1273	0.831704	0.0358298
FBgn0031116	CG1695	0.831224	1.60183e-14
FBgn0035696	Best2	0.831122	0.0342807
FBgn0266787	lncRNA:CR45252	0.830951	0.00947703
FBgn0051106	CG31106	0.830599	0.0331137
FBgn0259216	RhoGAP102A	0.830477	0.00550363
FBgn0001227	Hsp67Ba	0.829805	0.00398637
FBgn0051191	CG31191	0.8287	0.0149078
FBgn0002609	E(spl)m3-HLH	0.827605	8.6362e-11
FBgn0019661	lncRNA:roX1	0.826806	1.81528e-65
FBgn0263111	cac	0.82665	0.00910783
FBgn0030798	CG13003	0.826141	0.00250897
FBgn0033031	CG8245	0.826033	0.034592
FBgn0051125	CG31125	0.826031	5.88526e-17
FBgn0261999	CG42817	0.82542	0.0243242
FBgn0000442	Pkg21D	0.825296	0.0380423
FBgn0036168	CG7512	0.824436	0.0252224
FBgn0036993	CG5910	0.824255	0.0271188
FBgn0053203	CG33203	0.823491	0.00758261
FBgn0036877	CG9452	0.823449	0.000171847
FBgn0034322	CG18536	0.82229	0.0325225
FBgn0017577	Mcm5	0.822199	1.96735e-59
FBgn0036678	CG11905	0.821311	0.0212787
FBgn0000246	c(3)G	0.821092	2.01821e-22
FBgn0010414	SerT	0.820874	0.0373155
FBgn0051960	CG31960	0.820817	0.0091212
FBgn0025620	CG13360	0.820455	0.0356346
FBgn0031756	CG13992	0.819998	6.87109e-05
FBgn0260746	Ect3	0.819996	1.01262e-12
FBgn0029795	CG15773	0.8188	0.0350689
FBgn0265578	CG44405	0.818377	0.0397368
FBgn0263256	CG43394	0.817915	0.0012282
FBgn0034662	CG13492	0.817903	0.00586323
FBgn0267793	lncRNA:CR45232	0.816472	0.00955971
FBgn0052137	CG32137	0.816411	0.0342907
FBgn0051244	CG31244	0.815893	0.036449
FBgn0000299	Col4a1	0.814916	3.0518e-30
FBgn0038983	CG5326	0.813978	0.0283832
FBgn0035094	CG9380	0.813969	0.00408537
FBgn0029930	CG12541	0.813603	0.0396428
FBgn0058006	CG40006	0.813418	0.032507
FBgn0036742	CG7497	0.812983	0.0351575
FBgn0029804	CG3097	0.811973	0.0413851
FBgn0031803	ppk14	0.811971	0.0245456
FBgn0035313	CG13810	0.8117	0.0406735
FBgn0005558	ey	0.811545	2.37844e-05
FBgn0025702	Srpk79D	0.811064	0.000689339
FBgn0263084	HP1Lcsd	0.809663	0.0413714
FBgn0260768	CG42566	0.809453	0.031689
FBgn0264908	pHCl-1	0.809449	0.0348778
FBgn0026388	Or46a	0.808762	0.0420248
FBgn0003495	spz	0.808651	1.9964e-62
FBgn0003447	sn	0.808129	2.82841e-07
FBgn0267104	CG45544	0.807192	0.0314578
FBgn0053679	CG33679	0.806488	0.00332073
FBgn0034162	CG6426	0.806442	0.0249993
FBgn0035246	CG13928	0.806329	0.0188996
FBgn0284250	Oaz	0.804375	0.0438738
FBgn0000636	Fas3	0.803115	0.000241347
FBgn0036978	Toll-9	0.800968	0.0190949
FBgn0036382	CG13737	0.800646	0.0391185
FBgn0016032	lbm	0.800612	1.34239e-08
FBgn0052521	CG32521	0.800169	1.35674e-34
FBgn0031791	AANATL2	0.799167	0.041789
FBgn0040357	CG14624	0.799155	0.02507
FBgn0035733	CG8641	0.798451	0.0397534
FBgn0042179	CG18869	0.798001	1.54473e-05
FBgn0003975	vg	0.796875	0.0323544
FBgn0000036	nAChRalpha1	0.796859	0.0206996
FBgn0015376	cutlet	0.795857	4.26933e-21
FBgn0051374	sals	0.795785	0.0422353
FBgn0284408	trol	0.795523	1.21406e-17
FBgn0020633	Mcm7	0.794835	5.77998e-62
FBgn0034538	CG16799	0.793896	0.0386899
FBgn0033631	Sod3	0.793622	0.00111015
FBgn0034247	CG6484	0.792601	0.0473192
FBgn0032211	CG13138	0.79165	0.0420463
FBgn0032698	CG10336	0.791606	1.45836e-28
FBgn0030244	CG2157	0.791269	0.0413281
FBgn0034996	CG13575	0.791131	0.0224279
FBgn0037844	CG4570	0.78988	3.22367e-35
FBgn0036544	sff	0.789864	0.00428114
FBgn0028938	CG16886	0.789414	0.0338575
FBgn0036575	CG5157	0.788628	0.00265735
FBgn0267992	lncRNA:CR46259	0.78848	0.0433571
FBgn0262104	CG42857	0.788103	0.0453355
FBgn0036196	CG11658	0.78809	2.53483e-21
FBgn0033582	CG9084	0.787577	0.0489761
FBgn0051989	Cap-D3	0.787488	1.79091e-36
FBgn0040262	Ugt36Ba	0.786877	0.0444487
FBgn0053463	CG33463	0.786798	0.0406735
FBgn0033815	CG4676	0.786292	0.000211036
FBgn0039911	CG1909	0.786278	1.56954e-05
FBgn0033447	dila	0.786001	0.0277179
FBgn0033913	CG8468	0.785815	2.54146e-13
FBgn0004893	bowl	0.784238	4.20665e-47
FBgn0050446	Tdc2	0.784029	0.0490105
FBgn0267125	lncRNA:CR45565	0.783381	0.0112641
FBgn0035023	ITP	0.782835	6.06139e-43
FBgn0052280	CG32280	0.782778	4.12262e-25
FBgn0003068	per	0.782599	0.000580799
FBgn0266617	asRNA:CR45124	0.782041	0.000306026
FBgn0033215	Dgat2	0.781923	0.0409989
FBgn0265274	Inx3	0.781904	2.0455e-15
FBgn0032219	CG4995	0.78107	0.0302735
FBgn0267040	lncRNA:CR45484	0.780435	0.0455624
FBgn0036899	tey	0.780045	0.0276767
FBgn0004372	aly	0.779477	0.0364804
FBgn0039585	CG1894	0.778402	0.00459904
FBgn0263415	lncRNA:CR43461	0.778318	0.041926
FBgn0263378	asRNA:CR43430	0.778185	0.0454296
FBgn0031252	CG13690	0.777265	1.0489e-28
FBgn0264878	asRNA:CR44069	0.776036	0.00303702
FBgn0052843	Dh31-R	0.774894	0.0442493
FBgn0265512	mlt	0.774743	1.15568e-21
FBgn0032503	CG16825	0.773122	0.0434392
FBgn0085361	CG34332	0.77297	0.0194657
FBgn0033320	CG8586	0.770958	0.036987
FBgn0043043	Desat2	0.77008	0.0498943
FBgn0265419	lncRNA:CR44331	0.770004	1.70893e-05
FBgn0266457	lncRNA:CR45082	0.769356	0.0192991
FBgn0267001	Ten-a	0.769325	2.21702e-16
FBgn0285955	cv-c	0.768956	4.65269e-19
FBgn0035724	CG10064	0.768742	0.012147
FBgn0051646	DIP-theta	0.767897	0.018249
FBgn0085474	CG34445	0.767161	0.0453881
FBgn0033558	CG12344	0.766749	0.0404649
FBgn0263239	dar1	0.766477	0.0274951
FBgn0032260	CG13144	0.765824	0.0418143
FBgn0267242	asRNA:CR45682	0.765477	1.35748e-10
FBgn0052110	CG32110	0.765381	0.0396401
FBgn0034745	CG4329	0.764802	0.0471375
FBgn0085481	CG34452	0.764736	0.0285058
FBgn0085488	CG34459	0.7646	0.0466055
FBgn0034490	CG9864	0.764306	0.00386541
FBgn0259229	CG42329	0.760005	0.040853
FBgn0039010	CG4907	0.75996	0.0184963
FBgn0031108	CG15459	0.759519	0.0399062
FBgn0259163	CG42268	0.758555	4.98324e-10
FBgn0038394	CG10264	0.757859	8.55609e-06
FBgn0004047	Yp3	0.757561	0.0222336
FBgn0263658	lncRNA:CR43649	0.757471	0.015812
FBgn0063499	GstE10	0.75734	0.0236723
FBgn0005655	PCNA	0.756305	1.06519e-40
FBgn0033268	Obp44a	0.756125	1.05609e-06
FBgn0032682	grnd	0.755177	0.0367367
FBgn0032083	CG9541	0.75491	0.0444689
FBgn0033773	Mos	0.753292	9.17308e-16
FBgn0031219	CG13694	0.752747	0.006761
FBgn0027844	CAH1	0.751962	0.00550506
FBgn0085412	CG34383	0.751796	2.6707e-10
FBgn0259192	CG42296	0.751739	0.0438738
FBgn0029137	Patsas	0.751482	1.21576e-07
FBgn0034476	Toll-7	0.751339	5.62709e-17
FBgn0264327	asRNA:CR43786	0.751002	0.0285919
FBgn0082585	sprt	0.750761	4.13298e-31
FBgn0040271	Sulf1	0.749917	1.17081e-33
FBgn0034440	CG10073	0.746562	0.030106
FBgn0261016	clos	0.746522	1.57942e-06
FBgn0003390	shf	0.745191	3.49261e-06
FBgn0015586	Acp76A	0.745176	0.00621627
FBgn0032969	CG2528	0.742484	0.0231453
FBgn0052669	CG32669	0.742195	0.0155504
FBgn0031182	Cyp6t1	0.74211	4.87447e-05
FBgn0030563	betaNACtes2	0.741313	0.0371868
FBgn0086906	sls	0.741051	7.98386e-14
FBgn0267598	lncRNA:CR45936	0.739925	0.0394618
FBgn0036969	Spn77Bb	0.739819	0.0291812
FBgn0033982	Cyp317a1	0.737985	0.00344482
FBgn0039343	CG5111	0.737408	4.01359e-05
FBgn0011762	DNApol-alpha50	0.737306	1.29137e-18
FBgn0266304	asRNA:CR44969	0.736951	0.020115
FBgn0030077	CG15365	0.734992	8.28968e-05
FBgn0051140	CG31140	0.734479	8.31859e-05
FBgn0035143	Ppm1	0.734132	0.0108672
FBgn0032436	CG5418	0.733994	0.0469718
FBgn0030195	CG2898	0.733696	0.00944244
FBgn0053508	ppk13	0.733471	3.71378e-08
FBgn0035078	Tpc2	0.731335	1.04828e-06
FBgn0039645	CG11898	0.731254	0.0412052
FBgn0050085	Rif1	0.731045	8.78335e-38
FBgn0035767	Cln7	0.728913	4.24722e-14
FBgn0031313	CG5080	0.728764	6.40042e-21
FBgn0039092	CG16723	0.725589	0.0405082
FBgn0259831	CG34309	0.724523	0.00408051
FBgn0010223	Galphaf	0.721029	0.0134561
FBgn0040551	CG11686	0.721018	5.10499e-09
FBgn0052354	CG32354	0.720829	0.0210254
FBgn0039728	CG7896	0.719978	0.0279964
FBgn0266699	asRNA:CR45189	0.719661	0.0383356
FBgn0037950	HisCl1	0.719486	0.00303896
FBgn0050403	CG30403	0.717007	1.75658e-05
FBgn0003710	tipE	0.71657	0.0047766
FBgn0004362	HmgD	0.716378	8.62657e-57
FBgn0030340	CG15740	0.716334	0.03368
FBgn0033890	Ctf4	0.715868	1.2378e-37
FBgn0036809	CG12477	0.715486	3.74868e-05
FBgn0031239	CG17075	0.715184	1.32963e-07
FBgn0033638	CG9005	0.712932	1.27831e-34
FBgn0031620	CG11929	0.712403	1.62303e-13
FBgn0266324	asRNA:CR44989	0.711386	0.0342344
FBgn0267611	lncRNA:CR45949	0.709708	7.93045e-13
FBgn0262562	CG43102	0.709343	3.34829e-09
FBgn0053300	Muc30E	0.709064	0.00231217
FBgn0267754	lncRNA:CR46085	0.708366	0.0140629
FBgn0052412	QC	0.707454	9.87743e-19
FBgn0038179	CG9312	0.706205	0.00344189
FBgn0034021	CG8180	0.705353	5.18407e-05
FBgn0004133	blow	0.705069	3.70139e-36
FBgn0031488	CG17265	0.704353	1.00563e-17
FBgn0011224	heph	0.704328	8.11108e-21
FBgn0027550	CG6495	0.704229	3.70056e-15
FBgn0040104	lectin-24A	0.703111	0.0391395
FBgn0032400	CG6770	0.703085	3.94711e-47
FBgn0000008	a	0.702565	2.16091e-05
FBgn0038247	Cad88C	0.702324	0.0149843
FBgn0267991	lncRNA:CR46258	0.701445	0.0079037
FBgn0028988	Spn42Dd	0.701193	0.00832046
FBgn0266644	asRNA:CR45151	0.700622	0.0487942
FBgn0013342	nSyb	0.700342	0.02864
FBgn0266807	lncRNA:CR45269	0.698993	0.0483682
FBgn0261429	lncRNA:CR42646	0.697192	0.00135428
FBgn0003984	vn	0.697147	4.90472e-09
FBgn0038629	CG14304	0.697105	0.0224896
FBgn0267457	asRNA:CR45807	0.696909	0.0151191
FBgn0029681	CG15239	0.69452	0.0450534
FBgn0267219	lncRNA:CR45659	0.693859	0.0342802
FBgn0262974	lncRNA:CR43285	0.693165	0.0444526
FBgn0264386	Ca-alpha1T	0.692818	0.0449908
FBgn0031111	Obp19c	0.692052	0.00141032
FBgn0031695	Cyp4ac3	0.690562	0.0444689
FBgn0032473	kmg	0.690427	9.47687e-05
FBgn0036985	zye	0.690348	9.87808e-05
FBgn0069354	Porin2	0.689865	0.00234459
FBgn0264895	RapGAP1	0.689535	2.09356e-07
FBgn0031097	obst-A	0.689135	0.0138096
FBgn0015929	dpa	0.687146	2.40903e-30
FBgn0263930	dally	0.686238	1.12214e-31
FBgn0004198	ct	0.685527	6.72153e-13
FBgn0031374	Wdr62	0.685526	1.06299e-19
FBgn0029895	CG14441	0.684902	3.36685e-22
FBgn0050287	CG30287	0.684276	0.0241136
FBgn0032167	CG5853	0.683478	9.66601e-17
FBgn0040505	Alk	0.682927	0.0489761
FBgn0259108	futsch	0.682796	5.45763e-06
FBgn0033132	Tsp42Ej	0.681813	0.0268755
FBgn0250867	CG42238	0.681076	6.09047e-41
FBgn0266084	Fhos	0.680916	1.3915e-25
FBgn0040333	brv3	0.679713	0.00445169
FBgn0051217	modSP	0.679136	0.00100098
FBgn0263355	CG31688	0.679071	2.11833e-05
FBgn0034614	CG9752	0.677922	1.09923e-32
FBgn0267241	lncRNA:CR45681	0.677152	0.000228655
FBgn0260753	Pdfr	0.676521	7.18421e-05
FBgn0037841	CG4565	0.676402	6.63368e-10
FBgn0039800	Npc2g	0.67633	0.0458856
FBgn0032929	Mcm10	0.675244	5.89248e-29
FBgn0035476	CG12766	0.674116	0.0391395
FBgn0267624	lncRNA:CR45962	0.673011	0.00643166
FBgn0011695	EbpIII	0.67106	0.000218677
FBgn0267336	Glut4EF	0.670579	1.2546e-07
FBgn0038803	CG5191	0.67024	1.13403e-17
FBgn0038243	CG8066	0.66986	1.42318e-10
FBgn0053548	SmydA-8	0.669041	0.00852214
FBgn0052720	CG32720	0.668352	0.0412052
FBgn0086782	amn	0.668232	0.000133865
FBgn0039925	Kif3C	0.667516	0.0124174
FBgn0013469	klu	0.665952	5.42398e-07
FBgn0041712	yellow-d	0.66511	0.0334057
FBgn0033981	Cyp6a21	0.66491	0.0486683
FBgn0022772	Orc1	0.664854	1.03674e-19
FBgn0015553	tos	0.66453	3.59943e-15
FBgn0039941	CG17167	0.664193	0.0035057
FBgn0040281	Aplip1	0.663439	0.0484516
FBgn0265508	asRNA:CR44370	0.662249	0.0481533
FBgn0020299	stumps	0.660436	0.0271877
FBgn0027660	blot	0.659688	0.0116935
FBgn0052814	CG32814	0.659507	0.026715
FBgn0035262	CG18171	0.657503	0.00207937
FBgn0264618	lncRNA:CR43958	0.656961	0.000546859
FBgn0035903	CG6765	0.656751	0.000166134
FBgn0041604	dlp	0.656328	1.10605e-12
FBgn0032010	CG8086	0.65626	0.000295168
FBgn0004107	Cdk2	0.656146	7.04634e-21
FBgn0047199	CG31517	0.655414	0.0302569
FBgn0264904	asRNA:CR44095	0.655339	0.00275229
FBgn0261260	mgl	0.6553	1.97004e-05
FBgn0050502	fa2h	0.651143	0.0254694
FBgn0036984	CG13248	0.650016	0.000794907
FBgn0265045	Strn-Mlck	0.649996	3.79422e-24
FBgn0011274	Dif	0.649711	9.42858e-14
FBgn0053531	Ddr	0.648473	0.0333893
FBgn0259676	DNApol-alpha60	0.648136	6.14701e-21
FBgn0034887	St1	0.645654	0.000742002
FBgn0085260	CG34231	0.644329	7.49478e-06
FBgn0025625	Sik2	0.644015	5.63301e-09
FBgn0038260	CG14855	0.642727	0.0426896
FBgn0264326	DNApol-epsilon255	0.642464	1.16972e-31
FBgn0037195	CG11226	0.641852	0.0368517
FBgn0016684	NaPi-T	0.641526	5.48946e-07
FBgn0041723	rho-5	0.641466	4.52025e-05
FBgn0032908	CG9270	0.639655	1.53295e-11
FBgn0002842	sa	0.6396	0.0383149
FBgn0037126	CG14567	0.639365	0.0441043
FBgn0263236	SP1029	0.637466	1.71084e-06
FBgn0266641	lncRNA:CR45148	0.635628	0.0423549
FBgn0031816	Rchy1	0.634887	0.00014514
FBgn0040752	Prosap	0.634285	9.74107e-13
FBgn0035091	CG3829	0.634066	6.5338e-06
FBgn0039896	yellow-h	0.633989	0.00176852
FBgn0085376	CG34347	0.633546	6.26362e-11
FBgn0030348	CG10352	0.632274	0.000158182
FBgn0038118	timeout	0.631727	2.42692e-22
FBgn0036398	upSET	0.6281	2.61875e-05
FBgn0260388	CG42514	0.628013	6.7953e-21
FBgn0266758	Esyt2	0.627363	2.69548e-10
FBgn0263258	chas	0.62681	0.0139005
FBgn0001255	ImpE3	0.626374	5.08087e-06
FBgn0005636	nvy	0.625166	3.14341e-09
FBgn0266786	lncRNA:CR45251	0.624333	0.00125358
FBgn0002638	Rcc1	0.624069	9.49903e-42
FBgn0035644	DNApol-epsilon58	0.623755	3.89753e-23
FBgn0005613	Sox15	0.623633	0.000635676
FBgn0000533	ea	0.623154	0.004635
FBgn0039075	CG4393	0.62315	0.00131666
FBgn0284442	Mcm3	0.622584	1.81289e-24
FBgn0035160	hng3	0.621652	0.00917394
FBgn0016977	spen	0.621372	0.000249869
FBgn0259741	CG42395	0.620598	0.00173202
FBgn0038014	CG10041	0.620335	0.0339519
FBgn0022893	Df31	0.619467	4.56656e-47
FBgn0033979	Cyp6a19	0.618831	0.0240325
FBgn0038045	NANS	0.618522	9.49774e-14
FBgn0034484	CG11044	0.618501	0.0434027
FBgn0285925	Fas1	0.618472	8.04335e-29
FBgn0021800	Reph	0.618365	1.30023e-11
FBgn0264442	ab	0.616306	0.0209816
FBgn0051642	CG31642	0.615566	1.92348e-07
FBgn0031322	CG5001	0.613578	0.000486408
FBgn0004581	bgcn	0.613004	0.000102396
FBgn0053558	mim	0.612265	2.43938e-18
FBgn0003310	S	0.611874	5.54625e-20
FBgn0033636	tou	0.611084	2.58698e-10
FBgn0010097	gammaTub37C	0.610918	3.10969e-15
FBgn0259175	ome	0.610789	1.57199e-09
FBgn0051451	lncRNA:CR31451	0.608678	3.26012e-10
FBgn0032783	CG10237	0.608486	1.04174e-06
FBgn0052251	Claspin	0.608456	1.30853e-12
FBgn0027596	Kank	0.608103	1.09424e-05
FBgn0013813	Dhc98D	0.607625	0.0271746
FBgn0003499	sr	0.606155	0.00956654
FBgn0033724	CG8501	0.605462	0.0427275
FBgn0029824	CG3726	0.604767	4.9221e-15
FBgn0013810	Dhc36C	0.60339	0.00258279
FBgn0264089	sli	0.60132	2.84895e-11
FBgn0025815	Mcm6	0.599966	5.39099e-22
FBgn0024179	wit	0.599612	0.0172284
FBgn0266889	asRNA:CR45350	0.599371	0.0122165
FBgn0030653	CG7860	0.598999	3.17698e-05
FBgn0040602	CG14545	0.598993	1.36592e-11
FBgn0032377	CG14937	0.598025	0.00112301
FBgn0050361	mtt	0.597607	0.0499772
FBgn0030716	CG9170	0.597449	4.39392e-06
FBgn0028342	ATPsyndelta	0.595924	4.91635e-18
FBgn0262737	mub	0.594969	1.72126e-18
FBgn0027620	Acf	0.594596	2.46877e-18
FBgn0263039	lncRNA:CR43334	0.590177	1.43556e-13
FBgn0013949	Elal	0.589473	0.00110792
FBgn0052626	AMPdeam	0.589402	1.50399e-25
FBgn0004655	wapl	0.587765	2.37419e-15
FBgn0014861	Mcm2	0.587744	1.85393e-20
FBgn0263981	asRNA:CR43730	0.58712	0.00319852
FBgn0003502	Btk29A	0.586611	3.40071e-14
FBgn0285944	para	0.585033	0.00954701
FBgn0284221	Sema5c	0.584094	2.59092e-07
FBgn0028394	CG17834	0.583968	1.44347e-08
FBgn0004876	cdi	0.583861	1.52056e-25
FBgn0285917	sbb	0.58345	3.66622e-11
FBgn0011666	msi	0.580322	2.79119e-24
FBgn0035237	CG13917	0.579755	5.13009e-09
FBgn0035151	CG17129	0.578037	1.91024e-23
FBgn0267033	mamo	0.577784	2.33513e-08
FBgn0003053	peb	0.576998	0.0279771
FBgn0033033	scaf	0.576165	1.12967e-20
FBgn0030667	CG15599	0.575779	1.77474e-06
FBgn0034950	Pask	0.574104	4.86795e-12
FBgn0002878	mus101	0.573497	3.71314e-14
FBgn0267081	asRNA:CR45525	0.572484	0.0428671
FBgn0011259	Sema1a	0.57097	2.63343e-08
FBgn0259113	DNApol-alpha180	0.563389	1.72492e-19
FBgn0036882	CG9279	0.56338	0.0353589
FBgn0085249	CG34220	0.563318	1.32974e-05
FBgn0030583	CG14410	0.562237	0.00015773
FBgn0011674	insc	0.561428	8.901e-06
FBgn0029722	CG7024	0.561213	0.0243242
FBgn0035168	cep290	0.560002	0.00638736
FBgn0052813	CG32813	0.559426	1.4551e-06
FBgn0035980	mRRF1	0.55853	3.05728e-06
FBgn0085357	CG34328	0.557841	0.0312071
FBgn0037753	CG12947	0.555047	3.6734e-05
FBgn0086708	stv	0.554836	0.00935471
FBgn0031091	Phf7	0.554823	1.60237e-20
FBgn0010313	corto	0.554667	1.47047e-08
FBgn0033526	Caf1-105	0.554022	3.53392e-15
FBgn0039277	Nepl16	0.553922	0.0174186
FBgn0069973	CG40485	0.553785	0.00295313
FBgn0035439	CG14961	0.553781	1.47322e-10
FBgn0011225	jar	0.553045	2.48364e-23
FBgn0032218	CG5381	0.55268	4.62884e-08
FBgn0263873	sick	0.55242	1.33144e-07
FBgn0010238	Lac	0.552207	2.24109e-21
FBgn0050115	GEFmeso	0.552148	3.06841e-14
FBgn0034083	lbk	0.550683	1.95968e-21
FBgn0265534	lncRNA:CR44384	0.550539	0.000701493
FBgn0031875	CG3430	0.549317	1.18483e-18
FBgn0266311	asRNA:CR44976	0.549002	0.0237966
FBgn0267201	lncRNA:CR45641	0.548251	0.0150124
FBgn0005696	DNApol-alpha73	0.547774	3.04339e-15
FBgn0000547	ed	0.545536	2.05799e-05
FBgn0030051	spirit	0.545499	0.0418027
FBgn0032666	CG5758	0.543663	5.03337e-11
FBgn0002673	twe	0.543572	0.000129497
FBgn0266756	btsz	0.543439	3.48836e-09
FBgn0000535	eag	0.542498	0.0435388
FBgn0023181	Orc4	0.540945	3.0154e-11
FBgn0028704	Nckx30C	0.538459	0.00407846
FBgn0040321	GNBP3	0.53826	1.7143e-08
FBgn0010482	l(2)01289	0.538191	0.000191048
FBgn0030396	CG2556	0.53711	0.00601817
FBgn0085478	CG34449	0.536825	1.75687e-13
FBgn0052085	CG32085	0.536527	0.00875426
FBgn0004370	Ptp10D	0.534304	3.51077e-09
FBgn0050069	CG30069	0.533003	1.88329e-21
FBgn0034726	Mes4	0.532612	7.55297e-13
FBgn0050456	CG30456	0.532245	2.54981e-12
FBgn0032139	CG13116	0.531947	0.0317416
FBgn0038431	CG10405	0.531646	0.0137652
FBgn0029522	CG13373	0.531496	4.74011e-09
FBgn0082582	tmod	0.531068	8.73096e-24
FBgn0036574	elg1	0.525811	7.41351e-21
FBgn0003963	ush	0.523828	3.18288e-10
FBgn0032264	Lip4	0.523495	0.00647378
FBgn0263079	CG43338	0.521125	0.0108002
FBgn0022349	CG1910	0.519383	1.82031e-31
FBgn0027521	CG3679	0.517023	0.0286285
FBgn0053107	CG33107	0.515833	1.35039e-17
FBgn0027108	Inx2	0.513771	7.16184e-06
FBgn0038815	CG5466	0.513471	2.35208e-05
FBgn0085450	Snoo	0.512924	4.35382e-10
FBgn0015270	Orc2	0.51224	6.32017e-14
FBgn0029094	asf1	0.511863	4.27387e-21
FBgn0015766	Msr-110	0.510792	6.29288e-10
FBgn0010226	GstS1	0.51043	3.27007e-08
FBgn0002872	mu2	0.510312	4.76869e-20
FBgn0036522	CG7372	0.510115	1.17476e-10
FBgn0026239	gukh	0.50617	2.95012e-05
FBgn0260720	asRNA:CR42547	0.504922	0.00549152
FBgn0010395	Itgbn	0.504834	2.47452e-06
FBgn0052676	stx	0.504174	2.21702e-16
FBgn0037816	CG6345	0.504037	0.000418057
FBgn0035766	eco	0.503355	3.71865e-17
FBgn0053509	CG33509	0.502785	3.5283e-07
FBgn0027339	jim	0.500667	3.6081e-13
FBgn0261975	CG42806	-0.500189	1.43758e-10
FBgn0023129	aay	-0.500666	2.20048e-10
FBgn0031228	ND-15	-0.500728	1.14424e-10
FBgn0038353	CG5399	-0.500924	0.000100395
FBgn0036959	CG6951	-0.501041	0.000581333
FBgn0034362	CG5323	-0.501493	1.72407e-08
FBgn0036488	CG6878	-0.501515	4.32042e-12
FBgn0037835	CG14687	-0.502466	4.52201e-10
FBgn0038516	P5cr-2	-0.502984	0.000412135
FBgn0260639	gammaTub23C	-0.503278	6.77413e-17
FBgn0029714	CG3527	-0.503575	1.14452e-07
FBgn0040931	CG9034	-0.503944	5.04635e-06
FBgn0027610	Dic1	-0.504586	1.86236e-14
FBgn0030263	CG2076	-0.505134	6.64228e-15
FBgn0260011	NimC4	-0.505203	9.8462e-09
FBgn0037610	CG8043	-0.505321	1.82629e-11
FBgn0027498	CG2061	-0.505811	7.8377e-10
FBgn0039304	CG10425	-0.505857	4.93761e-16
FBgn0029524	CG3176	-0.506452	0.00112244
FBgn0025111	Ant2	-0.506847	1.02895e-06
FBgn0001218	Hsc70-3	-0.507056	2.92094e-24
FBgn0002524	lace	-0.507125	1.70403e-47
FBgn0052801	CG32801	-0.507287	0.0333353
FBgn0025885	Inos	-0.507308	1.00749e-22
FBgn0038972	CG7054	-0.507391	6.78816e-13
FBgn0033980	Cyp6a20	-0.507884	1.2905e-11
FBgn0038660	CG14291	-0.508314	4.88203e-18
FBgn0051279	CG31279	-0.508463	0.0189909
FBgn0033570	ND-B14	-0.509556	2.96447e-10
FBgn0266064	GlyS	-0.509619	4.22948e-13
FBgn0031485	CG9643	-0.509848	4.11942e-09
FBgn0050339	CG30339	-0.511871	2.03399e-09
FBgn0265137	Spn42Da	-0.511982	6.8273e-21
FBgn0033782	sug	-0.512694	0.00710071
FBgn0001186	Hex-A	-0.513191	1.43551e-09
FBgn0038465	Irc	-0.513325	3.44938e-34
FBgn0039321	CG10550	-0.51416	9.85336e-08
FBgn0032029	CG17292	-0.514892	1.18186e-12
FBgn0003257	r-l	-0.515279	1.78211e-20
FBgn0039223	CG5805	-0.515632	5.67818e-18
FBgn0011206	bol	-0.515698	1.67405e-05
FBgn0015245	Hsp60A	-0.515698	6.51821e-21
FBgn0265017	lncRNA:CR43751	-0.516568	7.00957e-10
FBgn0031805	Nepl4	-0.516591	0.00101458
FBgn0029937	CG8300	-0.517803	4.00919e-16
FBgn0263911	COX8	-0.517997	1.14221e-09
FBgn0039766	CG15536	-0.518421	5.15604e-07
FBgn0036762	CG7430	-0.518757	3.43311e-21
FBgn0030480	Tim9a	-0.51916	4.51754e-09
FBgn0014930	CG2846	-0.5193	3.75265e-13
FBgn0004654	Pgd	-0.51966	1.19987e-17
FBgn0262782	Mdh1	-0.519905	2.73858e-10
FBgn0033359	lint	-0.519985	3.54118e-07
FBgn0026361	43348	-0.520496	1.92032e-18
FBgn0259935	CG42458	-0.52051	0.0130097
FBgn0029529	CG13365	-0.521167	3.74096e-06
FBgn0033350	CG8237	-0.521821	1.55699e-14
FBgn0267385	PyK	-0.522676	3.79947e-24
FBgn0036728	UQCR-Q	-0.523754	4.49938e-14
FBgn0004391	shtd	-0.524512	7.50581e-12
FBgn0037873	SdhC	-0.52477	3.59666e-12
FBgn0000579	Eno	-0.525136	3.24909e-14
FBgn0029118	ScsbetaG	-0.525585	5.89679e-24
FBgn0265726	Nna1	-0.525591	1.91994e-11
FBgn0004646	ogre	-0.526152	0.0311034
FBgn0037811	CG12592	-0.526396	0.000272654
FBgn0036300	Pmm2	-0.526688	6.57743e-16
FBgn0010470	Fkbp14	-0.527375	2.71753e-35
FBgn0083970	CG34134	-0.528198	0.000974522
FBgn0267972	Der-1	-0.528363	7.23824e-17
FBgn0039580	Gfat2	-0.528479	5.19099e-29
FBgn0030850	stas	-0.528535	3.97769e-31
FBgn0259112	asRNA:CR42254	-0.52882	2.28776e-10
FBgn0033401	CG1968	-0.529657	6.40803e-19
FBgn0263200	Galt	-0.531307	3.53425e-14
FBgn0052448	CG32448	-0.531925	1.15692e-08
FBgn0011227	ox	-0.532155	1.26316e-20
FBgn0285992	hpRNA:CR46342	-0.533725	0.0305524
FBgn0265351	nac	-0.534098	2.69476e-11
FBgn0259834	out	-0.534801	1.86734e-09
FBgn0054056	CG34056	-0.534907	2.15157e-05
FBgn0000447	Dhod	-0.535536	6.66883e-15
FBgn0015714	Cyp6a17	-0.535739	7.9881e-11
FBgn0039505	CG5934	-0.535752	6.64046e-13
FBgn0030668	CG8128	-0.536094	2.36897e-17
FBgn0042207	CG18530	-0.536339	4.0977e-06
FBgn0031830	COX5B	-0.536482	7.61002e-13
FBgn0270926	AsnS	-0.538222	4.87345e-25
FBgn0085229	CG34200	-0.538366	2.84549e-09
FBgn0051005	qless	-0.538947	1.17987e-14
FBgn0261803	CG42749	-0.540014	0.000251202
FBgn0040773	COX7C	-0.540159	9.06088e-11
FBgn0000150	awd	-0.540283	1.64938e-13
FBgn0031998	SLC5A11	-0.540472	2.44029e-14
FBgn0044047	Ilp6	-0.541565	2.88785e-18
FBgn0266963	lncRNA:CR45414	-0.541678	4.0662e-05
FBgn0035083	Tina-1	-0.542152	2.09438e-30
FBgn0031092	CG9577	-0.542402	3.29185e-14
FBgn0037672	sage	-0.542684	0.00063848
FBgn0027546	CG4766	-0.543534	2.42266e-35
FBgn0044823	Spec2	-0.543758	1.42917e-12
FBgn0030678	CG11679	-0.543786	6.88712e-13
FBgn0033520	Prx2540-1	-0.543914	4.65951e-09
FBgn0038271	UQCR-C1	-0.544195	1.44482e-21
FBgn0286506	Mpi	-0.544842	3.99775e-13
FBgn0034988	cN-IIIB	-0.54526	1.25084e-13
FBgn0039612	Nepl19	-0.545287	2.00786e-09
FBgn0250820	meigo	-0.545441	1.04588e-15
FBgn0004406	tam	-0.546337	5.33147e-24
FBgn0034259	P32	-0.546734	3.20838e-17
FBgn0035968	Slc45-1	-0.547403	2.47623e-05
FBgn0002778	mnd	-0.547586	3.06759e-23
FBgn0261041	stj	-0.549645	4.55472e-26
FBgn0029095	aru	-0.551876	1.05259e-33
FBgn0038038	Sccpdh2	-0.552662	1.7493e-15
FBgn0051092	LpR2	-0.553312	1.10787e-12
FBgn0266111	ana3	-0.553618	3.39706e-13
FBgn0032922	CG9249	-0.555111	2.84154e-05
FBgn0003076	Pgm1	-0.5552	1.56177e-09
FBgn0023477	Taldo	-0.555774	1.1307e-10
FBgn0036891	CG9372	-0.55594	9.41983e-36
FBgn0266752	lncRNA:CR45225	-0.556031	0.0171933
FBgn0050414	CG30414	-0.556233	4.14171e-12
FBgn0003482	spn-D	-0.556316	0.000332195
FBgn0030241	feo	-0.556789	1.06543e-23
FBgn0263606	Hsc20	-0.55699	3.26872e-05
FBgn0003074	Pgi	-0.557066	4.37541e-15
FBgn0263278	Fic	-0.557169	5.17915e-17
FBgn0030676	CG12379	-0.557269	1.97486e-06
FBgn0050187	CG30187	-0.557593	4.24262e-14
FBgn0037759	CG8526	-0.557764	4.22488e-05
FBgn0052576	CG32576	-0.558953	5.36616e-09
FBgn0045980	niki	-0.559956	9.04799e-17
FBgn0036545	GXIVsPLA2	-0.560074	3.59414e-13
FBgn0035216	CG9168	-0.56009	3.03749e-19
FBgn0037646	CAHbeta	-0.560394	1.3924e-05
FBgn0266258	lncRNA:CR44953	-0.560788	9.37844e-10
FBgn0262534	CG43088	-0.56101	2.5428e-08
FBgn0035401	Alg2	-0.56132	1.92292e-20
FBgn0036836	CG11619	-0.561796	0.0488038
FBgn0050424	CG30424	-0.562457	2.03058e-13
FBgn0036945	Ssk	-0.562518	0.0318207
FBgn0026371	SAK	-0.562691	1.2918e-25
FBgn0031660	mRpL28	-0.562984	3.99775e-13
FBgn0030057	Ppt1	-0.563563	6.70636e-18
FBgn0036862	Gbs-76A	-0.564066	5.92443e-10
FBgn0032350	CG6287	-0.564331	1.87003e-20
FBgn0262512	Vha14-1	-0.564765	6.17545e-13
FBgn0004629	Cys	-0.56503	5.40869e-07
FBgn0033683	CG18343	-0.565037	2.80665e-12
FBgn0035232	CG12099	-0.565113	9.76561e-52
FBgn0062413	Ctr1A	-0.565224	9.69764e-26
FBgn0039069	CG6763	-0.566351	0.00025625
FBgn0014877	Roe1	-0.566366	9.63744e-18
FBgn0034399	CG15083	-0.566447	3.70907e-15
FBgn0010611	Hmgs	-0.566653	1.92733e-21
FBgn0261439	SdhA	-0.568588	1.16972e-36
FBgn0053647	CG33647	-0.568611	9.57523e-05
FBgn0026872	CG14777	-0.569017	1.09741e-08
FBgn0010247	Parp	-0.569122	5.60742e-11
FBgn0054041	CG34041	-0.569546	4.66221e-08
FBgn0025682	scf	-0.57104	1.24977e-57
FBgn0031703	CG12512	-0.571157	3.72372e-08
FBgn0015396	jumu	-0.571223	5.1041e-23
FBgn0053307	CG33307	-0.572522	0.00222246
FBgn0036147	Plod	-0.572598	2.87188e-25
FBgn0266268	FeCH	-0.572676	7.56915e-24
FBgn0286198	LKRSDH	-0.57379	2.92356e-45
FBgn0026061	Mipp1	-0.575601	0.0473924
FBgn0038426	mRpS33	-0.575624	4.11585e-11
FBgn0033226	CG1882	-0.577768	1.31782e-17
FBgn0032521	CG7110	-0.578422	2.8736e-28
FBgn0263260	sel	-0.578518	8.85763e-20
FBgn0011676	Nos	-0.578703	6.33867e-06
FBgn0032478	CG5458	-0.579355	0.0117127
FBgn0266028	asRNA:CR44793	-0.579489	0.00154714
FBgn0032393	Nfs1	-0.579813	1.07021e-12
FBgn0053635	CG33635	-0.579923	4.1895e-09
FBgn0037637	IscU	-0.580399	3.70548e-15
FBgn0054015	CG34015	-0.581427	4.16929e-10
FBgn0035282	CNMa	-0.58323	5.54331e-05
FBgn0033086	CG9410	-0.583266	1.69388e-13
FBgn0031948	CG7149	-0.585419	1.51087e-05
FBgn0262728	Pal2	-0.58556	0.0446886
FBgn0037378	CG2046	-0.58562	1.14741e-17
FBgn0031950	Herp	-0.586957	6.15879e-33
FBgn0029837	Tsp5D	-0.587391	0.032181
FBgn0050051	Tmem18	-0.587665	6.34307e-07
FBgn0053062	CG33062	-0.588474	4.7545e-14
FBgn0030017	CG2278	-0.58925	0.000138335
FBgn0023083	fray	-0.58966	2.00213e-35
FBgn0265318	asRNA:CR44291	-0.590357	0.0219669
FBgn0033367	PPO2	-0.591092	0.000104991
FBgn0030739	SWIP	-0.591095	2.0389e-17
FBgn0028990	Spn27A	-0.591285	2.71622e-23
FBgn0003751	trk	-0.591749	8.44652e-05
FBgn0266351	asRNA:CR45000	-0.592113	0.00736332
FBgn0026741	mRpL18	-0.593173	1.49108e-17
FBgn0031068	Alr	-0.595704	6.12174e-11
FBgn0029813	AgmNAT	-0.5962	1.99846e-11
FBgn0026593	CG5707	-0.59772	2.09332e-07
FBgn0040467	Dlip1	-0.597926	1.83377e-05
FBgn0039881	CG1971	-0.598011	3.12279e-10
FBgn0029980	CG10778	-0.598635	2.91156e-10
FBgn0035960	CG4942	-0.598895	0.00127247
FBgn0050108	CG30108	-0.599091	2.73566e-11
FBgn0036173	CG7394	-0.600982	5.69937e-14
FBgn0037890	CG17734	-0.601264	1.88307e-20
FBgn0038912	CG6656	-0.601548	5.03557e-05
FBgn0052636	lncRNA:CR32636	-0.602044	6.978e-07
FBgn0015031	cype	-0.60228	4.75518e-11
FBgn0261055	Sfp26Ad	-0.60299	1.35432e-10
FBgn0000542	ec	-0.604197	7.73432e-24
FBgn0038143	CG9813	-0.604721	0.000282045
FBgn0285991	hpRNA:CR18854	-0.606767	1.6625e-36
FBgn0016054	phr6-4	-0.609322	1.16306e-18
FBgn0038974	CG5377	-0.609537	1.5202e-07
FBgn0052817	CG32817	-0.610771	0.000369507
FBgn0030451	CG15717	-0.611215	8.39676e-05
FBgn0034494	CG10444	-0.612936	3.38366e-32
FBgn0021765	scu	-0.613203	4.08422e-12
FBgn0014469	Cyp4e2	-0.61406	3.97471e-09
FBgn0032693	Cyp310a1	-0.614753	6.52179e-08
FBgn0038318	CG6236	-0.61551	5.26651e-34
FBgn0033740	dgt5	-0.61641	1.62368e-22
FBgn0030351	CG1840	-0.617328	3.9483e-10
FBgn0039017	CG6985	-0.618155	9.66785e-18
FBgn0002466	sti	-0.619402	2.63587e-18
FBgn0031886	Nuf2	-0.619805	1.32378e-13
FBgn0284248	Cyt-c-p	-0.621076	9.02419e-31
FBgn0050022	CG30022	-0.621409	1.29465e-11
FBgn0035120	wac	-0.621894	1.17663e-19
FBgn0037354	CG12171	-0.624187	8.93621e-22
FBgn0031848	Nse1	-0.624589	1.33394e-08
FBgn0015040	Cyp9c1	-0.626053	1.31398e-22
FBgn0035102	CG7049	-0.626608	4.08699e-20
FBgn0043806	CG32032	-0.627008	1.96628e-20
FBgn0031157	CG1503	-0.627034	1.35377e-09
FBgn0267534	asRNA:CR45874	-0.629101	0.034938
FBgn0029969	CG10932	-0.629557	2.82877e-20
FBgn0031263	Tspo	-0.630491	2.18062e-11
FBgn0031505	ND-B14.5B	-0.630605	8.99026e-15
FBgn0040388	boi	-0.630835	2.70347e-18
FBgn0003372	Sgs1	-0.631531	1.24796e-11
FBgn0027570	Nep2	-0.631821	0.0332451
FBgn0063497	GstE3	-0.632131	4.83099e-20
FBgn0027083	MetRS-m	-0.632334	9.00921e-21
FBgn0037750	Whamy	-0.633404	3.86572e-12
FBgn0036279	Ncc69	-0.634769	3.2342e-18
FBgn0001091	Gapdh1	-0.637632	1.16306e-18
FBgn0039109	CG10365	-0.640475	5.97964e-24
FBgn0261385	scra	-0.640978	9.06155e-40
FBgn0031589	Naprt	-0.641676	5.42537e-13
FBgn0011705	rost	-0.642708	7.87784e-14
FBgn0052984	CG32984	-0.643314	3.97257e-10
FBgn0039783	PH4alphaNE2	-0.643676	1.27237e-24
FBgn0260857	Bet1	-0.644389	1.22331e-13
FBgn0035799	CG14838	-0.644573	0.0487486
FBgn0044030	mRpS14	-0.646177	1.11022e-08
FBgn0041581	AttB	-0.646691	0.00763552
FBgn0083968	CG34132	-0.64675	1.08937e-11
FBgn0046706	Haspin	-0.647151	1.19883e-13
FBgn0000094	Anp	-0.648107	1.43935e-05
FBgn0250906	Pgk	-0.64858	1.13874e-20
FBgn0087021	Spc25	-0.649809	2.18675e-11
FBgn0036667	kud	-0.651513	2.6758e-11
FBgn0010786	l(3)02640	-0.652181	9.59559e-24
FBgn0285951	mRpS34	-0.652491	6.72251e-18
FBgn0263446	asRNA:CR43469	-0.652509	0.00105323
FBgn0050094	CG30094	-0.654518	1.48789e-12
FBgn0039678	Obp99a	-0.65562	0.0102711
FBgn0042112	mRpL36	-0.655773	5.6857e-07
FBgn0262475	bru2	-0.657004	0.000115353
FBgn0017456	Ubc84D	-0.6571	0.0092823
FBgn0040322	GNBP2	-0.657187	2.11936e-22
FBgn0259791	bora	-0.65764	9.56983e-17
FBgn0040465	Dlip3	-0.657792	3.83067e-06
FBgn0050489	Cyp12d1-p	-0.658735	1.30165e-09
FBgn0063494	GstE6	-0.660577	1.58874e-15
FBgn0261363	PPO3	-0.661247	9.79538e-20
FBgn0033830	CG10814	-0.661517	0.0402029
FBgn0261561	CG42675	-0.661731	1.35871e-15
FBgn0033438	Mmp2	-0.661798	2.97007e-15
FBgn0267126	lncRNA:CR45566	-0.663907	1.19902e-09
FBgn0261085	Syt12	-0.66774	0.00458615
FBgn0031610	CG15436	-0.669172	1.86266e-11
FBgn0030234	CG15211	-0.67003	4.23607e-25
FBgn0037151	CG7130	-0.670502	3.49108e-10
FBgn0030066	CG1885	-0.671481	6.71079e-13
FBgn0029831	CG5966	-0.672575	3.19379e-10
FBgn0036765	CG7408	-0.673517	2.92965e-10
FBgn0031256	shv	-0.673801	9.35311e-33
FBgn0267200	lncRNA:CR45640	-0.675421	0.0456338
FBgn0267733	lncRNA:CR46064	-0.67576	4.06446e-22
FBgn0286035	sisRNA:CR46357	-0.676311	0.00910988
FBgn0025387	CG12184	-0.679116	0.0497006
FBgn0036502	CG7841	-0.680534	9.42633e-13
FBgn0035640	mad2	-0.680808	5.75002e-41
FBgn0032477	CG5287	-0.681418	1.11723e-25
FBgn0011606	Klp3A	-0.681661	1.10569e-27
FBgn0035761	RhoGEF4	-0.682726	1.3748e-17
FBgn0034390	CG15093	-0.684334	2.89309e-18
FBgn0032161	CG4594	-0.684502	5.29641e-10
FBgn0020764	Alas	-0.687166	2.94476e-32
FBgn0260743	GC1	-0.687966	2.596e-15
FBgn0039562	Gp93	-0.688036	2.70667e-83
FBgn0035976	PGRP-LC	-0.688589	4.11829e-32
FBgn0085257	CG34228	-0.689922	4.87904e-16
FBgn0000287	salr	-0.69147	0.0497071
FBgn0031717	Oscillin	-0.694116	8.04214e-18
FBgn0034354	GstE11	-0.694355	0.000113181
FBgn0003748	Treh	-0.695095	1.23163e-35
FBgn0034924	CG17658	-0.695212	0.0106248
FBgn0002868	MtnA	-0.695489	8.79257e-05
FBgn0035343	CG16762	-0.695533	0.029136
FBgn0033518	Prx2540-2	-0.695918	1.74775e-21
FBgn0063498	GstE2	-0.696896	2.46687e-08
FBgn0031255	BBS8	-0.697177	0.000747695
FBgn0014135	bnl	-0.698533	8.82368e-19
FBgn0031662	CG3792	-0.700036	4.13655e-29
FBgn0053276	Urm1	-0.701655	2.75715e-08
FBgn0265058	asRNA:CR44169	-0.702501	3.9357e-05
FBgn0024371	E2f2	-0.704127	2.68005e-34
FBgn0085446	CG34417	-0.707884	3.95114e-06
FBgn0267470	lncRNA:CR45820	-0.710528	0.000695234
FBgn0032729	L2HGDH	-0.711683	2.7302e-14
FBgn0263773	fok	-0.717264	4.72445e-12
FBgn0015568	alpha-Est1	-0.717784	0.000651363
FBgn0053002	mRpL27	-0.719929	4.36065e-12
FBgn0037584	CG7963	-0.720525	0.00148789
FBgn0035978	UGP	-0.722557	2.70351e-16
FBgn0261266	zuc	-0.72297	1.52738e-20
FBgn0014343	mirr	-0.72342	7.08609e-05
FBgn0039774	CDase	-0.723645	4.9167e-63
FBgn0038832	CG15695	-0.724434	6.02797e-07
FBgn0041182	Tep2	-0.724698	8.13968e-20
FBgn0286034	asRNA:CR46354	-0.725175	0.00143033
FBgn0030347	CG15739	-0.726943	2.10941e-15
FBgn0000064	Ald	-0.728641	5.09484e-21
FBgn0022160	Gpo1	-0.730015	6.93381e-42
FBgn0038425	CG14881	-0.733452	5.62709e-17
FBgn0026666	MagR	-0.733607	6.85237e-22
FBgn0039296	Sil1	-0.733833	5.70007e-42
FBgn0031971	Sirup	-0.736163	7.28014e-05
FBgn0038156	side-IV	-0.736401	0.00746807
FBgn0036368	CG10738	-0.737407	0.000521117
FBgn0001092	Gapdh2	-0.737531	8.93787e-19
FBgn0032452	CG15484	-0.737773	5.27865e-16
FBgn0033108	CG15236	-0.738029	0.016326
FBgn0263697	Uba3	-0.740474	1.01155e-29
FBgn0040650	CG15456	-0.74203	1.49352e-05
FBgn0265575	yin	-0.743535	7.4429e-37
FBgn0036752	Adgf-A	-0.747689	3.3599e-14
FBgn0051213	CG31213	-0.748282	0.0319812
FBgn0033431	CG1827	-0.748375	4.43597e-31
FBgn0086450	su(r)	-0.748794	6.45963e-44
FBgn0033348	Spt	-0.750831	8.23549e-18
FBgn0022359	Sodh-2	-0.751883	1.42767e-06
FBgn0267635	lncRNA:CR45973	-0.753991	3.19494e-27
FBgn0039118	CG10208	-0.755805	4.61939e-15
FBgn0035647	CG10486	-0.759412	3.50903e-35
FBgn0000116	Argk	-0.760021	1.01776e-66
FBgn0037779	CG12811	-0.761646	8.72954e-27
FBgn0002709	mei-218	-0.764123	2.15568e-07
FBgn0033265	coil	-0.764874	7.02793e-29
FBgn0036324	CG12520	-0.76517	3.64611e-07
FBgn0034569	dgt3	-0.769092	4.39137e-34
FBgn0086365	Orct2	-0.771337	8.86594e-64
FBgn0036121	CG6310	-0.778496	3.2745e-23
FBgn0033519	CG11825	-0.778755	1.74368e-12
FBgn0267773	asRNA:CR46104	-0.779115	0.000411735
FBgn0034618	CG9485	-0.78149	1.56892e-35
FBgn0030864	CG8173	-0.781582	2.60046e-40
FBgn0034861	CG9815	-0.782592	1.53495e-05
FBgn0023549	Mct1	-0.784568	2.26171e-12
FBgn0039641	CG14511	-0.785234	5.04194e-24
FBgn0037535	PIG-H	-0.785791	4.3516e-16
FBgn0260648	Rrp40	-0.787252	1.13802e-23
FBgn0259245	DIP-beta	-0.788607	0.0281091
FBgn0260399	gwl	-0.789528	1.01884e-32
FBgn0030310	PGRP-SA	-0.790303	8.59098e-19
FBgn0035379	spz5	-0.790603	0.00660324
FBgn0028424	JhI-26	-0.791783	3.19429e-15
FBgn0031881	MME1	-0.794674	4.74165e-16
FBgn0032889	CG9331	-0.795304	1.26771e-40
FBgn0264698	lncRNA:CR43967	-0.798876	0.0355392
FBgn0264539	lncRNA:CR43918	-0.800438	4.00737e-05
FBgn0052865	lncRNA:alphagamma-element:CR32865	-0.801146	0.0011435
FBgn0033357	Tom7	-0.802498	4.91003e-15
FBgn0042083	Mccc2	-0.802606	2.60523e-38
FBgn0000278	CecB	-0.803586	0.00292913
FBgn0029662	CG12206	-0.807898	1.42099e-47
FBgn0263206	CG43376	-0.808009	0.00145008
FBgn0038530	AttD	-0.808137	1.84233e-10
FBgn0003159	CG2841	-0.810437	1.2378e-37
FBgn0051337	CG31337	-0.813348	0.0201426
FBgn0038037	Cyp9f2	-0.813852	8.99261e-13
FBgn0263143	vret	-0.815862	3.81604e-48
FBgn0047114	CG31142	-0.818603	5.83314e-39
FBgn0000405	CycB	-0.820129	2.1891e-53
FBgn0085452	CG34423	-0.821521	4.9164e-12
FBgn0003087	pim	-0.821913	1.26176e-25
FBgn0086356	tum	-0.823264	6.46251e-47
FBgn0002922	nau	-0.823769	3.42914e-06
FBgn0039205	CG13623	-0.824919	1.36979e-14
FBgn0032082	CG18088	-0.825984	6.75819e-31
FBgn0036870	CG14095	-0.826208	5.16904e-21
FBgn0040554	asRNA:CR17025	-0.826296	0.0285588
FBgn0038256	CG7530	-0.827484	7.01506e-53
FBgn0033174	CG11125	-0.831545	2.44612e-18
FBgn0035147	Gale	-0.832228	4.2269e-36
FBgn0019952	Orct	-0.833694	3.47626e-62
FBgn0032684	CG10178	-0.84225	0.000313478
FBgn0052185	edin	-0.843203	1.46193e-05
FBgn0023525	CG3191	-0.844073	1.26338e-10
FBgn0032036	CG13384	-0.844445	8.3428e-46
FBgn0267463	asRNA:CR45813	-0.844662	0.000728537
FBgn0267567	asRNA:CR45907	-0.845313	4.08095e-09
FBgn0024315	Picot	-0.845716	4.85624e-23
FBgn0265096	asRNA:CR44201	-0.848302	0.0280733
FBgn0030362	regucalcin	-0.850919	8.67831e-29
FBgn0030805	wus	-0.851938	1.69135e-24
FBgn0041629	Hexo2	-0.852171	6.84873e-54
FBgn0004118	nAChRbeta2	-0.852996	1.45604e-31
FBgn0052196	CG32196	-0.8544	1.05087e-11
FBgn0035167	Gr61a	-0.854981	2.32954e-22
FBgn0031678	Nepl3	-0.85557	5.16805e-58
FBgn0027580	PCB	-0.855842	8.88573e-37
FBgn0263504	lncRNA:CR43493	-0.855907	4.28275e-15
FBgn0031070	CG12702	-0.857045	1.6917e-35
FBgn0039128	CG13599	-0.858271	5.15367e-23
FBgn0035697	CG10163	-0.859087	0.0129163
FBgn0000644	Fcp3C	-0.859205	1.81856e-08
FBgn0033085	CG15908	-0.868451	9.41089e-17
FBgn0032801	CG10165	-0.869331	2.02345e-25
FBgn0267814	asRNA:CR46139	-0.869393	7.4288e-09
FBgn0029588	CG14798	-0.870088	1.24291e-06
FBgn0029002	miple2	-0.875186	6.22127e-52
FBgn0033978	Cyp6a23	-0.877616	6.45028e-16
FBgn0260429	CG42524	-0.881769	0.000664948
FBgn0037107	CG7166	-0.882382	0.00138653
FBgn0032869	CG17470	-0.888334	3.57717e-06
FBgn0033521	CG12896	-0.888791	0.0240114
FBgn0028952	Kebab	-0.890622	5.86177e-13
FBgn0030242	sofe	-0.890695	4.73145e-24
FBgn0046763	CG17278	-0.892382	6.93598e-64
FBgn0032726	CG10621	-0.897585	4.73362e-06
FBgn0264291	Det	-0.89761	4.73999e-22
FBgn0054008	CG34008	-0.900003	2.23018e-12
FBgn0086355	Tpi	-0.901715	7.21017e-24
FBgn0029521	Or1a	-0.90224	0.0177704
FBgn0036826	arx	-0.906455	9.61769e-34
FBgn0038720	CG6231	-0.908845	1.43312e-34
FBgn0004378	Klp61F	-0.909495	5.11248e-65
FBgn0031920	CG6441	-0.911271	0.0065925
FBgn0001230	Hsp68	-0.911578	3.82204e-33
FBgn0085290	CG34261	-0.913762	1.27893e-10
FBgn0028491	CG2930	-0.914784	2.40213e-58
FBgn0053099	CG33099	-0.917664	5.53614e-07
FBgn0031307	MFS3	-0.918414	4.38109e-06
FBgn0040786	CG14104	-0.918888	5.31532e-10
FBgn0265312	lncRNA:CR44285	-0.925452	0.000264528
FBgn0031461	daw	-0.927674	9.8241e-22
FBgn0039638	dgt6	-0.929176	7.07843e-62
FBgn0031913	CG5958	-0.937887	3.94768e-49
FBgn0029866	CG3842	-0.939844	7.73473e-06
FBgn0036316	CG10960	-0.939896	4.17426e-21
FBgn0035678	CG10469	-0.940321	7.27467e-11
FBgn0031254	CG13692	-0.943989	4.87321e-32
FBgn0036777	CG7341	-0.944617	1.68922e-07
FBgn0052373	CG32373	-0.94802	2.16605e-06
FBgn0264475	lncRNA:CR43883	-0.95166	2.75663e-40
FBgn0051865	Ada1-1	-0.952042	0.000267623
FBgn0029896	CG3168	-0.952681	7.5249e-37
FBgn0263452	lncRNA:CR43475	-0.954938	5.80309e-08
FBgn0265725	CG44532	-0.955244	6.36737e-06
FBgn0032221	Schip1	-0.956162	3.25626e-16
FBgn0036821	CG3961	-0.960599	1.3584e-39
FBgn0015926	dah	-0.962313	8.48378e-19
FBgn0063493	GstE7	-0.962421	8.29263e-26
FBgn0026562	SPARC	-0.963643	3.95635e-52
FBgn0022709	Adk1	-0.964611	1.41517e-11
FBgn0264572	asRNA:CR43944	-0.969261	1.27401e-21
FBgn0051874	Fum4	-0.970214	2.67038e-16
FBgn0043791	phu	-0.970522	1.22093e-22
FBgn0035146	CG13893	-0.971007	8.83479e-62
FBgn0027654	jdp	-0.977787	5.18507e-09
FBgn0013953	Esp	-0.977853	1.35987e-10
FBgn0002948	nod	-0.980138	1.34462e-26
FBgn0014869	Pglym78	-0.983262	1.19849e-46
FBgn0267682	asRNA:CR46018	-0.990679	0.000919586
FBgn0039467	CG14253	-1.00356	5.36034e-05
FBgn0024989	CG3777	-1.00513	4.21084e-05
FBgn0040233	cana	-1.00613	6.48187e-32
FBgn0033809	CG4630	-1.01144	6.90164e-20
FBgn0035085	CG3770	-1.02043	1.0363e-59
FBgn0000473	Cyp6a2	-1.02648	1.24302e-12
FBgn0036144	GlcAT-P	-1.02864	1.73687e-09
FBgn0051549	CG31549	-1.03001	3.41976e-47
FBgn0024227	aurB	-1.03266	2.0053e-68
FBgn0035627	Sse	-1.0339	4.4123e-28
FBgn0033274	CG14757	-1.03443	1.13141e-18
FBgn0266418	wake	-1.04065	1.93054e-34
FBgn0053516	dpr3	-1.04143	0.000740399
FBgn0040091	Ugt58Fa	-1.04495	2.91765e-37
FBgn0030588	CG9521	-1.05057	1.16323e-05
FBgn0030756	CG9903	-1.05145	0.00593898
FBgn0036834	CG6836	-1.05153	0.000488017
FBgn0261808	cu	-1.05266	4.87937e-29
FBgn0010038	GstD2	-1.06116	2.94766e-12
FBgn0034935	Orcokinin	-1.06225	2.26271e-13
FBgn0028675	Sur	-1.0706	3.51811e-43
FBgn0039094	CG10184	-1.08022	1.73929e-12
FBgn0086909	CG31751	-1.08027	1.81112e-62
FBgn0037742	Rpt3R	-1.08751	3.349e-55
FBgn0000063	Mps1	-1.09762	4.30643e-52
FBgn0016123	Alp4	-1.09955	1.56283e-16
FBgn0039250	Mink	-1.10009	2.5042e-76
FBgn0264446	asRNA:CR43864	-1.10239	2.17681e-10
FBgn0000276	CecA1	-1.11002	9.19896e-11
FBgn0032287	CG6415	-1.11861	1.64135e-11
FBgn0038742	Arc42	-1.1235	4.33141e-96
FBgn0267574	lncRNA:CR45914	-1.13032	0.000461406
FBgn0003124	polo	-1.13783	2.16378e-112
FBgn0000277	CecA2	-1.1391	0.00148654
FBgn0085223	CG34194	-1.14269	6.91752e-32
FBgn0037812	CG18545	-1.14666	0.00137632
FBgn0004379	Klp67A	-1.14791	1.87479e-77
FBgn0032024	CG14273	-1.15218	6.98991e-95
FBgn0035868	CG7194	-1.15417	4.82635e-37
FBgn0040827	CG13315	-1.16363	3.87896e-09
FBgn0052407	CG32407	-1.17989	2.853e-08
FBgn0061476	Zwilch	-1.1838	4.88868e-47
FBgn0039504	CG14260	-1.18563	1.15104e-06
FBgn0051075	CG31075	-1.19877	1.27311e-56
FBgn0010388	Dro	-1.20941	1.02553e-08
FBgn0267339	p38c	-1.21242	4.9879e-18
FBgn0050001	CG30001	-1.21601	2.00345e-28
FBgn0001258	Ldh	-1.21912	7.61381e-07
FBgn0022774	Oat	-1.22475	4.04388e-51
FBgn0028514	CG4793	-1.2329	2.27045e-25
FBgn0035203	CG9149	-1.24179	1.06916e-114
FBgn0262794	CG43175	-1.24313	5.8669e-26
FBgn0267030	lncRNA:CR45474	-1.24839	0.000252094
FBgn0037579	COX7AL	-1.2579	3.55597e-09
FBgn0052187	CG32187	-1.26676	3.02215e-72
FBgn0265715	lncRNA:CR44522	-1.27371	1.55754e-12
FBgn0019929	Ser7	-1.27972	6.67406e-08
FBgn0000147	aurA	-1.28377	8.12879e-98
FBgn0034407	DptB	-1.29633	5.03503e-09
FBgn0063492	GstE8	-1.30868	5.1757e-18
FBgn0264987	lncRNA:CR44138	-1.31393	1.08877e-22
FBgn0001114	Glt	-1.32989	2.34101e-68
FBgn0031449	CG31689	-1.33193	4.66998e-119
FBgn0038784	CG4362	-1.33463	9.53129e-05
FBgn0033113	Spn42Dc	-1.34561	5.10011e-66
FBgn0040813	Nplp2	-1.34967	2.22116e-52
FBgn0037028	CG3618	-1.35679	8.76103e-74
FBgn0267347	squ	-1.35893	4.77703e-88
FBgn0050035	Tret1-1	-1.38054	1.11477e-18
FBgn0035209	msd1	-1.38263	2.30107e-65
FBgn0267762	asRNA:CR46093	-1.38312	4.6912e-08
FBgn0023479	teq	-1.3876	4.06868e-52
FBgn0030073	CG10962	-1.39831	1.69511e-47
FBgn0000140	asp	-1.4103	1.94048e-96
FBgn0014865	Mtk	-1.41556	1.25043e-09
FBgn0038966	pinta	-1.42527	1.69987e-44
FBgn0032533	CG16888	-1.42804	3.11385e-12
FBgn0010314	Cks30A	-1.43165	1.03441e-135
FBgn0039827	CG1544	-1.4353	1.54386e-18
FBgn0035806	PGRP-SD	-1.43735	1.76409e-63
FBgn0265362	CG44303	-1.45444	1.10861e-61
FBgn0265498	asRNA:CR44367	-1.47613	9.44573e-16
FBgn0033644	Tret1-2	-1.49027	2.7669e-11
FBgn0035517	CG1265	-1.49142	1.03566e-72
FBgn0027259	Kmn1	-1.50798	2.1545e-50
FBgn0266042	asRNA:CR44807	-1.52999	3.85377e-22
FBgn0031261	nAChRbeta3	-1.53082	3.03171e-58
FBgn0041710	yellow-f	-1.53452	8.43239e-106
FBgn0036354	Poc1	-1.57591	1.15755e-100
FBgn0031677	CG14036	-1.58404	2.35512e-21
FBgn0026721	fat-spondin	-1.59678	1.64008e-101
FBgn0063491	GstE9	-1.60244	1.75822e-16
FBgn0265719	lncRNA:CR44526	-1.60465	1.06237e-18
FBgn0039108	CG10232	-1.61124	9.69501e-73
FBgn0040232	cmet	-1.63771	1.11102e-80
FBgn0035210	msd5	-1.65062	1.22672e-70
FBgn0011692	pav	-1.65891	2.6205e-163
FBgn0031389	CG4259	-1.68292	8.90664e-24
FBgn0032848	nesd	-1.70714	3.80904e-169
FBgn0040609	CG3348	-1.7091	1.16608e-29
FBgn0264958	lncRNA:CR44127	-1.74162	6.633e-11
FBgn0005614	trpl	-1.75858	3.30031e-15
FBgn0085359	CG34330	-1.77943	2.20826e-79
FBgn0085466	CG34437	-1.79748	5.20008e-20
FBgn0036997	CG5955	-1.80786	4.7673e-33
FBgn0050046	CG30046	-1.86664	7.15235e-29
FBgn0023540	CG3630	-1.90543	2.70013e-119
FBgn0036849	CG14079	-1.97045	4.96401e-52
FBgn0031878	sip2	-1.99369	0
FBgn0025739	pon	-1.99936	1.13282e-216
FBgn0031053	CG14223	-2.03394	4.56117e-85
FBgn0034523	Nnf1a	-2.30375	1.61016e-108
FBgn0267572	asRNA:CR45912	-2.5888	1.43354e-87
FBgn0002914	Myb	-3.95409	0
