# Supplementary material for: A Cyclin A—Myb-MuvB—Aurora B network regulates the choice between mitotic cycles and polyploid endoreplication cycles
Source: PLoS Genet. 2019 Jul 10;15(7):e1008253. doi: 10.1371/journal.pgen.1008253 (PMC6645565; doi:10.1371/journal.pgen.1008253)
Supplement: S3 Table — (XLSX) [file pgen.1008253.s004.xlsx]

## Sheet: Table S3
Table S3 – Differentially Expressed (DE) genes shared by CycA dsRNA iECs and Myb dsRNA iECs
FBgn	Gene symbol	CycA dsRNA log2FC	CycA dsRNA FDR adjusted p value (B-H)	Myb dsRNA log2FC	Myb dsRNA FDR adjusted p value (B-H)	Human Ortholog?	DIOPT score	GO Biological Process	GO Cellular Component	GO Molecular Function
FBgn0027070	CG17322	4.7764	8.77e-76	3.4789	7.81e-39	UGT1A10|UGT2B11|UGT1A1|UGT8|UGT1A7|UGT2B28|UGT3A2|UGT2B10|UGT1A5|UGT2B15|UGT1A9|UGT2A3|UGT1A3|UGT1A4|UGT1A8|UGT3A1|UGT2B17|UGT2B4|UGT1A6|UGT2B7|UGT2A2	4.0|4.0|4.0|5.0|3.0|4.0|4.0|5.0|3.0|4.0|3.0|4.0|4.0|3.0|4.0|4.0|4.0|4.0|3.0|4.0|3.0	metabolic process, xenobiotic metabolic process, UDP-glucose metabolic process, flavonoid biosynthetic process, flavonoid glucuronidation	intracellular membrane-bounded organelle, endoplasmic reticulum, integral component of membrane	2-hydroxyacylsphingosine 1-beta-galactosyltransferase activity, UDP-glycosyltransferase activity, glucuronosyltransferase activity, transferase activity, transferring hexosyl groups
FBgn0031327	CG5397	4.57274	0	1.4109	9.17e-34	CES4A|CES5A|CES1|CEL|CES2|CES3	4.0|4.0|4.0|3.0|3.0|4.0	synapse assembly, modulation of synaptic transmission, neuron cell-cell adhesion	, cell surface, integral component of plasma membrane, synapse	cholesterol O-acyltransferase activity, carboxylic ester hydrolase activity, sterol O-acyltransferase activity, neurexin family protein binding, receptor activity
FBgn0051235	CG31235	3.9126	5.26e-76	1.67865	6.33e-13	RDH14|RDH11|RDH12|DHRSX|DHRS13|RDH13	4.0|3.0|3.0|3.0|4.0|3.0	metabolic process		oxidoreductase activity, oxidoreductase activity, acting on CH-OH group of donors
FBgn0035539	slow	3.8063	7.95e-165	1.75503	4.28e-32	EGFL8|EGFL7	6.0|8.0	synaptic target recognition, regulation of imaginal disc-derived wing size, muscle attachment	muscle tendon junction	calcium ion binding, protein binding
FBgn0050377	CG30377	3.75679	4.31e-67	1.48212	7.25e-10			copper ion homeostasis	integral component of membrane
FBgn0032297	CG17124	3.65407	0	1.30215	6.33e-45	PPP1R14D|PPP1R14B|PPP1R14C|PPP1R14A	4.0|8.0|5.0|5.0	regulation of phosphorylation, negative regulation of catalytic activity, regulation of protein dephosphorylation	cytoplasm	protein serine/threonine phosphatase inhibitor activity, protein phosphatase inhibitor activity
FBgn0052091	CG32091	3.5622	7.96e-125	1.10254	9.98e-11	ABCG1|ABCG4	4.0|4.0	transport	ATP-binding cassette (ABC) transporter complex, plasma membrane, integral component of membrane, membrane	transporter activity, ATPase activity, coupled to transmembrane movement of substances, ATP binding, sterol-transporting ATPase activity, cholesterol transporter activity, ATPase activity
FBgn0051778	CG31778	3.48443	4.02e-54	1.95959	3.4e-16					serine-type endopeptidase inhibitor activity
FBgn0036877	CG9452	3.35222	7.7e-74	0.823449	0.000171847	ACPP|ACP2|ACP4	7.0|8.0|7.0	dephosphorylation	nucleus, extracellular exosome	acid phosphatase activity
FBgn0259175	ome	3.34647	2.3e-284	0.610789	1.57e-09	DPP4|DPP6|FAP|DPP10	9.0|8.0|10.0|8.0	proteolysis	integral component of membrane, membrane	serine-type peptidase activity, dipeptidyl-peptidase activity
FBgn0022355	Tsf1	3.26352	1.94e-93	2.16155	1.2e-38	TF|LTF|MELTF	3.0|3.0|4.0	defense response, cellular iron ion homeostasis, olfactory behavior, iron ion transport, response to fungus	plasma membrane, extracellular region	ferric iron binding, iron ion transmembrane transporter activity
FBgn0038179	CG9312	3.19186	5.14e-59	0.706205	0.00344189			regulation of cell cycle
FBgn0259736	CG42390	3.18377	8.17e-115	1.63153	3.29e-28
FBgn0260746	Ect3	3.10732	3.21e-187	0.819996	1.01e-12	GLB1|GLB1L|GLB1L3|GLB1L2	12.0|15.0|4.0|4.0	autophagic cell death, salivary gland cell autophagic cell death, carbohydrate metabolic process	lysosome, vacuole	beta-galactosidase activity, hydrolase activity, hydrolyzing O-glycosyl compounds
FBgn0030160	CG9691	3.05208	8.02e-168	0.990091	2.45e-16
FBgn0265052	St3	3.03696	6.97e-39	1.24842	1.64e-06	SULT1C2|SULT4A1|SULT1A4|SULT1C3|SULT2B1|SULT1C4|SULT1B1|SULT2A1|SULT1E1|SULT1A3|SULT1A1|SULT6B1|SULT1A2	5.0|7.0|5.0|6.0|5.0|6.0|7.0|4.0|6.0|3.0|6.0|4.0|6.0	defense response to bacterium, xenobiotic metabolic process, sulfation	cytosol	sulfotransferase activity
FBgn0260660	Mp	2.98407	1.18e-34	1.38718	2.26e-07	COL15A1|COL18A1	10.0|5.0	motor neuron axon guidance, mitochondrion organization, skeletal muscle atrophy, positive regulation of integrin-mediated signaling pathway, cardiac muscle atrophy, basement membrane organization, cell adhesion	extracellular matrix, collagen trimer	carbohydrate binding, structural molecule activity
FBgn0037936	CG6908	2.96378	3.83e-22	0.860621	0.0171933			copper ion homeostasis		transferase activity, transferring phosphorus-containing groups
FBgn0032285	CG17108	2.95794	4.97e-27	1.06641	0.000670632
FBgn0069973	CG40485	2.87933	2.21e-80	0.553785	0.00295313	DHRS11	15	neurogenesis, metabolic process		oxidoreductase activity
FBgn0266346	CngB	2.85724	1.97e-29	2.07588	4.38e-15	CNGB1|CNGB3	12.0|11.0	transmembrane transport, cation transport, cyclic-nucleotide-mediated signaling, regulation of membrane potential, ion transport	intracellular cyclic nucleotide activated cation channel complex, intracellular, integral component of plasma membrane, membrane	intracellular cyclic nucleotide activated cation channel activity, intracellular cGMP activated cation channel activity, cGMP binding, intracellular cAMP activated cation channel activity, voltage-gated potassium channel activity, ion channel activity
FBgn0032264	Lip4	2.8213	1.36e-72	0.523495	0.00647379	LIPA|LIPK|LIPM|LIPF|LIPJ|LIPN	11.0|11.0|12.0|11.0|9.0|9.0	lipid metabolic process, lipid catabolic process		triglyceride lipase activity, hydrolase activity, acting on ester bonds
FBgn0015766	Msr-110	2.80213	0	0.510792	6.29e-10				integral component of membrane
FBgn0025692	Lfg	2.80086	8.79e-78	1.32806	4.35e-16	GRINA|FAIM2|TMBIM1|TMBIM4	8.0|5.0|4.0|5.0
FBgn0001255	ImpE3	2.7525	6.1e-116	0.626374	5.08e-06			imaginal disc eversion	plasma membrane, extrinsic component of membrane
FBgn0039323	CG10559	2.72943	1.53e-31	1.50789	1.88e-09					transferase activity, transferring phosphorus-containing groups
FBgn0000180	bib	2.71954	6.67e-60	1.16401	2.1e-10	AQP1|MIP|AQP2|AQP5|AQP4|AQP8|AQP6	5.0|4.0|5.0|4.0|4.0|3.0|4.0	single organismal cell-cell adhesion, mesoderm development, lateral inhibition, transmembrane transport, cellular water homeostasis, regulation of imaginal disc-derived wing size, ectoderm development, ovarian follicle cell development, nervous system development, Notch signaling pathway, transport	plasma membrane, integral component of plasma membrane, cytoplasmic vesicle, integral component of membrane, adherens junction, membrane	cation channel activity, water channel activity, channel activity, glycerol channel activity, transporter activity
FBgn0032899	CG9338	2.69884	5.79e-76	1.33353	2.49e-17				integral component of membrane
FBgn0038878	CG3301	2.67531	7.27e-20	1.72392	2.99e-08	DHRS11	11	metabolic process		oxidoreductase activity, oxidoreductase activity, acting on the CH-OH group of donors, NAD or NADP as acceptor
FBgn0037126	CG14567	2.67138	1.44e-24	0.639365	0.0441043
FBgn0037956	CG6959	2.64113	2.12e-33	1.45643	7.45e-10	TPBG	5	axonogenesis	integral component of membrane, extracellular space, proteinaceous extracellular matrix	protein binding
FBgn0023495	Lip3	2.6272	5.18e-70	1.48241	6.97e-21	LIPA|LIPK|LIPM|LIPF|LIPJ|LIPN	12.0|11.0|11.0|11.0|9.0|9.0	lipid metabolic process, lipid catabolic process		lipase activity, triglyceride lipase activity, hydrolase activity, acting on ester bonds
FBgn0036806	Cyp12c1	2.61331	2.25e-57	1.44727	1.66e-16	CYP27B1|CYP27C1|CYP27A1|CYP24A1|CYP11A1	5.0|5.0|5.0|7.0|3.0	oxidation-reduction process	mitochondrial membrane, mitochondrion	monooxygenase activity, heme binding, iron ion binding, oxidoreductase activity, acting on paired donors, with incorporation or reduction of molecular oxygen, electron carrier activity
FBgn0032602	ppk17	2.60687	2.92e-22	1.08396	0.00033573			sodium ion transport	integral component of membrane, membrane	sodium channel activity
FBgn0264895	RapGAP1	2.59147	2.2e-108	0.689535	2.09e-07	RAP1GAP2|RAP1GAP	10.0|10.0	Ras protein signal transduction, inter-male aggressive behavior, negative regulation of small GTPase mediated signal transduction, regulation of small GTPase mediated signal transduction	germ plasm	GTPase activator activity, GTPase regulator activity
FBgn0262562	CG43102	2.58907	1.13e-123	0.709343	3.35e-09	ARHGEF17	8	positive regulation of Rho protein signal transduction, regulation of Rho protein signal transduction		protein binding, Rho guanyl-nucleotide exchange factor activity
FBgn0032897	CG9336	2.56363	2.98e-22	1.70321	1.03e-09				, integral component of membrane
FBgn0250871	pot	2.5445	3.98e-29	0.854334	0.00117085			synaptic target recognition, chitin-based cuticle attachment to epithelium, apposition of dorsal and ventral imaginal disc-derived wing surfaces, chitin-based embryonic cuticle biosynthetic process	integral component of membrane, apical part of cell
FBgn0266758	Esyt2	2.54437	2.81e-173	0.627363	2.7e-10	ESYT3|ESYT2|ESYT1	12.0|11.0|11.0	intracellular transport, synaptic vesicle exocytosis	integral component of membrane, integral component of plasma membrane, synaptic vesicle, endoplasmic reticulum	protein binding, calcium-dependent phospholipid binding, lipid binding
FBgn0029608	CG3091	2.53447	4.62e-75	1.15903	1.02e-14	TTPA|TTPAL	3.0|3.0	transport	intracellular	transporter activity, vitamin E binding
FBgn0034720	Liprin-gamma	2.52943	2.1e-25	1.97963	3.7e-15	KAZN	11	axon target recognition, negative regulation of synaptic growth at neuromuscular junction	protein complex	protein binding, protein homodimerization activity
FBgn0012037	Ance	2.5118	2.6e-32	1.90354	4.92e-18	ACE2|ACE	6.0|10.0	sperm individualization, proteolysis, metamorphosis, response to symbiotic bacterium, spermatid nucleus differentiation	membrane, extracellular space, extracellular region	metal ion binding, metallopeptidase activity, peptidyl-dipeptidase activity, carboxypeptidase activity, zinc ion binding
FBgn0013949	Elal	2.51093	4.12e-62	0.589473	0.00110792
FBgn0034733	CG4752	2.50118	6.12e-52	1.52854	1.99e-18	OPLAH	12	glutathione metabolic process	cytosol	5-oxoprolinase (ATP-hydrolyzing) activity, hydrolase activity, catalytic activity
FBgn0035262	CG18171	2.4729	1.2e-42	0.657503	0.00207937
FBgn0034985	CG3328	2.46663	2.01e-87	1.03237	2.66e-14	MYRFL|MYRF	4.0|11.0	regulation of transcription, DNA-templated		DNA binding, transcription factor activity, sequence-specific DNA binding
FBgn0030544	CG13403	2.46209	2.89e-15	1.86471	9.54e-09			sensory perception of pain,
FBgn0011829	Ret	2.44957	3.62e-19	1.56593	7.68e-08	RET	8	signal transduction, protein phosphorylation, positive regulation of cell-matrix adhesion, dendrite development, actin filament organization	cell surface, plasma membrane, integral component of plasma membrane, dendrite	calcium ion binding, protein tyrosine kinase activity, ATP binding, integrin binding, transmembrane receptor protein tyrosine kinase activity, protein kinase activity
FBgn0038469	CG4009	2.44629	2.16e-19	1.44582	7.18e-07	PTGS2|PTGS1	3.0|4.0	oxidation-reduction process, response to oxidative stress	chorion	peroxidase activity, heme binding
FBgn0030348	CG10352	2.44162	4.38e-66	0.632274	0.000158182	PDXP|PGP	4.0|5.0	protein dephosphorylation	cytosol	phosphatase activity, phosphoprotein phosphatase activity
FBgn0039099	GILT2	2.41672	7.09e-18	0.852371	0.00842782	IFI30	8	oxidation-reduction process, positive regulation of defense response to bacterium		disulfide oxidoreductase activity, oxidoreductase activity, acting on a sulfur group of donors
FBgn0032218	CG5381	2.41661	1.96e-165	0.55268	4.63e-08
FBgn0036461	Zip71B	2.4158	1.81e-60	1.23478	4.96e-15	SLC39A6|SLC39A10|SLC39A14|SLC39A8|SLC39A5	5.0|5.0|4.0|4.0|6.0	cellular zinc ion homeostasis, zinc II ion transmembrane import, transmembrane transport, metal ion transport	integral component of plasma membrane, membrane	zinc ion transmembrane transporter activity, metal ion transmembrane transporter activity
FBgn0054034	CG34034	2.40257	7.21e-32	1.21347	5.03e-08			multicellular organism reproduction	extracellular space
FBgn0030204	Or9a	2.39188	9.63e-32	1.3986	1.35e-10			detection of chemical stimulus involved in sensory perception of smell, sensory perception of smell	integral component of membrane, dendrite membrane, plasma membrane, membrane	odorant binding, olfactory receptor activity
FBgn0031914	CG5973	2.38658	1.78e-25	2.58337	9.87e-30	TTPA|TTPAL|RLBP1|CLVS2|CLVS1	4.0|6.0|3.0|4.0|4.0	sleep, transport	intracellular, Arp2/3 protein complex	transporter activity, retinal binding
FBgn0031116	CG1695	2.36916	1.98e-127	0.831224	1.6e-14	SGSM1|SGSM2	14.0|13.0	regulation of vesicle fusion, activation of GTPase activity, regulation of GTPase activity, intracellular protein transport	intracellular, endomembrane system	Rab GTPase binding, GTPase activator activity
FBgn0023524	CG3078	2.36521	1.63e-21	1.64791	2.66e-10			, regulation of potassium ion transport, regulation of muscle contraction	, integral component of membrane, plasma membrane, striated muscle dense body	, potassium channel regulator activity
FBgn0037290	CG1124	2.36237	1.68e-32	1.96222	7.08e-22			multicellular organism reproduction, circadian rhythm	extracellular space
FBgn0038450	CG17560	2.34955	5.09e-39	1.6371	2.89e-18	FAR1|FAR2	4.0|4.0	lipid metabolic process, long-chain fatty-acyl-CoA metabolic process, wax biosynthetic process	integral component of membrane, peroxisome	fatty-acyl-CoA reductase (alcohol-forming) activity, medium-chain-aldehyde dehydrogenase activity, 2,5-dioxovalerate dehydrogenase (NAD+) activity, glyceraldehyde-3-phosphate dehydrogenase (NAD+) (non-phosphorylating) activity, N-acetyl-gamma-aminoadipyl-phosphate reductase activity, glyceraldehyde dehydrogenase (NADP) activity, N2-acetyl-L-aminoadipate semialdehyde dehydrogenase activity, gerani…
FBgn0062978	CG31808	2.34202	3.07e-18	2.81149	4.81e-26
FBgn0033724	CG8501	2.33793	1.83e-21	0.605462	0.0427275				cell surface
FBgn0033304	Cyp6a13	2.32868	1.77e-22	1.13725	1.55e-05	CYP3A5|CYP3A43|TBXAS1|CYP3A4|CYP3A7-CYP3A51P	6.0|6.0|5.0|6.0|6.0	oxidation-reduction process, defense response to bacterium, response to DDT, insecticide catabolic process	membrane, intracellular membrane-bounded organelle, organelle membrane, endoplasmic reticulum membrane	iron ion binding, electron carrier activity, heme binding, oxidoreductase activity, acting on paired donors, with incorporation or reduction of molecular oxygen, monooxygenase activity, oxidoreductase activity
FBgn0011695	EbpIII	2.30245	3.21e-48	0.67106	0.000218677
FBgn0039075	CG4393	2.29676	3.51e-44	0.62315	0.00131666	ANKS1A|ANKS1B	11.0|11.0			protein binding
FBgn0025525	bab2	2.29564	5.35e-181	1.32106	3.95e-56			regulation of transcription, DNA-templated, eye-antennal disc morphogenesis, imaginal disc-derived leg morphogenesis, transcription, DNA-templated, female gonad development, female gonad morphogenesis, regulation of transcription from RNA polymerase II promoter, sensory perception of pain, leg disc morphogenesis, regulation of stem cell differentiation	nucleus, polytene chromosome	protein binding, transcription factor activity, sequence-specific DNA binding, DNA binding, AT DNA binding
FBgn0034723	CG13506	2.29551	6.68e-23	1.45568	4.11e-09					protein binding
FBgn0259163	CG42268	2.28922	5.68e-98	0.758555	4.98e-10			imaginal disc-derived wing morphogenesis
FBgn0052521	CG32521	2.28358	3.26e-286	0.800169	1.36e-34				integral component of membrane
FBgn0025836	RhoGAP1A	2.28207	1.05e-52	1.2326	9.79e-15	ABR|BCR	11.0|10.0	negative regulation of cell size, Golgi organization, positive regulation of Rho protein signal transduction, regulation of Rho protein signal transduction, signal transduction, positive regulation of GTPase activity, protein phosphorylation	membrane, , intracellular	protein binding, Rho guanyl-nucleotide exchange factor activity, protein serine/threonine kinase activity, GTPase activator activity
FBgn0027556	CG4928	2.2811	2.65e-24	1.6762	8.15e-13	UNC93A	15	, regulation of potassium ion transport, regulation of muscle contraction	plasma membrane, integral component of membrane, striated muscle dense body	, potassium channel regulator activity
FBgn0051191	CG31191	2.26283	1.79e-14	0.8287	0.0149078
FBgn0032706	Irk3	2.25917	2.21e-34	1.25669	2.45e-10	KCNJ9|KCNJ16|KCNJ2|KCNJ12|KCNJ4|KCNJ18|KCNJ14|KCNJ10|KCNJ15|KCNJ13	3.0|3.0|3.0|3.0|3.0|3.0|3.0|3.0|3.0|3.0	regulation of membrane potential, potassium ion transport, wing disc development, potassium ion import	integral component of membrane, integral component of plasma membrane	inward rectifier potassium channel activity
FBgn0038071	Dtg	2.24847	7.24e-34	2.27781	1.24e-34			gastrulation	cell surface, vesicle, integral component of membrane
FBgn0051551	CG31551	2.24598	1.38e-21	1.12858	1.06e-05
FBgn0003328	scb	2.24245	1.84e-199	1.12715	1.42e-47	ITGA4|ITGA9|ITGAX|ITGAL|ITGA1|ITGA2|ITGA10|ITGA11|ITGAM|ITGAD|ITGAE	5.0|4.0|3.0|3.0|3.0|3.0|3.0|3.0|3.0|3.0|3.0	axon guidance, olfactory learning, learning or memory, cell adhesion, short-term memory, phagocytosis, midgut development, heart development, salivary gland development, open tracheal system development, dorsal closure, negative regulation of synaptic growth at neuromuscular junction, behavioral response to ethanol, memory, locomotion, wound healing, calcium-dependent cell-cell adhesion via plasm…	cytoplasm, plasma membrane, integral component of membrane, focal adhesion, apical plasma membrane, basal plasma membrane, integrin complex, lateral plasma membrane	protein heterodimerization activity, receptor activity, structural molecule activity, cell adhesion molecule binding, integrin binding, laminin receptor activity
FBgn0264695	Mhc	2.23939	9.5e-14	1.07273	0.00130181	MYH10|MYH7B|MYH14|MYH11|MYH3|MYH6|MYH7|MYO5B|MYH8|MYH15|MYH1|MYO5C|MYH13|MYH9|MYH2|MYH4	4.0|12.0|4.0|3.0|11.0|13.0|14.0|3.0|11.0|12.0|11.0|3.0|12.0|4.0|11.0|12.0	protein stabilization, muscle organ development, sarcomere organization, epithelial cell migration, open tracheal system, locomotion, border follicle cell migration, adult somatic muscle development, muscle contraction, skeletal muscle myosin thick filament assembly, flight, myofibril assembly, muscle cell differentiation, myosin filament organization	myosin complex, sarcomere, polytene chromosome puff, A band, muscle myosin complex	protein binding, ATP binding, motor activity, protein homodimerization activity, ATPase activity, coupled, structural constituent of muscle, microfilament motor activity, actin-dependent ATPase activity, ATPase activity
FBgn0086906	sls	2.23279	9.53e-129	0.741051	7.98e-14	OBSCN|HMCN1|TTN	3.0|3.0|3.0	muscle attachment, muscle organ development, sarcomere organization, locomotion, regulation of hemocyte proliferation, myoblast fusion, mesoderm development, mitotic chromosome condensation, skeletal muscle tissue development, sister chromatid cohesion	microtubule associated complex, Z disc, sarcomere, striated muscle myosin thick filament, condensed nuclear chromosome, I band	protein binding, myosin light chain kinase activity, actin binding, structural constituent of muscle
FBgn0031313	CG5080	2.23193	2.21e-201	0.728764	6.4e-21				plasma membrane
FBgn0010389	htl	2.22488	2.06e-12	1.32229	0.000104017	FGFR4|FGFR1|FGFR3|FGFR2	13.0|12.0|15.0|11.0	germ cell migration, gonadal mesoderm development, regulation of cell shape, defense response to Gram-negative bacterium, cell migration, ventral cord development, heart development, central nervous system development, protein phosphorylation, sensory perception of pain, positive regulation of innate immune response, fibroblast growth factor receptor signaling pathway, larval visceral muscle deve…	integral component of membrane, plasma membrane	protein tyrosine kinase activity, ATP binding, fibroblast growth factor-activated receptor activity, protein binding, protein kinase activity
FBgn0027660	blot	2.19748	3.22e-23	0.659688	0.0116935			transport, morphogenesis of an epithelium, neurotransmitter transport	integral component of plasma membrane, integral component of membrane	transporter activity, neurotransmitter:sodium symporter activity, neurotransmitter transporter activity
FBgn0032211	CG13138	2.18481	1.13e-10	0.79165	0.0420463
FBgn0035267	CG13921	2.18324	4.13e-17	1.17785	3.23e-05				integral component of membrane,
FBgn0051217	modSP	2.16513	3.83e-34	0.679136	0.00100098			proteolysis, innate immune response	extracellular region	protein binding, serine-type endopeptidase activity
FBgn0266801	CG45263	2.1623	1.35e-31	1.5155	1.25e-15				integral component of membrane	protein binding
FBgn0036454	CG17839	2.15781	2.8e-40	0.844244	3.48e-06				integral component of membrane, nucleus	protein binding
FBgn0050090	CG30090	2.1296	2.21e-23	1.40486	4.95e-10			proteolysis		serine-type endopeptidase activity
FBgn0039927	CG11155	2.12663	2.74e-39	1.69747	1.69e-24	GRIK2|GRIK3|GRIK5|GRIK1|GRIK4|GRID1	5.0|5.0|3.0|6.0|3.0|3.0	neuron projection morphogenesis, regulation of synaptic activity, ion transport	cell junction, postsynaptic membrane, plasma membrane, integral component of membrane, membrane	kainate selective glutamate receptor activity, extracellular-glutamate-gated ion channel activity, ionotropic glutamate receptor activity, receptor activity, ion channel activity
FBgn0035192	CG9194	2.12552	1.42e-10	2.06709	9.22e-10	KCNK18	6	lateral inhibition, potassium ion transmembrane transport, stabilization of membrane potential	integral component of membrane, integral component of plasma membrane, membrane	potassium channel activity, open rectifier potassium channel activity, potassium ion leak channel activity
FBgn0051119	HDAC11	2.12055	1.87e-74	0.920183	3.13e-13	HDAC11	15
FBgn0032774	CG17549	2.0946	9.6e-22	1.95813	1.07e-18
FBgn0016684	NaPi-T	2.06364	9.16e-73	0.641526	5.49e-07	SLC17A5|SLC17A1|SLC17A4|SLC17A2|SLC17A3	3.0|3.0|3.0|3.0|3.0	phosphate ion transmembrane transport, anion transport, transmembrane transport	integral component of membrane	high-affinity inorganic phosphate:sodium symporter activity, transmembrane transporter activity, phosphate ion transmembrane transporter activity
FBgn0031169	CG1494	2.04734	3.25e-12	1.2609	6.69e-05			lipid transport, transport	intracellular membrane-bounded organelle, integral component of membrane, ATP-binding cassette (ABC) transporter complex	ATPase activity, coupled to transmembrane movement of substances, ATP binding, transporter activity, ATPase activity
FBgn0052412	QC	2.04378	1.19e-159	0.707454	9.88e-19	QPCT|QPCTL	9.0|8.0	peptidyl-pyroglutamic acid biosynthetic process, using glutaminyl-peptide cyclotransferase	extracellular region	glutaminyl-peptide cyclotransferase activity, metal ion binding
FBgn0039098	GILT3	2.03234	6.66e-10	1.24843	0.000417706	IFI30	7	oxidation-reduction process		disulfide oxidoreductase activity
FBgn0032192	CG5731	2.0195	2.41e-51	1.28224	9.21e-20	GLA|NAGA	8.0|12.0	oligosaccharide metabolic process, glycoside catabolic process, glycosylceramide catabolic process, carbohydrate metabolic process	cytoplasm	alpha-N-acetylgalactosaminidase activity, alpha-galactosidase activity, raffinose alpha-galactosidase activity, catalytic activity, hydrolase activity, hydrolyzing O-glycosyl compounds
FBgn0032139	CG13116	2.00798	1.32e-22	0.531947	0.0317416				integral component of membrane
FBgn0060296	pain	2.00563	2.05e-90	1.35568	1.6e-39			transmembrane transport, ion transport, response to heat, male courtship behavior, regulation of heart contraction, response to mechanical stimulus, negative gravitaxis, calcium ion transport, olfactory behavior, calcium ion transmembrane transport, feeding behavior, regulation of female receptivity, mechanosensory behavior, detection of temperature stimulus involved in thermoception, detection o…	integral component of membrane, membrane, calcium channel complex	ion channel activity, protein binding, calcium channel activity, calcium activated cation channel activity
FBgn0259111	Ndae1	1.99787	4.49e-73	1.00061	1.84e-17	SLC4A9|SLC4A2|SLC4A5|SLC4A1|SLC4A8|SLC4A10|SLC4A4|SLC4A3|SLC4A7|SLC4A11	4.0|4.0|4.0|4.0|12.0|12.0|5.0|4.0|13.0|3.0	anion transport, sodium ion transport, chloride transport, bicarbonate transport, proton transport, transport, regulation of intracellular pH	plasma membrane, integral component of membrane, membrane, integral component of plasma membrane	inorganic anion exchanger activity, anion:anion antiporter activity, transporter activity, anion transmembrane transporter activity, bicarbonate transmembrane transporter activity, sodium:bicarbonate symporter activity
FBgn0022702	Cht2	1.99404	4.57e-26	1.08436	1.11e-07	OVGP1|CHI3L1|CHIT1|CHIA|CHI3L2	3.0|3.0|3.0|4.0|3.0	wound healing, chitin-based cuticle development, polysaccharide catabolic process, chitin-based embryonic cuticle biosynthetic process, ecdysis, chitin-based cuticle, chitin catabolic process, carbohydrate metabolic process, cuticle chitin catabolic process	extracellular region,	chitinase activity, chitin binding, hydrolase activity, hydrolyzing O-glycosyl compounds
FBgn0259823	CG42404	1.99132	7.61e-15	1.71232	8.08e-11					protein binding,
FBgn0001227	Hsp67Ba	1.98262	8.35e-15	0.829805	0.00398637	CRYAA|HSPB6|HSPB2|CRYAB|HSPB8|HSPB1|HSPB3|CRYAA2	4.0|4.0|6.0|6.0|3.0|6.0|3.0|3.0	response to heat
FBgn0267252	Ggamma30A	1.97823	5.74e-11	1.36606	1.91e-05	GNG11|GNG5|GNG3|GNG10|GNG7|GNG8|GNG4|GNG13|GNG12|GNGT1	3.0|3.0|3.0|3.0|3.0|4.0|3.0|12.0|3.0|3.0	phototransduction, G-protein coupled receptor signaling pathway, regulation of glucose metabolic process, cellular response to carbon dioxide, visual perception	plasma membrane, cytoplasm, heterotrimeric G-protein complex, rhabdomere	signal transducer activity, protein heterodimerization activity
FBgn0037690	Task7	1.95839	2.03e-11	2.08783	1.28e-12	KCNK9|KCNK3|KCNK15	15.0|13.0|11.0	potassium ion transmembrane transport, stabilization of membrane potential	integral component of membrane, integral component of plasma membrane, membrane	protein heterodimerization activity, potassium channel activity, open rectifier potassium channel activity, potassium ion leak channel activity
FBgn0039645	CG11898	1.95101	2.44e-10	0.731254	0.0412052	ABCC4|ABCC10|ABCC2|ABCC1|ABCC8|ABCC12|ABCC9|ABCC6|ABCC5|ABCC11|ABCC3|CFTR	8.0|3.0|3.0|3.0|3.0|3.0|3.0|3.0|3.0|3.0|3.0|4.0	transmembrane transport, transport	integral component of membrane	ATP binding, drug transmembrane transporter activity, xenobiotic-transporting ATPase activity, ATPase activity, ATPase activity, coupled to transmembrane movement of substances
FBgn0036287	CG10663	1.93916	1.48e-19	1.00502	1.78e-05			proteolysis		serine-type endopeptidase activity
FBgn0050148	CG30148	1.93789	4.4e-08	1.43141	0.000114884					carbohydrate binding
FBgn0033979	Cyp6a19	1.93249	9.52e-17	0.618831	0.0240325	CYP3A5|CYP3A43|TBXAS1|CYP3A4|CYP3A7|CYP3A7-CYP3A51P	7.0|7.0|6.0|7.0|3.0|5.0	oxidation-reduction process	membrane, intracellular membrane-bounded organelle, organelle membrane, endoplasmic reticulum membrane	iron ion binding, electron carrier activity, heme binding, oxidoreductase activity, acting on paired donors, with incorporation or reduction of molecular oxygen, monooxygenase activity, oxidoreductase activity
FBgn0000489	Pka-C3	1.92915	1.38e-74	1.24084	1.22e-29	PRKX|PRKACG|PRKACA|PRKACB	12.0|4.0|4.0|4.0	protein phosphorylation, imaginal disc-derived wing morphogenesis	cAMP-dependent protein kinase complex	protein kinase activity, ATP binding, protein serine/threonine kinase activity, protein binding, cAMP-dependent protein kinase activity
FBgn0005670	Cyp4d1	1.92899	8.88e-19	1.61472	6.29e-13	CYP4V2|CYP4F11|CYP4F22|CYP4F2|CYP4F3|CYP4X1|CYP4A11|CYP4F12|CYP4A22|CYP4B1|CYP4F8|CYP4Z1	5.0|4.0|4.0|3.0|3.0|4.0|3.0|4.0|3.0|4.0|3.0|5.0	oxidation-reduction process	lipid particle, membrane, intracellular membrane-bounded organelle	monooxygenase activity, heme binding, iron ion binding, oxidoreductase activity, acting on paired donors, with incorporation or reduction of molecular oxygen, electron carrier activity
FBgn0029821	CG4020	1.9245	2.61e-21	1.19466	3.12e-08	FAR1|FAR2	5.0|3.0	lipid metabolic process, long-chain fatty-acyl-CoA metabolic process, wax biosynthetic process	peroxisome	medium-chain-aldehyde dehydrogenase activity, 2,5-dioxovalerate dehydrogenase (NAD+) activity, glyceraldehyde-3-phosphate dehydrogenase (NAD+) (non-phosphorylating) activity, N-acetyl-gamma-aminoadipyl-phosphate reductase activity, glyceraldehyde dehydrogenase (NADP) activity, N2-acetyl-L-aminoadipate semialdehyde dehydrogenase activity, geranial dehydrogenase activity, citronellal dehydrogenase …
FBgn0032895	twit	1.92221	8.78e-11	1.58927	2.31e-07			regulation of neurotransmitter secretion	anchored component of plasma membrane
FBgn0034225	veil	1.9219	1.86e-13	2.04995	5.14e-15	NT5E	13	nucleotide catabolic process		nucleotide binding, metal ion binding, 5'-nucleotidase activity, hydrolase activity, hydrolase activity, acting on ester bonds
FBgn0259229	CG42329	1.91205	3.12e-09	0.760005	0.040853				integral component of membrane	transferase activity, transferring acyl groups other than amino-acyl groups
FBgn0016930	Dyrk2	1.90687	3.56e-217	0.95155	1.94e-52	DYRK3|DYRK1A|HIPK3|DYRK4|DYRK1B|HIPK2|DYRK2|HIPK1	5.0|4.0|3.0|12.0|3.0|3.0|5.0|3.0	protein phosphorylation, olfactory behavior, response to light stimulus, sensory perception of smell	cytosol	ATP binding, protein serine/threonine kinase activity, protein kinase activity, transferase activity, protein tyrosine kinase activity, protein serine/threonine/tyrosine kinase activity
FBgn0036995	atk	1.89636	8.77e-15	0.977803	0.000269965			cilium assembly, locomotion, sensory organ development, response to stimulus	cytoplasm, extracellular matrix, proteinaceous extracellular matrix	protein binding
FBgn0034655	CG10307	1.89513	5.86e-09	1.21906	0.000463881					protein binding
FBgn0261563	wb	1.89265	6.8e-38	1.55246	5.27e-25	LAMA3|LAMA1|LAMA2|LAMA5	3.0|10.0|9.0|3.0	imaginal disc-derived wing morphogenesis, digestive tract mesoderm development, gonad development, regulation of cell migration, regulation of cell adhesion, regulation of embryonic development	basement membrane, basal lamina, laminin-1 complex	protein binding, receptor binding
FBgn0053679	CG33679	1.89059	7.81e-15	0.806488	0.00332073
FBgn0039808	CG12071	1.88673	1.45e-25	0.866257	1.27e-05			phagocytosis		metal ion binding, nucleic acid binding
FBgn0005613	Sox15	1.88645	2.41e-32	0.623633	0.000635676	SOX14|SOX7|SOX21|SOX12|SOX18|SOX17	3.0|5.0|3.0|3.0|6.0|6.0	regulation of transcription, DNA-templated, negative regulation of apoptotic process, chaeta development, negative regulation of transcription, DNA-templated, negative regulation of transcription from RNA polymerase II promoter, wing disc development, negative regulation of cell proliferation, transcription, DNA-templated	nucleus	transcription factor activity, sequence-specific DNA binding, DNA binding
FBgn0010395	Itgbn	1.88638	5.22e-87	0.504834	2.47e-06	ITGB8|ITGB5|ITGB6|ITGB2|ITGB1|ITGB4|ITGB7|ITGB3|ITGBL1	4.0|5.0|5.0|6.0|7.0|5.0|5.0|5.0|3.0
FBgn0259173	corn	1.88006	1.94e-40	1.03666	4.87e-12			positive regulation of exocytosis	protein complex, cell cortex, cytoplasm, apical part of cell	microtubule binding, protein binding
FBgn0035468	Gr63a	1.86346	7.27e-09	0.991057	0.00514158			determination of adult lifespan, sensory perception of taste, response to carbon dioxide, detection of carbon dioxide	integral component of membrane	taste receptor activity
FBgn0011591	fng	1.86077	1.34e-116	1.40145	1.1e-64	RFNG|MFNG|LFNG	15.0|11.0|12.0	wing disc dorsal/ventral pattern formation, imaginal disc-derived wing morphogenesis, oogenesis, female germ-line stem cell population maintenance, compound eye development, negative regulation of Notch signaling pathway, compound eye morphogenesis, positive regulation of Notch signaling pathway, imaginal disc-derived wing margin morphogenesis, germarium-derived egg chamber formation, Notch signa…	integral component of membrane, endoplasmic reticulum, Golgi stack, Golgi apparatus, Golgi medial cisterna, integral component of Golgi membrane, membrane	UDP-glycosyltransferase activity, acetylglucosaminyltransferase activity, O-fucosylpeptide 3-beta-N-acetylglucosaminyltransferase activity, metal ion binding, transferase activity, transferring glycosyl groups
FBgn0266929	lncRNA:CR45380	1.84978	5.9e-19	0.890121	0.000103373
FBgn0264090	CG43759	1.84905	7.86e-38	1.45399	6.56e-23			inter-male aggressive behavior
FBgn0032666	CG5758	1.84866	2.12e-126	0.543663	5.03e-11			synaptic target recognition, extracellular matrix organization, cell adhesion	extracellular space, proteinaceous extracellular matrix	cell adhesion molecule binding
FBgn0031745	rau	1.84662	1.12e-08	1.2269	0.000380381			R7 cell development, glial cell development, positive regulation of fibroblast growth factor receptor signaling pathway, positive regulation of epidermal growth factor receptor signaling pathway, signal transduction		protein homodimerization activity, Ras GTPase binding
FBgn0033292	Cyp4ad1	1.84471	1e-10	1.97543	5.99e-12	CYP4V2|CYP4F11|CYP4F22|CYP4F2|CYP4F3|CYP4A11|CYP4F12|CYP4A22|CYP4B1|CYP4Z1	3.0|3.0|3.0|3.0|3.0|3.0|3.0|3.0|3.0|3.0	oxidation-reduction process	membrane, intracellular membrane-bounded organelle, organelle membrane, endoplasmic reticulum membrane	monooxygenase activity, heme binding, iron ion binding, oxidoreductase activity, acting on paired donors, with incorporation or reduction of molecular oxygen, electron carrier activity
FBgn0261260	mgl	1.84439	1.83e-37	0.6553	1.97e-05	LRP2|LRP1B	11.0|3.0	regulation of endocytosis, chitin-based cuticle development, regulation of adult chitin-containing cuticle pigmentation	plasma membrane, apical plasma membrane, cytosol, integral component of membrane	protein binding, calcium ion binding, low-density lipoprotein receptor activity
FBgn0033048	CG7881	1.84087	2.18e-17	0.974987	4.06e-05	SLC17A5|SLC17A1|SLC17A4|SLC17A2|SLC17A3	3.0|4.0|4.0|3.0|4.0	anion transport, transmembrane transport	plasma membrane, integral component of membrane	transmembrane transporter activity, high-affinity inorganic phosphate:sodium symporter activity
FBgn0035360	CG1246	1.83322	1.95e-12	1.20277	1.53e-05				integral component of membrane
FBgn0054043	CG34043	1.83274	2.57e-07	1.22127	0.0012277			proteolysis,	, extracellular space	, serine-type endopeptidase activity, hydrolase activity
FBgn0034642	CG15674	1.8213	7.56e-18	0.877293	0.000164316				integral component of membrane
FBgn0050197	CG30197	1.81807	1.35e-11	0.980251	0.000871039				extracellular region	peptidase inhibitor activity
FBgn0032124	CG17855	1.81388	3.08e-07	1.15408	0.00232491
FBgn0037721	CG9427	1.80545	2.13e-09	1.76436	9.01e-09	IFI30	9
FBgn0085408	Shroom	1.79753	9.92e-76	1.57548	1.34e-57	SHROOM2|SHROOM3	7.0|6.0	establishment or maintenance of actin cytoskeleton polarity, establishment of planar polarity of embryonic epithelium, protein localization involved in establishment of planar polarity, melanosome organization, cell migration, protein localization to adherens junction, cell morphogenesis	adherens junction, microtubule, plasma membrane, cortical actin cytoskeleton, bicellular tight junction, cytoskeleton	actin binding, actin filament binding
FBgn0031762	CG9098	1.79015	1.11e-58	1.23547	4.93e-27	SH2D3C|BCAR3|SH2D3A	12.0|9.0|6.0	positive regulation of Ras protein signal transduction, neuron projection morphogenesis, small GTPase mediated signal transduction, signal transduction	, intracellular	protein binding, Ras guanyl-nucleotide exchange factor activity, guanyl-nucleotide exchange factor activity, SH3/SH2 adaptor activity
FBgn0265274	Inx3	1.78906	2.65e-85	0.781904	2.05e-15			ion transport, intercellular transport, dorsal closure	lateral plasma membrane, plasma membrane, cytoplasm, integral component of membrane, gap junction, apicolateral plasma membrane	gap junction channel activity
FBgn0003996	w	1.78146	3.8e-21	0.960351	2.55e-06	ABCG1|ABCG4|ABCG2|ABCG8|ABCG5	4.0|5.0|6.0|4.0|3.0	male courtship behavior, memory, gravitaxis, eye pigment biosynthetic process, compound eye pigmentation, ommochrome biosynthetic process, eye pigment precursor transport, eye pigment metabolic process, cGMP transport, cellular biogenic amine biosynthetic process, transport	integral component of plasma membrane, ATP-binding cassette (ABC) transporter complex, cytoplasmic vesicle, membrane	transmembrane signaling receptor activity, ATPase activity, coupled to transmembrane movement of substances, ATP binding, eye pigment precursor transporter activity, ATPase activity
FBgn0034005	ItgaPS4	1.77969	1.76e-50	1.19512	4.15e-22	ITGA4|ITGA9|ITGAX|ITGAL|ITGA1|ITGA2|ITGA10|ITGA11|ITGAM|ITGAD|ITGAE	4.0|4.0|3.0|3.0|3.0|3.0|3.0|3.0|3.0|3.0|3.0
FBgn0050015	CG30015	1.77633	4.26e-123	0.968739	1.78e-36
FBgn0039086	CG16732	1.77338	6.13e-07	1.68609	3.88e-06	UGT1A10|UGT2B11|UGT1A1|UGT8|UGT1A7|UGT2B28|UGT3A2|UGT2B10|UGT1A5|UGT2B15|UGT1A9|UGT2A3|UGT1A3|UGT1A4|UGT1A8|UGT3A1|UGT2B17|UGT2B4|UGT1A6|UGT2B7|UGT2A2	5.0|5.0|5.0|4.0|4.0|5.0|4.0|6.0|4.0|5.0|4.0|5.0|5.0|4.0|5.0|4.0|5.0|5.0|4.0|5.0|4.0	metabolic process, flavonoid biosynthetic process, flavonoid glucuronidation	integral component of membrane, intracellular membrane-bounded organelle	2-hydroxyacylsphingosine 1-beta-galactosyltransferase activity, transferase activity, transferring hexosyl groups, UDP-glycosyltransferase activity
FBgn0037975	CG3397	1.7717	1.33e-28	0.941989	3.57e-08			oxidation-reduction process, potassium ion transport	voltage-gated potassium channel complex	oxidoreductase activity
FBgn0038198	Npc2b	1.76854	5.11e-50	1.02743	1.78e-16	NPC2	5	sterol transport, multicellular organism reproduction, ecdysteroid biosynthetic process, intracellular cholesterol transport	intracellular, extracellular space	sterol binding
FBgn0052681	CG32681	1.74192	7.92e-13	0.963125	0.000277239
FBgn0264845	Tep5	1.74094	1.47e-07	0.840152	0.023574	CD109	4		extracellular space, extracellular region	endopeptidase inhibitor activity
FBgn0039564	Nep7	1.73568	4.33e-22	0.940033	1.33e-06	MME|KEL	3.0|3.0
FBgn0030653	CG7860	1.73392	5.52e-41	0.598999	3.18e-05	ASRGL1	14	autophagic cell death, salivary gland cell autophagic cell death, asparagine catabolic process via L-aspartate	cytoplasm	asparaginase activity, N4-(beta-N-acetylglucosaminyl)-L-asparaginase activity, hydrolase activity, beta-aspartyl-peptidase activity
FBgn0003731	Egfr	1.72083	1.05e-17	1.66006	3.15e-16	ERBB4|ERBB2|ERBB3|EGFR	12.0|11.0|10.0|12.0	imaginal disc development, compound eye photoreceptor cell differentiation, olfactory learning, imaginal disc-derived wing morphogenesis, neurogenesis, imaginal disc-derived wing vein specification, oogenesis, segment polarity determination, protein phosphorylation, compound eye development, negative regulation of apoptotic process, gonad development, spiracle morphogenesis, open tracheal system,…	plasma membrane, integral component of plasma membrane, cytoneme, membrane, integral component of membrane	protein domain specific binding, protein binding, transmembrane signaling receptor activity, ATP binding, protein tyrosine kinase activity, epidermal growth factor-activated receptor activity, gurken-activated receptor activity, protein kinase activity, transmembrane receptor protein tyrosine kinase activity
FBgn0267001	Ten-a	1.71235	1.48e-80	0.769325	2.22e-16	TENM2|TENM1|TENM4|TENM3	8.0|8.0|7.0|9.0	motor neuron axon guidance, maintenance of presynaptic active zone structure, neuromuscular synaptic transmission, synaptic target recognition, synaptic growth at neuromuscular junction, synapse organization, regulation of homotypic cell-cell adhesion, positive regulation of locomotion, synaptic target attraction, positive regulation of heterotypic cell-cell adhesion, synaptic vesicle membrane or…	integral component of membrane, axon, cell junction, neuronal cell body, integral component of plasma membrane, extracellular region, cytoskeleton of presynaptic active zone, presynaptic active zone, presynaptic membrane, neuromuscular junction, proteinaceous extracellular matrix, plasma membrane	protein binding, catalytic activity, protein heterodimerization activity, protein homodimerization activity
FBgn0035985	Cpr67B	1.70738	3.87e-10	1.24919	1.43e-05			chitin-based cuticle development, sleep	extracellular matrix	structural constituent of chitin-based cuticle, structural constituent of chitin-based larval cuticle, structural constituent of cuticle
FBgn0030508	CG15760	1.70523	3.3e-31	2.46332	8.51e-68				integral component of membrane
FBgn0038190	CG9926	1.70174	8.94e-10	2.49214	1.87e-20
FBgn0031756	CG13992	1.68937	2.15e-19	0.819998	6.87e-05
FBgn0003867	tsl	1.68742	1.46e-06	0.950825	0.0130647			positive regulation of multicellular organism growth, terminal region determination, torso signaling pathway, anterior/posterior axis specification, embryo, embryonic pattern specification	extracellular region	torso binding
FBgn0033448	hebe	1.68705	1.73e-09	2.08699	5.04e-14			determination of adult lifespan
FBgn0051719	RluA-1	1.68668	2.38e-09	1.61284	2.23e-08	RPUSD2	11	tRNA pseudouridine synthesis, pseudouridine synthesis, RNA modification, riboflavin biosynthetic process	mitochondrion	diaminohydroxyphosphoribosylaminopyrimidine deaminase activity, pseudouridine synthase activity, RNA binding
FBgn0034788	CG13532	1.68657	1.08e-06	1.3474	0.000196914				extracellular region	protein binding,
FBgn0051163	SKIP	1.68621	2.11e-20	2.04114	4.43e-30	SAMD5|SASH1|SASH3|SAMSN1	6.0|5.0|6.0|7.0	sensory perception of smell		protein binding, SH3/SH2 adaptor activity
FBgn0038205	Kif19A	1.68413	1.86e-07	0.924036	0.00932005	KIF18B|KIF19|KIF18A	4.0|12.0|5.0	microtubule-based movement	kinesin complex	ATP binding, microtubule binding, microtubule motor activity, ATPase activity
FBgn0052816	CG32816	1.67526	3.22e-08	1.27019	6.76e-05
FBgn0010258	Rbp4	1.67053	1.11e-26	1.42898	3.52e-19	HNRNPA1|HNRNPA3	3.0|3.0	mRNA processing	cytoplasm	mRNA binding, nucleotide binding, single-stranded RNA binding, mRNA 3'-UTR binding, nucleic acid binding
FBgn0004896	fd59A	1.66376	4.65e-10	1.32977	1.8e-06	FOXD2|FOXE1|FOXD4L1|FOXL1|FOXD3|FOXD4L3|FOXD4|FOXD4L5|FOXD4L4|FOXD4L6|FOXD1	6.0|3.0|5.0|3.0|8.0|6.0|6.0|5.0|6.0|5.0|4.0	positive regulation of transcription from RNA polymerase II promoter, regulation of transcription from RNA polymerase II promoter, axon extension involved in axon guidance, negative regulation of transcription from RNA polymerase II promoter, peripheral nervous system development, regulation of sequence-specific DNA binding transcription factor activity, tissue development, pattern specification …	nucleus, transcription factor complex	transcription factor binding, transcription factor activity, sequence-specific DNA binding, transcription factor activity, RNA polymerase II distal enhancer sequence-specific binding, sequence-specific DNA binding, double-stranded DNA binding, DNA binding, bending, RNA polymerase II transcription factor activity, sequence-specific DNA binding
FBgn0011674	insc	1.65556	2.43e-48	0.561428	8.9e-06	INSC	8	asymmetric cell division, protein localization, cytoskeleton organization, somatic muscle development, establishment of mitotic spindle localization, peripheral nervous system development, defense response to Gram-negative bacterium, sensory organ development, asymmetric neuroblast division, asymmetric protein localization, basal protein localization, neuroblast fate determination, asymmetric pro…	cytoplasm, apical cortex, cell cortex, apical part of cell	binding, protein binding, cytoskeletal adaptor activity
FBgn0024836	stan	1.65223	2.74e-16	1.56174	2.56e-14	CELSR2|CELSR1|CELSR3	13.0|12.0|11.0	homophilic cell adhesion via plasma membrane adhesion molecules, cell surface receptor signaling pathway, G-protein coupled receptor signaling pathway, cell adhesion, regulation of establishment of planar polarity, establishment of ommatidial planar polarity, regulation of tube length, open tracheal system, calcium-dependent cell-cell adhesion via plasma membrane cell adhesion molecules, establis…	plasma membrane, integral component of membrane, membrane, integral component of plasma membrane, cell-cell junction	protein binding, calcium ion binding, G-protein coupled receptor activity, transmembrane signaling receptor activity, receptor activity, cell adhesion molecule binding, signal transducer activity, downstream of receptor
FBgn0025625	Sik2	1.65131	5.05e-60	0.644015	5.63e-09	SIK2|SIK1|SIK1B	7.0|3.0|3.0	protein phosphorylation, response to starvation, intracellular signal transduction, cellular response to hormone stimulus	cytoplasm, nucleus	ATP binding, protein serine/threonine kinase activity, protein kinase activity
FBgn0033268	Obp44a	1.65097	3.98e-31	0.756125	1.06e-06			sensory perception of smell, sensory perception of chemical stimulus	extracellular region, extracellular space	odorant binding
FBgn0003710	tipE	1.64599	2.37e-13	0.71657	0.0047766			male courtship behavior, veined wing generated song production, cellular response to heat, sodium ion transport, regulation of sodium ion transport	plasma membrane, integral component of plasma membrane	voltage-gated sodium channel activity, sodium channel regulator activity
FBgn0035160	hng3	1.64452	2.33e-15	0.621652	0.00917394			transcription, DNA-templated, regulation of transcription, DNA-templated	nucleus	DNA binding, transcription coactivator activity, transcription factor activity, sequence-specific DNA binding, basal RNA polymerase II transcription machinery binding
FBgn0050151	CG30151	1.64382	1.97e-07	1.90104	1.85e-09
FBgn0039613	Nepl20	1.64264	6.4e-21	1.04053	2.08e-08	KEL	4
FBgn0259715	CG42369	1.64109	2.36e-06	1.12398	0.00247564
FBgn0015380	drl	1.63786	2.13e-09	1.24202	1.54e-05	RYK	13	synapse assembly, learning or memory, signal transduction, Wnt signaling pathway, olfactory learning, axon guidance, axon midline choice point recognition, regulation of glucose metabolic process, chemorepulsion of axon, determination of muscle attachment site, dendrite guidance, muscle attachment, salivary gland morphogenesis, haltere development, memory, mushroom body development, negative regu…	axon, integral component of plasma membrane, receptor complex, dendrite, plasma membrane, integral component of membrane	protein kinase activity, protein heterodimerization activity, ATP binding, Wnt-activated receptor activity, Wnt-protein binding, protein homodimerization activity, protein kinase binding, protein tyrosine kinase activity, transmembrane receptor protein tyrosine kinase activity
FBgn0033638	CG9005	1.63704	4.06e-186	0.712932	1.28e-34	FAM214A|FAM214B	8.0|6.0	response to endoplasmic reticulum stress
FBgn0030847	CG12991	1.63384	6.15e-16	1.70492	4.1e-17				integral component of membrane
FBgn0035168	cep290	1.63195	4.21e-20	0.560002	0.00638736	CEP290	4
FBgn0262112	sro	1.63012	2.17e-07	1.06477	0.00164704	BDH1|HSD11B2|DHRS9|HSD17B6|RDH16|SDR9C7|HSD17B2|RDH5	5.0|5.0|4.0|4.0|4.0|5.0|5.0|4.0	ecdysone biosynthetic process		3-hydroxybutyrate dehydrogenase activity, oxidoreductase activity
FBgn0032167	CG5853	1.63001	1.6e-99	0.683478	9.67e-17	ABCG1|ABCG4|ABCG2|ABCG8	10.0|9.0|3.0|3.0	phagocytosis	plasma membrane, integral component of membrane, membrane, ATP-binding cassette (ABC) transporter complex	sterol-transporting ATPase activity, cholesterol transporter activity, ATP binding, ATPase activity, transporter activity, ATPase activity, coupled to transmembrane movement of substances
FBgn0035733	CG8641	1.62584	2.69e-06	0.798451	0.0397534	RASD2|RASD1	10.0|13.0	small GTPase mediated signal transduction, signal transduction, , obsolete GTP catabolic process	intracellular, membrane,	GTP binding, GTPase activity
FBgn0262570	CG43110	1.61877	1.65e-06	1.87346	3.4e-08			proteolysis		serine-type endopeptidase activity
FBgn0034021	CG8180	1.61762	7.73e-25	0.705353	5.18e-05				integral component of membrane
FBgn0035439	CG14961	1.60946	4.16e-90	0.553781	1.47e-10
FBgn0022710	Ac13E	1.60841	5.44e-44	0.914538	4.27e-14	ADCY9	13	intracellular signal transduction, cAMP biosynthetic process, cyclic nucleotide biosynthetic process, adenylate cyclase-inhibiting G-protein coupled receptor signaling pathway, adenylate cyclase-activating G-protein coupled receptor signaling pathway, cAMP-mediated signaling	intracellular, integral component of membrane, plasma membrane	phosphorus-oxygen lyase activity, nucleotide binding, adenylate cyclase activity
FBgn0000547	ed	1.60355	1.04e-44	0.545536	2.06e-05			inter-male aggressive behavior, imaginal disc-derived wing morphogenesis, lateral inhibition, regulation of cell shape, dorsal closure, morphogenesis of an epithelium, mushroom body development, single organismal cell-cell adhesion, wound healing, negative regulation of epidermal growth factor receptor signaling pathway, sensory organ development, regulation of actin cytoskeleton organization, do…	plasma membrane, integral component of membrane, adherens junction, cell-cell adherens junction, cell cortex	protein binding
FBgn0266099	CG44836	1.59908	4.88e-07	0.988306	0.00416852	NSUN7	10	, sensory perception of pain
FBgn0265512	mlt	1.59824	3.12e-96	0.774743	1.16e-21	TBCEL	14	spermatid development, sperm individualization, positive regulation of microtubule depolymerization	axoneme	protein binding,
FBgn0042179	CG18869	1.59207	4.02e-21	0.798001	1.54e-05	UGT2B11|UGT1A1|UGT8|UGT2B28|UGT3A2|UGT2B10|UGT2B15|UGT2A3|UGT1A3|UGT3A1|UGT2B17|UGT2B4|UGT2B7	3.0|3.0|3.0|3.0|4.0|3.0|3.0|3.0|3.0|4.0|3.0|3.0|3.0	flavonoid biosynthetic process, flavonoid glucuronidation, metabolic process	intracellular membrane-bounded organelle, integral component of membrane	UDP-glycosyltransferase activity, transferase activity, transferring hexosyl groups
FBgn0029681	CG15239	1.59035	1.39e-07	0.69452	0.0450534
FBgn0038851	dmrt93B	1.58785	2.28e-07	1.28562	6.06e-05	DMRTA2|DMRT3|DMRTA1|DMRT2|DMRT1|DMRTB1	5.0|8.0|5.0|3.0|3.0|3.0	regulation of transcription, DNA-templated, sex differentiation	nucleus	transcription factor activity, sequence-specific DNA binding, sequence-specific DNA binding, metal ion binding, core promoter proximal region sequence-specific DNA binding, protein homodimerization activity
FBgn0035575	CG7509	1.5854	3.84e-10	1.00534	0.000226828	CPN2|GP5|LRRC15	6.0|4.0|6.0			protein binding
FBgn0039282	Bili	1.58382	5.36e-08	1.01847	0.00117053	FRMD8	9	regulation of establishment of protein localization, negative regulation of Wnt signaling pathway	cytoskeleton, plasma membrane
FBgn0028899	CG31817	1.5822	2.67e-08	0.963871	0.00181921
FBgn0015774	NetB	1.58173	6.71e-17	1.53626	1.09e-15	NTN3|NTN1|NTN5|NTNG1|NTNG2	8.0|11.0|4.0|3.0|3.0	motor neuron axon guidance, synaptic target recognition, axon guidance, regulation of photoreceptor cell axon guidance, synaptic target attraction, dendrite guidance, salivary gland boundary specification, glial cell migration	extracellular region, proteinaceous extracellular matrix	protein binding
FBgn0025878	wrapper	1.57492	4.22e-08	1.8103	3.05e-10			nervous system development, axonogenesis, gliogenesis, single organismal cell-cell adhesion, axon ensheathment, axon development, glial cell apoptotic process	plasma membrane, extrinsic component of plasma membrane, cell surface, cell-cell junction	protein binding
FBgn0038252	BigH1	1.57286	1.76e-17	2.825	1.99e-59			regulation of transcription, DNA-templated, nucleosome assembly, regulation of nucleosome density	nucleus, chromatin, nucleosome	DNA binding
FBgn0264089	sli	1.57212	2.63e-73	0.60132	2.85e-11	SLIT3|SLIT2|SLIT1	14.0|13.0|12.0	axon guidance, dendrite morphogenesis, lateral inhibition, gonad development, axon midline choice point recognition, neuron migration, epithelial cell migration, open tracheal system, mesodermal cell migration, embryonic heart tube development, glial cell migration, regulation of epithelial cell migration, open tracheal system, neuron differentiation, salivary gland boundary specification, positi…	extracellular matrix, proteinaceous extracellular matrix, Slit-Robo signaling complex, integral component of membrane, extracellular region, plasma membrane, extracellular space	protein binding, calcium ion binding, heparin binding, Roundabout binding
FBgn0051106	CG31106	1.57154	7.68e-06	0.830599	0.0331137	SV2B|SV2C	4.0|3.0	transmembrane transport	integral component of membrane, integral component of plasma membrane	organic anion transmembrane transporter activity
FBgn0040355	CG3526	1.57109	2.02e-08	1.51387	1.17e-07	KCMF1	5			zinc ion binding
FBgn0014073	Tie	1.56429	2.84e-06	1.29092	0.00021609			protein phosphorylation, negative regulation of cell death, border follicle cell migration, regulation of cellular response to X-ray, transmembrane receptor protein tyrosine kinase signaling pathway, peptidyl-tyrosine phosphorylation	integral component of plasma membrane	ATP binding, protein tyrosine kinase activity, protein kinase activity
FBgn0020248	stet	1.56418	8.77e-11	1.00487	9.99e-05	RHBDL2|RHBDL1|RHBDL3	3.0|11.0|13.0	proteolysis, epidermal growth factor receptor signaling pathway, sensory perception of pain, protein processing	plasma membrane, integral component of membrane, mitochondrial inner membrane	calcium ion binding, serine-type endopeptidase activity, serine-type peptidase activity
FBgn0028543	NimB2	1.56402	1.09e-05	1.03673	0.00664384			mesoderm development, defense response to bacterium	extracellular region	protein binding,
FBgn0030817	CG4991	1.56353	1.54e-07	2.12025	4.17e-13	SLC36A3|SLC36A2|SLC36A4|SLC36A1	7.0|8.0|8.0|8.0	amino acid transmembrane transport	integral component of membrane	amino acid transmembrane transporter activity
FBgn0046999	CG6429	1.55974	1.5e-05	1.00296	0.00963201			metabolic process		lysozyme activity
FBgn0035480	CG14984	1.55905	1.85e-63	0.921747	1.41e-21
FBgn0050104	NT5E-2	1.55814	5.39e-08	1.2606	2.48e-05	NT5E	13	nucleotide catabolic process, dephosphorylation	integral component of membrane	nucleotide binding, metal ion binding, 5'-nucleotidase activity, hydrolase activity, hydrolase activity, acting on ester bonds
FBgn0000008	a	1.53899	1.16e-24	0.702565	2.16e-05	IL16|PDZD2	3.0|4.0	compound eye development	adherens junction, apical plasma membrane	, protein binding
FBgn0017424	asRNA:CR11538	1.53152	2.01e-05	0.858947	0.0294646
FBgn0263930	dally	1.52726	1.89e-157	0.686238	1.12e-31	GPC5|GPC3	13.0|8.0	motor neuron axon guidance, chaeta development, imaginal disc-derived wing morphogenesis, imaginal disc-derived wing vein morphogenesis, Wnt signaling pathway, regulation of BMP signaling pathway, axonogenesis, dendrite morphogenesis, imaginal disc-derived leg morphogenesis, female germ-line stem cell asymmetric division, germ-line stem cell population maintenance, compound eye development, regul…	cell surface, plasma membrane, anchored component of membrane, perivitelline space, proteinaceous extracellular matrix, membrane, extrinsic component of plasma membrane, extracellular region	heparan sulfate proteoglycan binding, protein binding
FBgn0032405	firl	1.52439	3.62e-10	1.71289	1.71e-12	HSD17B13|SDR16C5|HSD17B11|RDH10	3.0|3.0|4.0|3.0
FBgn0039124	tbrd-1	1.51926	8.7e-07	1.41143	8.9e-06	BRD3|BRD2|BRDT|BRD4	7.0|8.0|7.0|6.0	mRNA splicing, via spliceosome, spermatid differentiation, spermatogenesis	nucleolus, precatalytic spliceosome, chromosome, nuclear body	protein binding, chromatin binding
FBgn0032249	TBC1D16	1.51442	1.07e-129	0.85504	1.16e-39	TBC1D16	13
FBgn0035587	Gdap1	1.50981	1.18e-07	1.39721	1.82e-06	GDAP1|GDAP1L1	14.0|11.0
FBgn0053300	Muc30E	1.50433	7.65e-13	0.709064	0.00231217				extracellular matrix	extracellular matrix structural constituent
FBgn0263617	lncRNA:CR43626	1.50424	8.02e-11	0.834574	0.000967491
FBgn0263236	SP1029	1.50008	4.05e-35	0.637466	1.71e-06	ANPEP|ENPEP|ERAP1|LVRN|NPEPPS|ERAP2|LNPEP	6.0|3.0|4.0|3.0|4.0|4.0|3.0	peptide catabolic process, lateral inhibition, proteolysis	plasma membrane, cytoplasm	metalloaminopeptidase activity, peptide binding, zinc ion binding, aminoacylase activity, metallopeptidase activity, aminopeptidase activity
FBgn0032749	Phlpp	1.49835	2.55e-06	1.07289	0.00155941	PHLPP1|PHLPP2	9.0|7.0	protein dephosphorylation, apoptotic process, regulation of apoptotic process		protein binding, protein serine/threonine phosphatase activity, catalytic activity, metal ion binding
FBgn0038012	CG10013	1.49501	5.06e-12	1.39768	2.42e-10
FBgn0053548	SmydA-8	1.49376	3.17e-11	0.669041	0.00852214
FBgn0032772	CG17350	1.49362	1.3e-12	1.62211	1.34e-14
FBgn0035089	Phk-3	1.49114	1.02e-19	1.91092	1.02e-32			protein phosphorylation, metamorphosis, response to bacterium, terminal region determination	extracellular region, extracellular space	protein serine/threonine kinase activity, protein kinase activity, diacylglycerol binding
FBgn0031734	CG11147	1.48782	1.74e-05	1.98227	8.59e-09			transport, neurogenesis	integral component of membrane, ATP-binding cassette (ABC) transporter complex, membrane	ATPase activity, ATP binding, transporter activity, ATPase activity, coupled to transmembrane movement of substances
FBgn0033654	Sobp	1.48379	2.04e-11	1.25964	3.53e-08	SOBP	12	compound eye development		transcription factor binding
FBgn0033981	Cyp6a21	1.4794	5.34e-07	0.66491	0.0486683	CYP3A5|CYP3A43|TBXAS1|CYP3A4|CYP3A7|CYP3A7-CYP3A51P	6.0|6.0|5.0|6.0|3.0|4.0	oxidation-reduction process, response to DDT, insecticide catabolic process	membrane, intracellular membrane-bounded organelle, organelle membrane, endoplasmic reticulum membrane	iron ion binding, electron carrier activity, heme binding, oxidoreductase activity, acting on paired donors, with incorporation or reduction of molecular oxygen, monooxygenase activity, oxidoreductase activity
FBgn0086265	psd	1.47802	1.36e-07	1.07317	0.00030667			vitelline membrane formation involved in chorion-containing eggshell formation, follicle cell microvillus organization	vitelline envelope, chorion
FBgn0263079	CG43338	1.47628	1.05e-16	0.521125	0.0108002	CCDC170	14
FBgn0030027	CG1632	1.47499	9.28e-06	1.23563	0.000375271			proteolysis	integral component of membrane	protein binding, hydrolase activity, serine-type endopeptidase activity, low-density lipoprotein receptor activity
FBgn0034709	Swim	1.46699	1.89e-61	1.81446	6.33e-95	TINAGL1|TINAG	15.0|11.0	positive regulation of Wnt signaling pathway by establishment of Wnt protein localization to extracellular region, positive regulation of Wnt signaling pathway, sleep, immune response, cell adhesion, proteolysis	extracellular space, chorion	Wnt-protein binding, polysaccharide binding, cysteine-type peptidase activity, scavenger receptor activity, cysteine-type endopeptidase activity
FBgn0030964	Pvf1	1.46422	7.5e-08	0.918186	0.00182187	PDGFA|PDGFB|VEGFA	5.0|4.0|3.0	border follicle cell migration, cell projection assembly, regulation of cellular response to X-ray, vascular endothelial growth factor receptor signaling pathway, negative regulation of cell death, salivary gland morphogenesis, Malpighian tubule morphogenesis, anterior Malpighian tubule development, hemocyte migration, positive regulation of protein autophosphorylation, positive regulation of cel…	membrane, cytoplasm, extracellular region, extracellular space	receptor binding, vascular endothelial growth factor receptor binding, heparin binding, growth factor activity, growth factor receptor binding
FBgn0030271	CG15202	1.46196	1.47e-16	0.864119	5.37e-06			defense response to virus	extracellular space
FBgn0035076	Ance-5	1.45448	5.13e-07	1.78925	4.92e-10	ACE2|ACE	4.0|3.0	proteolysis, sensory perception of pain	membrane	peptidyl-dipeptidase activity, metal ion binding, carboxypeptidase activity, metallopeptidase activity
FBgn0033207	CG12826	1.45415	2.5e-06	0.942617	0.00482167
FBgn0025702	Srpk79D	1.44838	3.91e-11	0.811064	0.000689339	SRPK1|SRPK2|SRPK3	5.0|6.0|7.0
FBgn0032434	CG5421	1.44731	5.64e-05	1.12797	0.00294104			ATP hydrolysis coupled proton transport	integral component of membrane, proton-transporting V-type ATPase, V1 domain	proton-transporting ATPase activity, rotational mechanism, proton-transporting ATP synthase activity, rotational mechanism
FBgn0034439	CG10062	1.44655	3.2e-09	1.69183	3.61e-12	ERMP1	13		integral component of membrane
FBgn0035636	Cralbp	1.44587	8.04e-06	1.11863	0.00106481	TTPA|TTPAL|RLBP1|CLVS2|CLVS1	3.0|3.0|4.0|5.0|5.0	transport	intracellular	transporter activity, retinal binding
FBgn0050456	CG30456	1.43948	6.02e-90	0.532245	2.55e-12			imaginal disc-derived leg morphogenesis, positive regulation of Rho protein signal transduction, regulation of Rho protein signal transduction		Rho guanyl-nucleotide exchange factor activity
FBgn0026415	Idgf4	1.43363	4.05e-08	1.7197	3.43e-11	CHIT1|CHI3L2	3.0|3.0	wound healing, chitin-based cuticle development, ecdysis, chitin-based cuticle, imaginal disc development, chitin catabolic process, carbohydrate metabolic process	extracellular region	chitinase activity, imaginal disc growth factor receptor binding, chitin binding, hydrolase activity, hydrolyzing O-glycosyl compounds
FBgn0039640	CG14516	1.42697	5.55e-25	6.39287	0	ANPEP|ENPEP|LVRN	12.0|5.0|3.0	proteolysis, peptide catabolic process	integral component of membrane, plasma membrane, cytoplasm	aminopeptidase activity, metallopeptidase activity, zinc ion binding, metalloaminopeptidase activity, peptide binding
FBgn0264901	lncRNA:CR44092	1.42687	2.8e-11	0.888653	0.000114425
FBgn0261393	alpha-Est5	1.42323	1.6e-06	0.923611	0.00399623	CES4A|CES5A|CES1|CEL|CES2|CES3	4.0|4.0|4.0|3.0|4.0|4.0	synapse assembly, modulation of synaptic transmission, neuron cell-cell adhesion	cell surface, integral component of plasma membrane, synapse	carboxylic ester hydrolase activity, neurexin family protein binding, receptor activity
FBgn0030985	Obp18a	1.42171	3.21e-10	0.994066	3.17e-05			sensory perception of chemical stimulus	extracellular region	odorant binding
FBgn0032798	CG10132	1.41969	4.76e-07	1.41028	9.12e-07				microtubule associated complex	protein binding
FBgn0003495	spz	1.41901	1.51e-193	0.808651	2e-62			immune response, defense response, defense response to fungus, motor neuron axon guidance, positive regulation of biosynthetic process of antibacterial peptides active against Gram-positive bacteria, defense response to Gram-positive bacterium, positive regulation of protein complex assembly, oocyte dorsal/ventral axis specification, dorsal/ventral pattern formation, dorsal/ventral axis specifica…	integral component of membrane, protein complex, extracellular region, extracellular space	protein homodimerization activity, growth factor activity, cytokine activity, Toll binding, morphogen activity
FBgn0031264	CG11835	1.41054	4.43e-21	1.46398	1.42e-22	BTF3L4|BTF3	9.0|10.0	regulation of transcription, DNA-templated	nucleus	transcription factor activity, sequence-specific DNA binding
FBgn0036978	Toll-9	1.40765	5.38e-06	0.800968	0.0190949	TLR3|TLR4|TLR10|TLR2|TLR1|TLR6	3.0|3.0|7.0|7.0|7.0|6.0	signal transduction, positive regulation of antifungal peptide biosynthetic process	integral component of membrane	protein binding, transmembrane signaling receptor activity
FBgn0035246	CG13928	1.40703	5.94e-06	0.806329	0.0188996					protein binding, zinc ion binding
FBgn0031111	Obp19c	1.40569	9.15e-13	0.692052	0.00141032			sensory perception of smell, sensory perception of chemical stimulus	extracellular region, extracellular space	odorant binding
FBgn0035431	CG14968	1.40087	3.94e-08	1.5213	2.98e-09					protein binding
FBgn0036485	FucTA	1.39883	1.67e-05	0.96775	0.00560852	FUT5|FUT6|FUT3|FUT4|FUT7|FUT9	10.0|8.0|11.0|10.0|9.0|11.0	protein glycosylation, N-glycan fucosylation, nervous system development	Golgi cisterna membrane, integral component of membrane, Golgi medial cisterna, membrane, plasma membrane, Golgi trans cisterna	1,3-alpha-L-fucosidase activity, alpha-(1->3)-fucosyltransferase activity, glycoprotein 3-alpha-L-fucosyltransferase activity, fucosyltransferase activity
FBgn0032400	CG6770	1.39458	5.91e-188	0.703085	3.95e-47	NUPR2|NUPR1	3.0|6.0	response to oxidative stress, regulation of transcription from RNA polymerase II promoter	nucleus	chromatin binding
FBgn0266414	lncRNA:CR45054	1.3919	2.65e-16	1.03084	5.72e-09
FBgn0000636	Fas3	1.39145	5.99e-12	0.803115	0.000241347			axon guidance, olfactory learning, learning or memory, imaginal disc-derived wing morphogenesis, axonogenesis, axonal fasciculation, synaptic target recognition, ovarian follicle cell development, calcium-dependent cell-cell adhesion via plasma membrane cell adhesion molecules, homophilic cell adhesion via plasma membrane adhesion molecules, synaptic target attraction, heterophilic cell-cell adhe…	integral component of membrane, cytoplasm, plasma membrane, nuclear membrane, neuromuscular junction, septate junction, basolateral plasma membrane, lateral plasma membrane, smooth septate junction, integral component of plasma membrane, cytosol, cell-cell adherens junction, recycling endosome	protein binding, receptor activity, receptor binding, cell adhesion molecule binding, protein homodimerization activity
FBgn0065098	RNaseMRP:RNA	1.39141	1.76e-13	1.08259	3.62e-08
FBgn0003975	vg	1.39059	3.57e-05	0.796875	0.0323544	VGLL1|VGLL2|VGLL3	3.0|8.0|5.0	wing disc dorsal/ventral pattern formation, imaginal disc-derived wing morphogenesis, positive regulation of transcription from RNA polymerase II promoter, somatic muscle development, haltere development, wing disc development, regulation of mitotic cell cycle, compound eye morphogenesis, imaginal disc-derived leg morphogenesis, imaginal disc-derived wing margin morphogenesis, regulation of imagi…	nucleus	protein binding, transcription factor activity, RNA polymerase II distal enhancer sequence-specific binding, protein C-terminus binding, DNA binding
FBgn0038612	cona	1.38719	1.66e-08	2.10508	8.97e-19			synaptonemal complex assembly, synapsis	synaptonemal complex
FBgn0000153	b	1.38336	1.39e-12	1.17226	5.62e-09	GAD1|GAD2|CSAD|GADL1	6.0|4.0|13.0|12.0	beta-alanine biosynthetic process, developmental pigmentation, carboxylic acid metabolic process, visual behavior, uracil catabolic process, sensory perception of pain		aspartate 1-decarboxylase activity, glutamate decarboxylase activity, pyridoxal phosphate binding, catalytic activity, carboxy-lyase activity
FBgn0031031	CG14218	1.3816	0.000125316	1.10088	0.00375436					hydrolase activity
FBgn0039667	CG2010	1.38078	1.8e-12	1.45897	1.19e-13			SCF-dependent proteasomal ubiquitin-dependent protein catabolic process, protein ubiquitination	SCF ubiquitin ligase complex	protein binding, ubiquitin-protein transferase activity
FBgn0259150	OtopLc	1.37904	1.21e-07	1.74233	1.3e-11	OTOP2|OTOP1|OTOP3	9.0|7.0|6.0
FBgn0013810	Dhc36C	1.37718	1.57e-14	0.60339	0.00258279	DNAH7	13	oxidation-reduction process, sensory perception of sound, cilium movement, microtubule-based movement, glycerol-3-phosphate metabolic process	microtubule associated complex, axonemal dynein complex, glycerol-3-phosphate dehydrogenase complex, inner dynein arm, dynein complex	microtubule motor activity, ATPase activity, coupled, ATPase activity, motor activity, glycerol-3-phosphate dehydrogenase activity, sn-glycerol-3-phosphate:ubiquinone-8 oxidoreductase activity, ATP-dependent microtubule motor activity, minus-end-directed
FBgn0032614	CG13284	1.37527	3.71e-05	1.59577	1.94e-06	HSD17B12|HSDL1|HSD17B3	6.0|10.0|3.0	phagocytosis, Golgi organization, metabolic process, negative regulation of cell proliferation	endoplasmic reticulum, integral component of membrane	steroid dehydrogenase activity, oxidoreductase activity
FBgn0036687	CG6652	1.37433	1.77e-12	1.27343	1.47e-10	LCA5L|LCA5	6.0|8.0	phagocytosis
FBgn0027491	Cdk5alpha	1.37224	3.74e-06	1.87372	1.3e-10	CDK5R2|CDK5R1	8.0|10.0	determination of adult lifespan, protein phosphorylation, axonogenesis, motor neuron axon guidance, adult locomotory behavior, melanotic encapsulation of foreign target, intrinsic apoptotic signaling pathway in response to endoplasmic reticulum stress, regulation of glucose metabolic process	axon, neuronal cell body, dendrite, growth cone, cyclin-dependent protein kinase 5 holoenzyme complex, intracellular	cyclin-dependent protein serine/threonine kinase activity, cyclin-dependent protein kinase 5 activator activity, kinase activity
FBgn0032399	CG6785	1.36915	4.98e-15	0.934518	4.17e-07				integral component of membrane
FBgn0034490	CG9864	1.36164	1.6e-08	0.764306	0.00386541	SLC17A8|SLC17A5|SLC17A6|SLC17A7|SLC17A1|SLC17A4|SLC17A2|SLC17A3	3.0|4.0|3.0|3.0|4.0|4.0|4.0|4.0	anion transport, transmembrane transport	integral component of membrane	transmembrane transporter activity, high-affinity inorganic phosphate:sodium symporter activity
FBgn0024321	NK7.1	1.36079	1.7e-62	1.13209	7.94e-43			regulation of transcription, DNA-templated	nucleus	sequence-specific DNA binding, DNA binding, transcription factor activity, sequence-specific DNA binding
FBgn0266955	lncRNA:CR45406	1.36068	0.000185039	1.17668	0.00197336
FBgn0033128	Tsp42Eg	1.36028	0.000144225	2.08955	2.97e-09			, cell surface receptor signaling pathway, transport	integral component of membrane, integral component of plasma membrane, membrane
FBgn0034406	Jheh3	1.35087	2.97e-07	1.06132	0.000124158	EPHX1	14	juvenile hormone catabolic process, aromatic compound catabolic process	intracellular membrane-bounded organelle, endoplasmic reticulum membrane	epoxide hydrolase activity, juvenile hormone epoxide hydrolase activity, cis-stilbene-oxide hydrolase activity, catalytic activity
FBgn0030615	Cyp4s3	1.34506	8.82e-05	1.79877	1.22e-07	CYP4V2|CYP4F11|CYP4F22|CYP4F2|CYP4F3|CYP4A11|CYP4F12|CYP4A22|CYP4B1|CYP4Z1	3.0|3.0|3.0|3.0|3.0|4.0|3.0|4.0|3.0|3.0	oxidation-reduction process	membrane, intracellular membrane-bounded organelle, organelle membrane, endoplasmic reticulum membrane	iron ion binding, electron carrier activity, heme binding, oxidoreductase activity, acting on paired donors, with incorporation or reduction of molecular oxygen, monooxygenase activity
FBgn0259977	Tdc1	1.34046	3.58e-05	1.13884	0.000776673	HDC|DDC	3.0|5.0	behavioral response to ethanol, cellular amino acid metabolic process, carboxylic acid metabolic process		pyridoxal phosphate binding, aromatic-L-amino-acid decarboxylase activity, tyrosine decarboxylase activity, catalytic activity, carboxy-lyase activity
FBgn0036568	ATPsynbetaL	1.33899	2.55e-05	0.922926	0.00710449	ATP5F1B	6
FBgn0259831	CG34309	1.33645	5.41e-09	0.724523	0.00408051				integral component of membrane
FBgn0032891	Oseg5	1.3346	1.42e-11	0.990322	1.73e-06	IFT80	14	cilium assembly, non-motile cilium assembly	cilium, intraciliary transport particle B, non-motile cilium, centrosome	protein binding
FBgn0001089	Gal	1.33384	7.65e-05	1.73528	2.25e-07	GLB1|GLB1L|GLB1L3|GLB1L2	11.0|12.0|4.0|4.0	galactose metabolic process, carbohydrate metabolic process	integral component of membrane, lysosome, vacuole	beta-galactosidase activity, protein homodimerization activity, hydrolase activity, hydrolyzing O-glycosyl compounds
FBgn0033234	MFS12	1.3321	5.18e-10	1.85044	7.14e-19	SLC17A8|SLC17A5|SLC17A6|SLC17A7|SLC17A1|SLC17A4|SLC17A2|SLC17A3	3.0|4.0|3.0|3.0|5.0|6.0|4.0|5.0
FBgn0004359	T48	1.33098	5.29e-32	1.48618	3.81e-40			ventral furrow formation, sensory perception of pain	apical plasma membrane, integral component of membrane
FBgn0000463	Dl	1.32579	1.63e-05	1.16613	0.000262714	DLL4|DLL1	10.0|13.0	border follicle cell migration, establishment of ommatidial planar polarity, ommatidial rotation, establishment of planar polarity, cell fate specification, peripheral nervous system development, imaginal disc-derived wing morphogenesis, mesoderm development, imaginal disc-derived wing vein morphogenesis, ventral cord development, imaginal disc-derived leg morphogenesis, multicellular organism de…	cell surface, plasma membrane, cytoplasmic vesicle, integral component of membrane, endocytic vesicle, subapical complex, adherens junction, endosome, membrane	protein binding, calcium ion binding, receptor binding, Notch binding
FBgn0027611	LManII	1.32184	6.36e-13	1.2035	1.42e-10	MAN2B1	15
FBgn0031322	CG5001	1.32053	1.12e-16	0.613578	0.000486408	DNAJB5|DNAJB1|DNAJB13|DNAJB4	13.0|13.0|4.0|13.0	protein folding, response to heat		unfolded protein binding
FBgn0028743	Dhit	1.31806	0.000138875	1.45668	3.27e-05	RGS20|RGS17|RGS19|RGS1|RGS2|RGS3|RGS4|RGS13|RGS16|RGS18|RGS8|RGS21|RGS5	10.0|11.0|7.0|4.0|3.0|3.0|4.0|4.0|4.0|4.0|4.0|4.0|3.0	positive regulation of GTPase activity, termination of G-protein coupled receptor signaling pathway, regulation of G-protein coupled receptor protein signaling pathway	cytoplasm, plasma membrane	GDP-dissociation inhibitor activity, G-protein alpha-subunit binding, GTPase activator activity
FBgn0039527	CG5639	1.31446	0.000260353	1.01912	0.00762873				extracellular region, integral component of membrane	serine-type endopeptidase inhibitor activity, peptidase inhibitor activity, enzyme inhibitor activity
FBgn0001090	bnb	1.31337	4.19e-05	1.81711	8.73e-09			multicellular organism development, gliogenesis
FBgn0085425	CG34396	1.30211	4.62e-05	2.09521	1.32e-11	KCNK18	6	potassium ion transmembrane transport, stabilization of membrane potential	integral component of membrane, membrane, integral component of plasma membrane	potassium channel activity, open rectifier potassium channel activity, potassium ion leak channel activity
FBgn0263118	tx	1.30117	3.66e-08	0.955174	0.00013085			mesoderm development, transcription, DNA-templated, regulation of glucose metabolic process, regulation of transcription, DNA-templated, imaginal disc-derived wing vein specification, muscle attachment, somatic muscle development, cell adhesion mediated by integrin	nucleus	bHLH transcription factor binding, RNA polymerase II transcription factor activity, sequence-specific DNA binding, DNA binding, protein heterodimerization activity, protein dimerization activity, transcription factor activity, sequence-specific DNA binding, E-box binding
FBgn0034408	sano	1.30064	3.12e-24	0.87817	5.37e-11			establishment of ommatidial planar polarity, regulation of tube length, open tracheal system	apical cortex
FBgn0031857	LUBEL	1.298	4.43e-06	1.39474	1.09e-06	RNF31	10
FBgn0030666	CG12708	1.29545	0.000380431	0.876047	0.0261055
FBgn0032253	LManI	1.28964	4.51e-05	1.21289	0.000198632	MAN2B1	13
FBgn0004169	up	1.28672	0.000421834	1.55611	2.59e-05	TNNT1|TNNT2|TNNT3	8.0|9.0|8.0	regulation of muscle contraction, myofibril assembly, mesoderm development, mitochondrion organization, muscle cell cellular homeostasis, cellular calcium ion homeostasis, sarcomere organization, muscle organ morphogenesis, skeletal muscle thin filament assembly	troponin complex, striated muscle thin filament	calcium ion binding, tropomyosin binding
FBgn0033985	CG10257	1.28629	0.000424785	1.20727	0.00142799	FAIM	14	negative regulation of apoptotic process, neuron projection morphogenesis
FBgn0086782	amn	1.28555	1.15e-15	0.668232	0.000133865			olfactory learning, learning or memory, thermosensory behavior, imaginal disc-derived wing morphogenesis, anesthesia-resistant memory, courtship behavior, neuropeptide signaling pathway, cAMP biosynthetic process, behavioral response to ethanol, response to heat, male courtship behavior, memory, long-term memory, regulation of heart contraction, medium-term memory, antimicrobial humoral response,…	extracellular space, intracellular, integral component of membrane	neuropeptide hormone activity, G-protein coupled receptor binding
FBgn0034612	CG10505	1.28477	3.35e-07	1.33933	1.51e-07	ABCC4|ABCC10|ABCC2|ABCC1|ABCC8|ABCC12|ABCC9|ABCC6|ABCC5|ABCC11|ABCC3|CFTR	8.0|3.0|3.0|4.0|3.0|3.0|3.0|3.0|3.0|3.0|3.0|4.0	transmembrane transport, response to zinc ion, response to copper ion, transport	ATP-binding cassette (ABC) transporter complex, integral component of membrane	transporter activity, ATPase activity, coupled to transmembrane movement of substances, ATP binding, ATPase activity
FBgn0031811	CG13982	1.27872	2.56e-05	1.10303	0.000495271
FBgn0263111	cac	1.27336	1.28e-05	0.82665	0.00910783	CACNA1S|CACNA1A|CACNA1B|CACNA1E|CACNA1D	3.0|10.0|11.0|10.0|3.0	transmembrane transport, ion transport, calcium ion transmembrane transport, courtship behavior, neurotransmitter secretion, chemical synaptic transmission, regulation of heart rate, adult locomotory behavior, male courtship behavior, veined wing generated song production, exocytosis, positive regulation of synaptic growth at neuromuscular junction, epithelial fluid transport, phototransduction, …	membrane, voltage-gated calcium channel complex, basolateral plasma membrane, presynaptic active zone, apical plasma membrane, intracellular, neuromuscular junction	calcium ion binding, voltage-gated calcium channel activity, ion channel activity, low voltage-gated calcium channel activity, high voltage-gated calcium channel activity
FBgn0034957	CG3121	1.27023	0.000358847	1.53585	1.81e-05	RSPH4A|RSPH6A	13.0|11.0	microtubule-based process	microtubule associated complex	microtubule binding
FBgn0003997	hid	1.26953	6.8e-36	1.04889	3.77e-24			salivary gland cell autophagic cell death, apoptotic process, cellular response to starvation, dendrite morphogenesis, sex differentiation, open tracheal system development, instar larval or pupal development, regulation of organ growth, head involution, larval midgut cell programmed cell death, positive regulation of macroautophagy, ecdysone-mediated induction of salivary gland cell autophagic c…	mitochondrion, integral component of membrane	protein binding, BIR domain binding, ubiquitin protein ligase binding
FBgn0032377	CG14937	1.26908	2.15e-14	0.598025	0.00112301			SCF-dependent proteasomal ubiquitin-dependent protein catabolic process, protein ubiquitination	SCF ubiquitin ligase complex	protein binding, ubiquitin-protein transferase activity
FBgn0031623	Taf12L	1.26391	6.31e-06	2.21997	8.21e-17			spermatogenesis, transcription initiation from RNA polymerase II promoter, male meiotic nuclear division, RNA polymerase II transcriptional preinitiation complex assembly, histone H3 acetylation, DNA-templated transcription, initiation	transcription factor TFIID complex, male germ cell nucleus, SAGA complex	protein heterodimerization activity, TBP-class protein binding, DNA binding, RNA polymerase II activating transcription factor binding
FBgn0264975	Nrg	1.26139	4.07e-51	0.99837	1.08e-31	CHL1|L1CAM|NRCAM|NFASC	11.0|10.0|12.0|9.0	neuron cell-cell adhesion, motor neuron axon guidance, regulation of female receptivity, axonogenesis, dendrite morphogenesis, synapse organization, neuron projection morphogenesis, imaginal disc morphogenesis, epidermal growth factor receptor signaling pathway, cell adhesion involved in heart morphogenesis, female courtship behavior, nerve maturation, establishment of glial blood-brain barrier, …	lateral plasma membrane, plasma membrane, integral component of membrane, pleated septate junction, filopodium, bicellular tight junction, septate junction, cytoneme	protein binding, calcium ion binding
FBgn0016032	lbm	1.26075	3.4e-21	0.800612	1.34e-08			synapse assembly, cell surface receptor signaling pathway	cell junction, integral component of plasma membrane, synapse, integral component of membrane, extracellular region
FBgn0050359	Mal-A5	1.26047	3.84e-13	1.06155	2.79e-09	SLC3A1	12	carbohydrate metabolic process		catalytic activity, cation binding
FBgn0030746	CG9981	1.26033	7.18e-06	1.12488	0.000108399	ATP8B1|ATP11C|ATP11A|ATP8A2|ATP11B|ATP8A1|ATP8B3	3.0|10.0|10.0|3.0|11.0|3.0|3.0	phospholipid transport, cation transport, phospholipid translocation	integral component of membrane, plasma membrane	ATP binding, ATPase activity, coupled to transmembrane movement of ions, phosphorylative mechanism, cation-transporting ATPase activity, phospholipid-translocating ATPase activity, magnesium ion binding, metal ion binding, nucleotide binding
FBgn0043792	CG30427	1.26012	9.46e-05	0.848408	0.0154155	FAR1|FAR2	6.0|5.0	lipid metabolic process, phagocytosis, sensory perception of pain, determination of adult lifespan, long-chain fatty-acyl-CoA metabolic process, wax biosynthetic process	integral component of membrane, peroxisome	medium-chain-aldehyde dehydrogenase activity, 2,5-dioxovalerate dehydrogenase (NAD+) activity, glyceraldehyde-3-phosphate dehydrogenase (NAD+) (non-phosphorylating) activity, N-acetyl-gamma-aminoadipyl-phosphate reductase activity, glyceraldehyde dehydrogenase (NADP) activity, N2-acetyl-L-aminoadipate semialdehyde dehydrogenase activity, geranial dehydrogenase activity, citronellal dehydrogenase …
FBgn0035241	CG12105	1.25932	1.39e-06	0.831792	0.00311535
FBgn0036206	CG5964	1.25752	0.000439619	1.86453	1.22e-07	FBF1	5	cilium assembly, establishment of epithelial cell polarity	ciliary transition fiber
FBgn0031715	tomb	1.25681	4.89e-07	1.03302	7.39e-05	TESMIN|LIN54	4.0|3.0	male meiotic nuclear division, positive regulation of transcription involved in meiotic cell cycle	nuclear chromatin	protein binding
FBgn0264979	CG4267	1.25678	8.11e-09	1.06982	2.07e-06			lipid catabolic process	extracellular region,	carboxylic ester hydrolase activity, lipase activity
FBgn0053126	NLaz	1.24352	3.66e-08	2.76086	4.63e-40	APOD	10	multicellular organism reproduction, triglyceride homeostasis, determination of adult lifespan, response to oxidative stress, carbohydrate homeostasis	extracellular space	pigment binding, lipid binding
FBgn0041087	wun2	1.24106	5.09e-34	1.48427	1.83e-49	PLPP2|PLPP3|PLPP1	9.0|11.0|11.0	germ cell migration, dephosphorylation, pole cell development, ectopic germ cell programmed cell death, pole cell migration, germ cell development, germ cell repulsion, signal transduction, phospholipid metabolic process, phospholipid dephosphorylation	plasma membrane, integral component of membrane, apical part of cell, integral component of plasma membrane	phosphatidate phosphatase activity, lipid phosphatase activity, lipid transporter activity
FBgn0038113	CG11668	1.23881	0.000520162	1.01822	0.00672316			proteolysis		serine-type endopeptidase activity
FBgn0031571	bark	1.23845	1.76e-11	2.23596	3.38e-38
FBgn0010435	emp	1.23781	5.14e-07	1.42252	7.8e-09	CD36|SCARB1|SCARB2	5.0|7.0|10.0	autophagic cell death, salivary gland cell autophagic cell death, cell adhesion, defense response	plasma membrane, integral component of plasma membrane, membrane, lysosome	scavenger receptor activity
FBgn0039085	CG10170	1.23716	0.00073217	1.51868	4.07e-05	UGT1A10|UGT2B11|UGT1A1|UGT8|UGT1A7|UGT2B28|UGT3A2|UGT2B10|UGT1A5|UGT2B15|UGT1A9|UGT2A3|UGT1A3|UGT1A4|UGT1A8|UGT3A1|UGT2B17|UGT2B4|UGT1A6|UGT2B7|UGT2A2	5.0|5.0|5.0|4.0|4.0|5.0|4.0|6.0|4.0|5.0|4.0|5.0|5.0|4.0|5.0|4.0|5.0|5.0|4.0|5.0|4.0	metabolic process, flavonoid biosynthetic process, flavonoid glucuronidation	intracellular membrane-bounded organelle, integral component of membrane	2-hydroxyacylsphingosine 1-beta-galactosyltransferase activity, UDP-glycosyltransferase activity, transferase activity, transferring hexosyl groups
FBgn0005666	bt	1.23616	1.96e-05	3.55162	6.71e-43	OBSCN|TTN	4.0|9.0	mesoderm development, protein phosphorylation, muscle thin filament assembly, sarcomere organization	sarcomere, I band, Z disc, cytoplasm	protein binding, protein serine/threonine kinase activity, ATP binding, myosin light chain kinase activity, structural constituent of muscle, protein kinase activity, structural constituent of cytoskeleton
FBgn0283471	wupA	1.23082	0.000627392	1.23103	0.000890027	TNNI1|TNNI2|TNNI3	8.0|10.0|9.0	nervous system development, heart development, muscle organ development, sarcomere organization, muscle cell cellular homeostasis, heart contraction, cardiac muscle tissue development, nuclear division, skeletal muscle tissue development, myofibril assembly, muscle contraction, flight behavior	troponin complex, nucleus	actin binding, tropomyosin binding, metal ion binding
FBgn0053080	CG33080	1.23051	8.16e-09	1.7077	2.69e-16	MYORG	3	carbohydrate metabolic process	integral component of membrane, glucosidase II complex	alpha-1,4-glucosidase activity, maltose alpha-glucosidase activity, catalytic activity, hydrolase activity, hydrolyzing O-glycosyl compounds
FBgn0027843	CAH2	1.22173	0.000387571	1.00332	0.00575626	CA2|CA6|CA7|CA12|CA14|CA9|CA4	3.0|3.0|3.0|3.0|4.0|3.0|5.0	one-carbon metabolic process	intrinsic component of external side of plasma membrane	carbonate dehydratase activity
FBgn0034761	CG4250	1.22139	0.000709045	1.31483	0.000354671	LITAF	5
FBgn0259140	CG42255	1.21934	1.43e-09	0.847411	7.2e-05	CUBN	6	receptor-mediated endocytosis	microtubule associated complex, membrane, cytosol	protein binding, calcium ion binding, metalloendopeptidase activity, receptor activity, hydrolase activity
FBgn0032783	CG10237	1.21905	5.87e-26	0.608486	1.04e-06	TTPA|TTPAL|RLBP1|CLVS2|CLVS1	4.0|8.0|3.0|5.0|4.0	transport	intracellular	transporter activity, vitamin E binding, retinal binding
FBgn0028862	dao	1.21464	1.22e-05	3.19186	5.11e-37	SMYD4	3		plasma membrane	protein binding
FBgn0039343	CG5111	1.21456	4.1e-13	0.737408	4.01e-05	NUB1	11	protein ubiquitination	cytoplasm, nucleus	protein binding
FBgn0004910	Eip63F-1	1.21398	0.000941317	1.18348	0.0018257			autophagic cell death, salivary gland cell autophagic cell death	cytoplasm, nucleus, plasma membrane	calcium ion binding
FBgn0011746	ana	1.21317	0.000196303	2.50808	2.22e-16			cell differentiation, nervous system development, growth, negative regulation of neuroblast proliferation	extracellular region	growth factor activity
FBgn0085411	CG34382	1.20953	5.67e-06	1.39479	1.68e-07
FBgn0005771	noc	1.20928	5.85e-08	1.07092	3.16e-06	ZNF703|ZNF503	10.0|11.0	cell proliferation, inter-male aggressive behavior, regulation of transcription from RNA polymerase II promoter, open tracheal system development, wing disc development, brain development, negative regulation of gene expression, leg disc development, eye-antennal disc development, compound eye photoreceptor fate commitment, ocellus development, terminal branching, open tracheal system, Notch sign…	nucleus	protein binding, metal ion binding, nucleic acid binding, DNA binding
FBgn0004577	Pxd	1.2091	0.000836375	1.55867	1.7e-05			response to oxidative stress, oxidation-reduction process, response to ethanol, neurogenesis, phagocytosis, eggshell chorion assembly, hydrogen peroxide catabolic process	chorion, extracellular region	heme binding, peroxidase activity, metal ion binding, iron ion binding
FBgn0034229	CG4847	1.20739	0.000369782	2.19599	1.4e-11			multicellular organism reproduction, proteolysis, proteolysis involved in cellular protein catabolic process	extracellular region, extracellular space, lysosome	cysteine-type peptidase activity, cysteine-type endopeptidase activity
FBgn0039043	CG17121	1.19972	0.000209659	0.883406	0.0108002	HSD17B13|DHRS3|SDR16C5|HSD17B11|RDH10	4.0|3.0|4.0|4.0|4.0	metabolic process	integral component of membrane	oxidoreductase activity, acting on the CH-OH group of donors, NAD or NADP as acceptor, oxidoreductase activity
FBgn0033453	Sting	1.19953	1.48e-172	1.13451	3.78e-154	TMEM173	8
FBgn0032483	CG15482	1.19665	5.93e-07	1.73995	7.41e-14
FBgn0004644	hh	1.1933	0.000566975	0.83925	0.0248363	DHH|SHH|IHH	13.0|14.0|12.0	pole cell migration, compound eye photoreceptor cell differentiation, imaginal disc-derived wing vein specification, segment polarity determination, developmental pigmentation, regulation of transcription from RNA polymerase II promoter, growth, genital disc anterior/posterior pattern formation, gonadal mesoderm development, germ cell migration, spiracle morphogenesis, open tracheal system, anter…	cytoplasm, nucleus, plasma membrane, endosome, extracellular region, extracellular space, endocytic vesicle, cytoplasmic vesicle	protein binding, cysteine-type endopeptidase activity, endopeptidase activity, peptidase activity, morphogen activity, patched binding, metal ion binding, smoothened binding
FBgn0030596	CG12398	1.19237	0.0010829	1.14621	0.00242755	CHDH	7	oxidation-reduction process, alcohol metabolic process, ecdysteroid metabolic process	chorion, integral component of membrane	oxidoreductase activity, flavin adenine dinucleotide binding, glucose dehydrogenase activity, choline dehydrogenase activity, oxidoreductase activity, acting on CH-OH group of donors
FBgn0019985	mGluR	1.19174	7.32e-05	2.75191	2.59e-23	GRM4|GRM7|GRM8|GRM3|GRM2|GRM1|GRM5|TAS1R1	3.0|3.0|3.0|14.0|11.0|3.0|3.0|3.0	G-protein coupled receptor signaling pathway, neuromuscular junction development, G-protein coupled glutamate receptor signaling pathway, regulation of synaptic transmission, glutamatergic, long-term memory, terminal button organization, short-term memory, learning, male courtship behavior	integral component of membrane, plasma membrane, integral component of plasma membrane, membrane raft, G-protein coupled receptor homodimeric complex	G-protein coupled receptor activity, glutamate binding, glutamate receptor activity, cholesterol binding, group II metabotropic glutamate receptor activity
FBgn0053519	Unc-89	1.18864	2.53e-13	1.61028	3.9e-24	OBSCN|HMCN1|SPEG	3.0|3.0|6.0	protein phosphorylation, sarcomere organization, adult somatic muscle development, regulation of Rho protein signal transduction	M band	protein binding, protein kinase activity, ATP binding, Rho guanyl-nucleotide exchange factor activity
FBgn0038603	PKD	1.18799	0.000777308	1.71121	9.09e-07	PRKD3|PRKD1|PRKD2	14.0|13.0|11.0	peptidyl-serine phosphorylation, protein phosphorylation, regulation of glucose metabolic process, protein kinase D signaling, intracellular signal transduction	plasma membrane, cytoplasm, nucleus	protein kinase C activity, protein serine/threonine kinase activity, metal ion binding, ATP binding, protein kinase activity, diacylglycerol binding
FBgn0085409	smal	1.18388	0.000357155	2.18776	5.94e-12	DDR1|DDR2	9.0|11.0
FBgn0003162	Pu	1.18314	2.13e-09	0.861797	3.48e-05	GCH1	15	tetrahydrofolate biosynthetic process, cuticle pigmentation, regulation of epithelial cell migration, open tracheal system, larval chitin-based cuticle development, preblastoderm mitotic cell cycle, embryonic pattern specification, tetrahydrobiopterin biosynthetic process, compound eye pigmentation, pteridine biosynthetic process, regulation of GTP cyclohydrolase I activity, 7,8-dihydroneopterin …	cytoplasm	GTP cyclohydrolase I activity, GTP cyclohydrolase I regulator activity, zinc ion binding, GTP binding
FBgn0033033	scaf	1.1814	7.52e-86	0.576165	1.13e-20			proteolysis, imaginal disc-derived male genitalia morphogenesis	extracellular space	hydrolase activity, serine-type endopeptidase activity
FBgn0027596	Kank	1.1803	3.74e-20	0.608103	1.09e-05	KANK1|KANK2|KANK3|KANK4	11.0|9.0|8.0|7.0
FBgn0265578	CG44405	1.17737	0.00138395	0.818377	0.0397368
FBgn0026439	Eaat1	1.17553	1.48e-05	1.44243	8.59e-08	SLC1A1|SLC1A5|SLC1A7|SLC1A4|SLC1A3|SLC1A6|SLC1A2	9.0|7.0|8.0|7.0|10.0|9.0|5.0	determination of adult lifespan, chemical synaptic transmission, larval locomotory behavior, aspartate transport, L-glutamate transport, dicarboxylic acid transport, regulation of excitatory postsynaptic membrane potential involved in skeletal muscle contraction	plasma membrane, integral component of membrane, terminal bouton, neuromuscular junction, neuron projection	sodium:dicarboxylate symporter activity, glutamate:sodium symporter activity, L-glutamate transmembrane transporter activity, L-aspartate transmembrane transporter activity, symporter activity
FBgn0036575	CG5157	1.17359	1.5e-06	0.788628	0.00265735	CYB5A|CYB5B	5.0|6.0			electron carrier activity, heme binding, metal ion binding
FBgn0036985	zye	1.17356	1.49e-12	0.690348	9.88e-05			actin filament organization, cell-matrix adhesion, regulation of embryonic cell shape, apical constriction	apical plasma membrane	structural constituent of chitin-based cuticle
FBgn0262111	f	1.17105	7.82e-12	0.962643	5.24e-08	ESPN|ESPNL	5.0|3.0	sensory perception of sound, epidermal cell differentiation, cuticle pattern formation, actin filament bundle assembly, imaginal disc-derived wing hair organization, antennal morphogenesis, chaeta morphogenesis	filamentous actin	protein binding, actin binding
FBgn0051973	Cda5	1.1704	1.19e-10	1.55634	2.82e-18			carbohydrate metabolic process, chitin metabolic process, chitin catabolic process	extracellular region	hydrolase activity, acting on carbon-nitrogen (but not peptide) bonds, chitin binding, catalytic activity, chitinase activity
FBgn0032219	CG4995	1.16716	0.000421549	0.78107	0.0302735	SLC25A20|SLC25A29|SLC25A48|SLC25A45|SLC25A47	4.0|14.0|3.0|3.0|3.0	transmembrane transport, mitochondrial transport	integral component of membrane, mitochondrial membrane	transmembrane transporter activity
FBgn0038260	CG14855	1.1665	3.91e-05	0.642727	0.0426896	SLC22A23	3	transmembrane transport	integral component of membrane, integral component of plasma membrane	secondary active organic cation transmembrane transporter activity, organic cation transmembrane transporter activity, transmembrane transporter activity
FBgn0264448	asRNA:CR43866	1.16626	8.01e-05	0.886811	0.00482065
FBgn0004133	blow	1.16436	1.06e-99	0.705069	3.7e-36			actin cytoskeleton organization, myoblast fusion, mesoderm development, skeletal muscle tissue development	cytoplasm, podosome	protein binding
FBgn0035103	Vdup1	1.16395	2.68e-05	0.973073	0.000793523	TXNIP|ARRDC2|ARRDC3|ARRDC4|ARRDC1	5.0|4.0|4.0|3.0|6.0	signal transduction, negative regulation of gene expression	cytoplasm, nucleus
FBgn0031869	CG18304	1.15982	2.86e-06	1.43503	4.88e-09	MTCL1|SOGA1|SOGA3	3.0|3.0|4.0	regulation of autophagy	extracellular space
FBgn0050502	fa2h	1.15773	1.03e-05	0.651143	0.0254694	FA2H	14	fatty acid biosynthetic process, oxidation-reduction process, sphingolipid metabolic process, fatty acid metabolic process	endoplasmic reticulum, endoplasmic reticulum membrane, integral component of membrane	fatty acid in-chain hydroxylase activity, fatty acid alpha-hydroxylase activity, iron ion binding, heme binding, oxidoreductase activity
FBgn0051547	NKCC	1.15446	0.00170771	1.46411	7.82e-05	SLC12A1|SLC12A2|SLC12A3	7.0|7.0|9.0
FBgn0039629	CG11842	1.1523	0.000668982	1.7688	8.52e-08			proteolysis, response to endoplasmic reticulum stress		serine-type endopeptidase activity
FBgn0036742	CG7497	1.15211	0.00123239	0.812983	0.0351575	PTGER1|PTGDR|PTGER2|PTGER3|PTGIR|PTGER4|TBXA2R	5.0|4.0|4.0|5.0|3.0|5.0|4.0	regulation of cell shape, G-protein coupled receptor signaling pathway, positive regulation of cytosolic calcium ion concentration, adenylate cyclase-activating G-protein coupled receptor signaling pathway, actin filament organization, protein phosphorylation	integral component of plasma membrane, integral component of membrane	G-protein coupled receptor activity, protein serine/threonine kinase activity
FBgn0030716	CG9170	1.15071	2.07e-21	0.597449	4.39e-06	CEP164	7			protein binding
FBgn0040505	Alk	1.14976	0.000241829	0.682927	0.0489761	LTK|ALK	11.0|12.0	negative regulation of cell size, mesoderm development, transmembrane receptor protein tyrosine kinase signaling pathway, axon guidance, positive regulation of ERK1 and ERK2 cascade, protein phosphorylation, activation of MAPKK activity, regulation of olfactory learning, digestive tract development, regulation of growth, visceral muscle development, positive regulation of MAPK cascade, compound e…	integral component of membrane, type Is terminal bouton, subsynaptic reticulum, type Ib terminal bouton, membrane, plasma membrane	protein binding, non-membrane spanning protein tyrosine kinase activity, protein tyrosine kinase activity, ATP binding, signal transducer, downstream of receptor, with protein tyrosine kinase activity, transmembrane receptor protein tyrosine kinase activity, protein kinase activity
FBgn0028394	CG17834	1.14939	1.23e-32	0.583968	1.44e-08
FBgn0267336	Glut4EF	1.14666	2.8e-21	0.670579	1.25e-07	SLC2A4RG|ZNF704|ZNF395	6.0|9.0|8.0	imaginal disc-derived wing morphogenesis, carbohydrate transport		metal ion binding
FBgn0034950	Pask	1.14484	5.65e-48	0.574104	4.87e-12	PASK	12	signal transduction, protein phosphorylation, regulation of glucose metabolic process, sensory perception of pain	cytoplasm, nucleus	ATP binding, signal transducer activity, protein serine/threonine kinase activity, protein kinase activity
FBgn0053463	CG33463	1.14376	0.00122994	0.786798	0.0406735
FBgn0032797	Hasp	1.14016	0.000795791	1.11151	0.00151541	CR1|CFH	3.0|3.0
FBgn0265991	Zasp52	1.13514	9.7e-51	0.832283	3.06e-27	PDLIM1|PDLIM7|LDB3|PDLIM3|PDLIM4|PDLIM5	5.0|8.0|9.0|5.0|5.0|6.0	myofibril assembly, muscle structure development, regulation of cell-matrix adhesion	muscle tendon junction, Z disc, basolateral plasma membrane, stress fiber, cell leading edge, focal adhesion, zonula adherens, basal part of cell, apical part of cell, actin cytoskeleton	protein binding, zinc ion binding, muscle alpha-actinin binding, actin binding
FBgn0042627	FASN2	1.13079	9.65e-06	1.26962	7.91e-07	FASN	14
FBgn0040370	CG13375	1.13041	3.8e-06	1.22185	7.17e-07	RASD1	3	small GTPase mediated signal transduction, signal transduction, , obsolete GTP catabolic process	intracellular, membrane,	GTP binding, GTPase activity
FBgn0053653	Cadps	1.12927	1.1e-24	1.31525	1.48e-33	CADPS2|CADPS	9.0|15.0
FBgn0086367	t	1.12927	0.00120867	0.997209	0.006365			cuticle pigmentation, dopamine biosynthetic process, histamine metabolic process, histamine biosynthetic process, flight behavior, visual perception, adult chitin-containing cuticle pigmentation	cytosol	hydrolase activity, beta-alanyl-histamine hydrolase activity, beta-alanyl-dopamine hydrolase activity
FBgn0034085	Ptp52F	1.12065	0.000179583	1.49375	4.13e-07			axon guidance, nervous system development, motor neuron axon guidance, protein dephosphorylation, dephosphorylation	plasma membrane, integral component of membrane	protein binding, protein tyrosine phosphatase activity, phosphatase activity
FBgn0035802	Pura	1.11927	2.86e-27	1.5736	6.06e-55	PLEKHG4|ARHGEF40|PLEKHG4B|KIAA1755	11.0|7.0|10.0|3.0
FBgn0003447	sn	1.11867	1.04e-13	0.808129	2.83e-07	FSCN1|FSCN2|FSCN3	13.0|13.0|5.0	wound healing, establishment or maintenance of cell polarity, oogenesis, neuron projection morphogenesis, epidermal cell differentiation, cuticle pattern formation, filopodium assembly, actin cytoskeleton organization, actin filament bundle assembly, dendrite development, imaginal disc-derived wing hair organization, antennal morphogenesis, hemocyte migration, chaeta morphogenesis, actin filament…	neuronal cell body, neuron projection, cytoplasm, cytoskeleton, actin cytoskeleton, filamentous actin	actin filament binding, actin binding, protein binding, bridging
FBgn0019661	lncRNA:roX1	1.11782	5.6e-121	0.826806	1.82e-65
FBgn0031473	CG3104	1.11221	0.000242025	1.35873	7.05e-06	ANKRD29	12	ER to Golgi vesicle-mediated transport	plasma membrane, cytoplasm	cytoskeletal adaptor activity, protein binding
FBgn0034540	Lrt	1.11125	0.00121089	1.24509	0.000343932			Roundabout signaling pathway involved in muscle cell chemotaxis toward tendon cell, negative regulation of muscle cell chemotaxis toward tendon cell	plasma membrane, protein complex, integral component of membrane, muscle tendon junction	protein binding
FBgn0265301	lncRNA:CR44274	1.11097	0.000108094	0.961838	0.00131403
FBgn0086708	stv	1.10814	7.31e-09	0.554836	0.00935471	BAG5|BAG4|BAG3	3.0|5.0|8.0	lateral inhibition, protein lipidation, proteolysis	cytosol, Z disc	hydrolase activity, chaperone binding, serine-type endopeptidase activity
FBgn0039479	CG14257	1.10782	0.000331553	1.08928	0.000590114
FBgn0041604	dlp	1.10704	9.59e-36	0.656328	1.11e-12	GPC4|GPC1|GPC6|GPC2	14.0|10.0|13.0|8.0	neuromuscular junction development, positive regulation of Wnt signaling pathway, positive regulation of smoothened signaling pathway, detection of light stimulus involved in visual perception, imaginal disc-derived wing margin morphogenesis, Wnt signaling pathway, axon guidance, compound eye development, regulation of smoothened signaling pathway, smoothened signaling pathway, wing disc dorsal/v…	plasma membrane, synapse, integral component of membrane, extracellular region, external side of plasma membrane, anchored component of membrane, perivitelline space, neuromuscular junction, proteinaceous extracellular matrix, membrane	Wnt-protein binding, heparan sulfate proteoglycan binding
FBgn0286071	AdamTS-A	1.10509	6.37e-29	0.882658	2.41e-18	ADAMTS9|ADAMTS20|ADAMTS5|ADAMTS4|ADAMTS1|ADAMTS15|ADAMTS8|ADAMTS16|ADAMTS18|ADAMTS6	11.0|11.0|4.0|5.0|6.0|5.0|5.0|3.0|3.0|3.0	pole cell migration, proteolysis, epithelial cell migration, open tracheal system, larval salivary gland morphogenesis, mesodermal cell migration, extracellular matrix organization	proteinaceous extracellular matrix, integral component of membrane, extracellular matrix	zinc ion binding, metalloendopeptidase activity, metallopeptidase activity
FBgn0051642	CG31642	1.10153	4.06e-23	0.615566	1.92e-07	KCMF1	5			zinc ion binding
FBgn0261086	Syt14	1.09759	1.48e-05	1.99796	7.24e-17	SYT14|SYT16	9.0|10.0	neuron projection morphogenesis, vesicle fusion, vesicle-mediated transport, neurotransmitter secretion	plasma membrane, integral component of membrane	protein binding, calcium ion binding, syntaxin binding, clathrin binding, calcium-dependent phospholipid binding
FBgn0020445	E23	1.09737	0.0010687	2.01919	2.59e-10	ABCG8	3	regulation of circadian rhythm	ATP-binding cassette (ABC) transporter complex, membrane, plasma membrane, integral component of membrane	transporter activity, ATPase activity, coupled to transmembrane movement of substances, ATP binding, ATPase activity
FBgn0027521	CG3679	1.09686	1.46e-07	0.517023	0.0286285
FBgn0034706	CG11275	1.09653	1.5e-06	0.919465	0.000106018			proteasome-mediated ubiquitin-dependent protein catabolic process, neurogenesis, regulation of proteolysis, protein ubiquitination involved in ubiquitin-dependent protein catabolic process	SCF ubiquitin ligase complex, cytosol	protein binding, ubiquitin protein ligase binding
FBgn0030859	CG12990	1.0941	0.00281077	1.03742	0.00647259				integral component of membrane	transferase activity, transferring acyl groups other than amino-acyl groups
FBgn0032835	CG16772	1.09376	0.0028501	1.26497	0.000676595
FBgn0284408	trol	1.0922	3.6e-33	0.795523	1.21e-17	HSPG2	9	motor neuron axon guidance, asymmetric neuroblast division, maintenance of epithelial cell apical/basal polarity, response to anesthetic, defasciculation of motor neuron axon, positive regulation of semaphorin-plexin signaling pathway	lipid particle, proteinaceous extracellular matrix, basement membrane	protein binding
FBgn0082585	sprt	1.09161	2.98e-66	0.750761	4.13e-31			larval heart development	lateral plasma membrane, cell leading edge	protein binding
FBgn0034136	DAT	1.08945	2.36e-06	0.979648	3.9e-05	SLC6A3|SLC6A2|SLC6A4	8.0|13.0|4.0	circadian sleep/wake cycle, sleep, response to odorant, regulation of presynaptic cytosolic calcium ion concentration, dopamine uptake involved in synaptic transmission, dopamine transport, adult locomotory behavior, neurotransmitter transport	neuron projection, integral component of plasma membrane, presynapse, integral component of membrane	metal ion binding, cocaine binding, dopamine transmembrane transporter activity, dopamine:sodium symporter activity, neurotransmitter:sodium symporter activity
FBgn0004512	Mdr49	1.08834	1.11e-10	1.02542	2.38e-09	ABCB1|ABCB4|ABCB11|ABCB5	9.0|9.0|11.0|8.0	transmembrane transport, transport, germ cell migration, response to hypoxia, drug transport, response to methotrexate, drug transmembrane transport	integral component of membrane, plasma membrane, integral component of plasma membrane	ATPase activity, coupled to transmembrane movement of substances, ATP binding, ATPase activity, drug transmembrane transporter activity, ATPase activity, coupled, xenobiotic-transporting ATPase activity
FBgn0263344	asRNA:CR43425	1.08626	1.82e-06	1.65864	4.68e-14
FBgn0259927	CG42450	1.08543	0.00258933	0.933148	0.0139448	RGS9|RGS11|RGS7	10.0|9.0|3.0	intracellular signal transduction, G-protein coupled receptor signaling pathway, termination of G-protein coupled receptor signaling pathway, regulation of G-protein coupled receptor protein signaling pathway	heterotrimeric G-protein complex, plasma membrane, cytoplasm	signal transducer activity, GTPase activator activity
FBgn0087007	bbg	1.08116	8.99e-18	1.05535	1e-16	IL16	3	border follicle cell migration, innate immune response in mucosa, imaginal disc development	nucleus, septate junction, apical part of cell	protein binding
FBgn0250819	CG33521	1.07409	7.15e-07	2.59603	9.57e-40					zinc ion binding
FBgn0262029	d	1.07387	0.000261846	1.00388	0.000961629			establishment of ommatidial planar polarity, establishment of planar polarity, imaginal disc-derived wing vein morphogenesis, positive regulation of imaginal disc growth, leg disc development, wing disc development, positive regulation of growth	myosin complex, cytoplasm	protein binding, motor activity, nucleotide binding, actin filament binding, protein complex scaffold, ATPase activity, coupled, ATP binding
FBgn0259151	CG42266	1.07242	0.00360154	1.14141	0.00252079
FBgn0001120	gnu	1.07212	4.82e-05	2.90248	3.5e-34			mitotic nuclear division, regulation of cell cycle, regulation of mitotic cell cycle, negative regulation of DNA replication, egg activation	cytoplasm, nucleus	protein binding,
FBgn0035041	CG13594	1.07202	1.13e-07	0.869114	3.67e-05
FBgn0000075	amd	1.07123	0.00149173	0.860514	0.016394	HDC|DDC	3.0|7.0	chitin-based cuticle development, cellular amino acid metabolic process, catecholamine metabolic process, dopamine metabolic process, carboxylic acid metabolic process		pyridoxal phosphate binding, carboxy-lyase activity, aromatic-L-amino-acid decarboxylase activity, deaminase activity, structural constituent of cuticle, catalytic activity
FBgn0051624	CG31624	1.07094	0.00136676	1.20083	0.000390452	FHL3|FHL5|LPXN	3.0|3.0|3.0			zinc ion binding
FBgn0036882	CG9279	1.07068	8.2e-06	0.56338	0.0353589	DCTN1	6	transport along microtubule, microtubule-based movement	dynactin complex
FBgn0002643	mam	1.06818	1.25e-30	0.94195	1.41e-23			imaginal disc-derived wing morphogenesis, imaginal disc-derived wing margin morphogenesis, positive regulation of transcription from RNA polymerase II promoter, germ-line stem cell population maintenance, compound eye development, ventral midline development, apposition of dorsal and ventral imaginal disc-derived wing surfaces, heart morphogenesis, mesodermal cell fate determination, ectoderm dev…	polytene chromosome puff, nuclear speck, polytene chromosome, nucleus	transcription coactivator activity
FBgn0053978	CG33978	1.0672	4e-10	1.75374	4.09e-27				integral component of membrane,	protein binding, calcium ion binding,
FBgn0039937	fd102C	1.06048	0.00407593	1.19202	0.00161166	FOXL1	3	negative regulation of transcription from RNA polymerase II promoter, regulation of sequence-specific DNA binding transcription factor activity, tissue development, pattern specification process, regulation of transcription, DNA-templated	nucleus, transcription factor complex	transcription factor binding, transcription factor activity, sequence-specific DNA binding, transcription factor activity, RNA polymerase II distal enhancer sequence-specific binding, sequence-specific DNA binding, double-stranded DNA binding, DNA binding, bending, RNA polymerase II transcription factor activity, sequence-specific DNA binding
FBgn0038647	CG14302	1.05793	0.00180051	0.972887	0.00593747
FBgn0030613	Rab3-GEF	1.05695	0.00106578	1.50022	2.19e-06	MADD	15	neurotransmitter secretion, cytoskeletal matrix organization at active zone, regulation of cell cycle, regulation of extrinsic apoptotic signaling pathway via death domain receptors, activation of MAPK activity, regulation of Rab protein signal transduction, apoptotic process, vesicle-mediated transport, regulation of apoptotic process	terminal bouton, synaptic vesicle, neuronal cell body, integral component of membrane, neuromuscular junction of somatic muscle	Rab guanyl-nucleotide exchange factor activity
FBgn0052354	CG32354	1.0553	0.000248257	0.720829	0.0210254				extracellular region, integral component of membrane	protein binding, endopeptidase inhibitor activity
FBgn0030574	CG9413	1.05511	1.66e-05	1.16079	2.63e-06	SLC7A10|SLC7A7|SLC7A6|SLC7A9|SLC7A5|SLC7A8|SLC7A13	3.0|4.0|4.0|14.0|4.0|4.0|3.0	amino acid transmembrane transport	integral component of membrane, membrane, integral component of plasma membrane	amino acid transmembrane transporter activity, L-amino acid transmembrane transporter activity, antiporter activity
FBgn0036196	CG11658	1.05276	2.28e-38	0.78809	2.53e-21	FBXO32|FBXO25	13.0|13.0	protein ubiquitination, SCF-dependent proteasomal ubiquitin-dependent protein catabolic process, ubiquitin-dependent protein catabolic process	SCF ubiquitin ligase complex, nucleus	ubiquitin-protein transferase activity, protein binding
FBgn0038803	CG5191	1.0527	1.55e-43	0.67024	1.13e-17	FAAH2|FAAH	6.0|4.0			amidase activity, glutaminyl-tRNA synthase (glutamine-hydrolyzing) activity, carbon-nitrogen ligase activity, with glutamine as amido-N-donor
FBgn0030340	CG15740	1.05163	0.000685768	0.716334	0.03368
FBgn0034943	Fmo-1	1.05152	0.00233091	0.99407	0.0056184	FMO4|FMO1|FMO5|FMO3|FMO2	5.0|6.0|9.0|6.0|8.0	oxidation-reduction process, sensory perception of pain	mitochondrion, cytosol, intracellular membrane-bounded organelle	flavin adenine dinucleotide binding, NADP binding, monooxygenase activity, N,N-dimethylaniline monooxygenase activity, oxidoreductase activity
FBgn0033192	Corin	1.05044	0.000918765	1.33389	2.39e-05	CORIN	5	proteolysis	membrane	protein binding, serine-type endopeptidase activity, scavenger receptor activity
FBgn0036181	Muc68Ca	1.05007	0.000561962	1.12787	0.000269398				extracellular matrix	extracellular matrix structural constituent
FBgn0035914	CG6282	1.0475	0.00324625	1.70983	7.78e-07			lipid metabolic process	cytoplasm, integral component of membrane	oxidoreductase activity, acting on the CH-CH group of donors
FBgn0033130	Tsp42Ei	1.04464	0.00478042	2.12856	2.23e-09			cell surface receptor signaling pathway, establishment of protein localization to plasma membrane, positive regulation of Notch signaling pathway,	integral component of plasma membrane, integral component of membrane
FBgn0031866	Nlg2	1.0408	0.0030621	2.00804	2.01e-09	NLGN4Y|NLGN1|NLGN3|NLGN4X|NLGN2	8.0|8.0|8.0|8.0|6.0	maintenance of presynaptic active zone structure, neuromuscular synaptic transmission, adult walking behavior, inter-male aggressive behavior, synaptic growth at neuromuscular junction, synapse organization, negative regulation of synaptic transmission, male courtship behavior, veined wing extension, synapse maturation, social behavior, synaptic vesicle membrane organization, male courtship behav…	postsynaptic membrane, integral component of membrane, extracellular space, neuromuscular junction, integral component of plasma membrane, synapse, cell surface	carboxylic ester hydrolase activity, neurexin family protein binding, receptor activity
FBgn0040271	Sulf1	1.04032	5.46e-65	0.749917	1.17e-33	SULF2|SULF1	13.0|13.0	motor neuron axon guidance, positive regulation of smoothened signaling pathway, negative regulation of epidermal growth factor receptor signaling pathway, metabolic process, heparin metabolic process, synaptic target inhibition, negative regulation of smoothened signaling pathway, negative regulation of Wnt signaling pathway, regulation of Wnt signaling pathway, pattern specification process, re…	cell surface, Golgi stack, endoplasmic reticulum, extracellular space	metal ion binding, N-acetylglucosamine-6-sulfatase activity, catalytic activity, sulfuric ester hydrolase activity, alkyl sulfatase activity
FBgn0035260	CG7991	1.04019	4.92e-08	1.06675	3.12e-08					protein binding
FBgn0035398	Cht7	1.03946	0.00165359	0.945249	0.0061371	OVGP1|CHI3L1|CHIT1|CHIA|CHI3L2	7.0|7.0|10.0|10.0|6.0	carbohydrate metabolic process, chitin catabolic process, wound healing, chitin-based cuticle development, ecdysis, chitin-based cuticle, chitin metabolic process	extracellular region, cytoplasm	heparin binding, chitin binding, chitinase activity, hydrolase activity, hydrolyzing O-glycosyl compounds
FBgn0085354	CG34325	1.03875	0.00109377	1.03296	0.00157947	FHL3|FHL5|LPXN	3.0|4.0|3.0			zinc ion binding
FBgn0038705	CG11626	1.03843	0.00526095	0.928336	0.017695	PRSS16	3	proteolysis		serine-type carboxypeptidase activity, dipeptidyl-peptidase activity, serine-type peptidase activity
FBgn0265045	Strn-Mlck	1.03674	2.36e-62	0.649996	3.79e-24	MYLK	6	protein phosphorylation, regulation of glucose metabolic process	microtubule associated complex	protein binding, calmodulin-dependent protein kinase activity, protein serine/threonine kinase activity, ATP binding, myosin light chain kinase activity, structural constituent of cytoskeleton, protein kinase activity
FBgn0034693	CG11073	1.03481	0.00539687	1.03778	0.00717128
FBgn0034162	CG6426	1.03446	0.00211075	0.806442	0.0249993			multicellular organism reproduction, metabolic process	extracellular space	lysozyme activity
FBgn0035767	Cln7	1.03361	1.58e-28	0.728913	4.25e-14	MFSD8	14
FBgn0000303	ChAT	1.03126	0.00121212	2.54987	2.1e-18	CRAT|CHAT	5.0|14.0
FBgn0027585	CG8740	1.02981	0.00456796	1.49731	3.02e-05
FBgn0032343	CG6201	1.02789	0.00118649	0.971981	0.00308321	IDUA	15	carbohydrate metabolic process		L-iduronidase activity, hydrolase activity, hydrolyzing O-glycosyl compounds
FBgn0267081	asRNA:CR45525	1.02529	4.98e-05	0.572484	0.0428671
FBgn0259216	RhoGAP102A	1.02457	0.000295345	0.830477	0.00550363	ARHGAP36|ARHGAP6	4.0|5.0	signal transduction, positive regulation of GTPase activity	, intracellular	GTPase activator activity
FBgn0033582	CG9084	1.02178	0.00611276	0.787577	0.0489761	PLSCR3|PLSCR5|PLSCR1|PLSCR4|PLSCR2	4.0|4.0|5.0|4.0|4.0		, membrane	, phospholipid scramblase activity
FBgn0051926	CG31926	1.01998	0.00452702	0.865544	0.022825	CTSE|PGA5|PGA4|PGA3|REN|PGC|NAPSA|CTSD	4.0|4.0|3.0|3.0|6.0|4.0|6.0|6.0	proteolysis, eggshell chorion assembly, protein catabolic process	extracellular space, lysosome, chorion	aspartic-type endopeptidase activity
FBgn0032402	CG14945	1.01795	2.93e-16	2.77991	7.8e-130	PLCXD1|PLCXD2|PLCXD3	3.0|3.0|3.0	glycerophospholipid metabolic process, lipid metabolic process		glycosylphosphatidylinositol diacylglycerol-lyase activity, phosphoric diester hydrolase activity
FBgn0262509	nrm	1.01577	0.00130111	0.99383	0.00228739			synaptic target recognition, cell adhesion	plasma membrane, integral component of membrane	protein binding,
FBgn0035696	Best2	1.01355	0.00596359	0.831122	0.0342807	BEST3|BEST1|BEST4|BEST2	6.0|6.0|7.0|6.0	anion transport, chloride transport, chloride transmembrane transport	integral component of membrane, peroxisome, chloride channel complex, integral component of plasma membrane	anion channel activity, chloride channel activity
FBgn0033725	Cpr49Ac	1.01305	0.00495665	1.38852	0.00010438			chitin-based cuticle development, hemolymph coagulation	extracellular region, extracellular matrix, extracellular space	structural constituent of chitin-based larval cuticle, structural constituent of cuticle, structural constituent of chitin-based cuticle
FBgn0033982	Cyp317a1	1.01252	1.9e-05	0.737985	0.00344482	CYP3A5|CYP3A43|TBXAS1|CYP3A4|CYP3A7-CYP3A51P	4.0|4.0|3.0|4.0|3.0	oxidation-reduction process	membrane, intracellular membrane-bounded organelle	iron ion binding, electron carrier activity, heme binding, oxidoreductase activity, acting on paired donors, with incorporation or reduction of molecular oxygen, monooxygenase activity
FBgn0034887	St1	1.0124	1.42e-08	0.645654	0.000742002	SULT1C2|SULT4A1|SULT1A4|SULT1C3|SULT2B1|SULT1C4|SULT1B1|SULT2A1|SULT1E1|SULT1A3|SULT1A1|SULT6B1|SULT1A2	4.0|7.0|5.0|6.0|5.0|5.0|8.0|4.0|7.0|3.0|7.0|4.0|7.0	xenobiotic metabolic process, sulfation	cytosol	sulfotransferase activity
FBgn0030051	spirit	1.01203	2.29e-05	0.545499	0.0418027			proteolysis, defense response to fungus, defense response to Gram-positive bacterium, defense response to Gram-negative bacterium, innate immune response, positive regulation of Toll signaling pathway	extracellular region	serine-type endopeptidase activity
FBgn0040658	CG13516	1.01059	0.00569843	1.69445	1.95e-06	LITAF	3	signal transduction, apoptotic process	Golgi apparatus, integral component of membrane, nucleoplasm	signal transducer activity
FBgn0016122	Acer	1.00629	5.17e-39	0.849905	1.31e-27	ACE2|ACE	6.0|10.0	proteolysis, heart development, sleep, positive regulation of circadian sleep/wake cycle, sleep, regulation of heart rate, heart morphogenesis	membrane, extracellular region, extracellular space	zinc ion binding, metalloendopeptidase activity, peptidyl-dipeptidase activity, metal ion binding, metallopeptidase activity, carboxypeptidase activity
FBgn0030326	CG2444	1.00436	0.00453381	1.38561	7.76e-05				extracellular space
FBgn0031374	Wdr62	1.00421	3.82e-42	0.685526	1.06e-19	WDR62|MAPKBP1	9.0|9.0
FBgn0085474	CG34445	1.00419	0.00503853	0.767161	0.0453881
FBgn0029799	CG15772	0.999207	0.00299668	0.842904	0.0178843				viral capsid	structural molecule activity
FBgn0038277	RpS5b	0.998242	6.36e-05	2.65773	4.22e-31	RPS5	10	neurogenesis, translation, cytoplasmic translation, ribosomal small subunit assembly	microtubule associated complex, cytosolic small ribosomal subunit, small ribosomal subunit, ribosome	structural constituent of ribosome, RNA binding, mRNA binding, rRNA binding
FBgn0040508	ACXC	0.996932	0.00744752	1.30651	0.000512569	ADCY4|ADCY7|ADCY2	5.0|5.0|5.0	spermatogenesis, cyclic nucleotide biosynthetic process, intracellular signal transduction, adenylate cyclase-inhibiting G-protein coupled receptor signaling pathway, adenylate cyclase-activating G-protein coupled receptor signaling pathway, cAMP biosynthetic process, cAMP-mediated signaling	integral component of membrane, plasma membrane, intracellular	phosphorus-oxygen lyase activity, adenylate cyclase activity
FBgn0040321	GNBP3	0.994658	1.03e-27	0.53826	1.71e-08			innate immune response-activating signal transduction, carbohydrate metabolic process, response to fungus, detection of molecule of fungal origin, innate immune response, regulation of innate immune response	cell surface, extracellular region	(1->3)-beta-D-glucan binding, hydrolase activity, hydrolyzing O-glycosyl compounds, signaling pattern recognition receptor activity, lipopolysaccharide binding, carbohydrate binding
FBgn0031907	CG5171	0.993926	0.00649662	2.00792	8.59e-09			trehalose biosynthetic process, trehalose metabolism in response to stress	cytoplasm	trehalose-phosphatase activity, catalytic activity
FBgn0013733	shot	0.99176	1.96e-09	0.844663	7.17e-07	DST|DSP|PLEC|EVPLL|MACF1	9.0|3.0|4.0|3.0|9.0	lumen formation, open tracheal system, microtubule cytoskeleton organization, axonogenesis, axon midline choice point recognition, dendrite morphogenesis, microtubule bundle formation, regulation of axon extension, positive regulation of axon extension, determination of muscle attachment site, apposition of dorsal and ventral imaginal disc-derived wing surfaces, negative regulation of microtubule…	microtubule, fusome, cytoplasm, astral microtubule, microtubule plus-end, axonal growth cone, muscle tendon junction, filopodium, growth cone, adherens junction, cytoskeleton	protein binding, calcium ion binding, cytoskeletal protein binding, actin binding, microtubule binding
FBgn0004650	fs(1)N	0.991562	3.51e-05	4.23752	6.42e-98			oogenesis, anterior/posterior axis specification, embryo, chorion-containing eggshell formation, eggshell chorion assembly, vitelline membrane formation involved in chorion-containing eggshell formation, terminal region determination	vitelline envelope, cytoplasm, germline ring canal, extracellular region, external side of plasma membrane	heparin binding
FBgn0069354	Porin2	0.990867	2.97e-06	0.689865	0.00234459	VDAC1|VDAC2|VDAC3	7.0|7.0|8.0	regulation of anion transport, ion transport, mitochondrial transport, sensory perception of pain, transmembrane transport, anion transport	mitochondrion, mitochondrial outer membrane	cation channel activity, voltage-gated anion channel activity, porin activity
FBgn0039734	Tace	0.988471	0.00189225	1.71586	2.45e-08	ADAM17	15	proteolysis, membrane protein ectodomain proteolysis	integral component of membrane	zinc ion binding, metalloendopeptidase activity, metal ion binding, metallopeptidase activity
FBgn0039010	CG4907	0.986529	0.00108298	0.75996	0.0184963	PIGN	7	GPI anchor biosynthetic process, metabolic process	endoplasmic reticulum membrane, integral component of membrane	transferase activity, mannose-ethanolamine phosphotransferase activity, catalytic activity
FBgn0031844	CG13771	0.985899	0.000724614	1.82914	3.49e-11	ACOT9	10			acyl-CoA hydrolase activity
FBgn0036670	CG13029	0.985288	0.00236653	1.11199	0.000690968	ZDHHC24	9	protein palmitoylation	endoplasmic reticulum, integral component of membrane	zinc ion binding, protein-cysteine S-palmitoyltransferase activity
FBgn0000241	bw	0.981689	0.00384409	1.71801	1.33e-07	ABCG4|ABCG8|ABCG5	3.0|3.0|3.0	transport, sensory perception of sound, eye pigment biosynthetic process, pteridine biosynthetic process, ommochrome biosynthetic process, eye pigment precursor transport	membrane, integral component of plasma membrane, ATP-binding cassette (ABC) transporter complex	ATP binding, ATPase activity, ATPase activity, coupled to transmembrane movement of substances, eye pigment precursor transporter activity
FBgn0022700	Cht4	0.980669	0.00870316	1.15502	0.00244198	OVGP1|CHI3L1|CHIT1|CHIA|CHI3L2	3.0|4.0|4.0|6.0|4.0	carbohydrate metabolic process, cuticle chitin catabolic process, chitin catabolic process, chitin metabolic process	extracellular space, extracellular region	chitin binding, chitinase activity, hydrolase activity, hydrolyzing O-glycosyl compounds
FBgn0087002	apolpp	0.980442	1.74e-11	1.02937	2.08e-12	APOB	6
FBgn0032946	nrv3	0.980205	0.00454394	2.39701	5.83e-14	ATP1B1|ATP1B3|ATP1B2|ATP4B|ATP1B4	13.0|10.0|10.0|7.0|8.0	response to auditory stimulus, sensory perception of sound, sensory perception of pain, sodium ion transport, potassium ion transport	plasma membrane, sodium:potassium-exchanging ATPase complex	sodium:potassium-exchanging ATPase activity
FBgn0053970	CG33970	0.976739	6.08e-11	0.875657	9.69e-09			transport	ATP-binding cassette (ABC) transporter complex, integral component of membrane, membrane	transporter activity, ATPase activity, coupled to transmembrane movement of substances, ATP binding, ATPase activity
FBgn0260780	wisp	0.975524	3.89e-05	1.68458	8.19e-14	PAPD4	10	microtubule-based process, intracellular mRNA localization, mitotic spindle organization, mRNA polyadenylation, regulation of antimicrobial peptide biosynthetic process, spindle assembly involved in female meiosis, egg activation, pronuclear migration, sperm aster formation, oocyte maturation, pronuclear fusion, RNA polyadenylation, oogenesis	cytoplasm	polynucleotide adenylyltransferase activity, metal ion binding, RNA binding, ATP binding
FBgn0034756	Cyp6d2	0.970544	1.2e-08	1.41687	1.2e-17	CYP3A5|CYP3A43|TBXAS1|CYP3A4|CYP3A7-CYP3A51P	5.0|5.0|4.0|5.0|4.0	oxidation-reduction process, response to camptothecin, response to DDT, insecticide catabolic process	membrane, intracellular membrane-bounded organelle, organelle membrane, endoplasmic reticulum membrane	iron ion binding, electron carrier activity, heme binding, oxidoreductase activity, acting on paired donors, with incorporation or reduction of molecular oxygen, monooxygenase activity, oxidoreductase activity
FBgn0052137	CG32137	0.969983	0.00754386	0.816411	0.0342907	BICDL1|BICDL2	14.0|5.0	neuron projection morphogenesis
FBgn0015600	toc	0.969232	1.13e-11	1.55857	6.06e-30			imaginal disc-derived wing morphogenesis, syncytial blastoderm mitotic cell cycle, ovarian follicle cell development, mitotic spindle organization, mitotic sister chromatid segregation	spindle, nuclear membrane, cell cortex, nucleus, spindle pole, midbody, centrosome, spindle microtubule	protein kinase binding
FBgn0038818	Nep4	0.968108	0.00784567	1.36534	0.00020136	PHEX|MMEL1|MME|ECE2|ECEL1|ECE1|KEL	5.0|9.0|8.0|5.0|3.0|5.0|4.0	proteolysis	integral component of membrane, sarcoplasmic reticulum, extracellular space	metalloendopeptidase activity, endopeptidase activity, metallopeptidase activity
FBgn0031108	CG15459	0.966139	0.00526095	0.759519	0.0399062	ATP5MD	4		mitochondrial proton-transporting ATP synthase complex
FBgn0032973	CG6675	0.964272	0.0100809	0.927	0.0178843			lipid catabolic process	extracellular region,	carboxylic ester hydrolase activity, lipase activity
FBgn0037896	ninaG	0.963631	0.00025132	1.09761	3.41e-05	CHDH	5	transport, retinoid metabolic process, rhodopsin metabolic process, oxidation-reduction process, visual perception, response to stimulus, alcohol metabolic process	extracellular region,	oxidoreductase activity, oxidoreductase activity, acting on CH-OH group of donors, flavin adenine dinucleotide binding, choline dehydrogenase activity
FBgn0011666	msi	0.963533	6.39e-67	0.580322	2.79e-24	MSI1|MSI2	3.0|4.0	chaeta development, negative regulation of translation, regulation of translation, stem cell population maintenance, cellular response to hypoxia, germ-line stem cell division, cell fate determination, mRNA processing	nucleus	translation repressor activity, nucleic acid binding, nucleotide binding, mRNA binding, RNA binding, translation regulator activity, nucleic acid binding
FBgn0264674	asRNA:CR43959	0.960842	0.00929525	2.54652	1.43e-13
FBgn0034662	CG13492	0.959162	0.000688754	0.817903	0.00586323
FBgn0032945	CG8665	0.953642	0.00425185	1.69918	9.86e-08	ALDH1L2|ALDH1L1	14.0|14.0	10-formyltetrahydrofolate catabolic process, oxidation-reduction process, one-carbon metabolic process, biosynthetic process, metabolic process	cytoplasm	4-trimethylammoniobutyraldehyde dehydrogenase activity, aminobutyraldehyde dehydrogenase activity, formyltetrahydrofolate dehydrogenase activity, hydroxymethyl-, formyl- and related transferase activity, oxidoreductase activity, acting on the aldehyde or oxo group of donors, NAD or NADP as acceptor, methyltransferase activity, oxidoreductase activity, catalytic activity
FBgn0010097	gammaTub37C	0.953561	2.82e-37	0.610918	3.11e-15	TUBG1|TUBG2	14.0|13.0	cell division, mitotic nuclear division, oocyte nucleus localization involved in oocyte dorsal/ventral axis specification, attachment of spindle microtubules to kinetochore involved in meiotic chromosome segregation, microtubule-based process, spindle assembly involved in female meiosis I, cytoplasmic microtubule organization, microtubule nucleation, obsolete GTP catabolic process, protein polyme…	microtubule, spindle, microtubule associated complex, cytoplasm, gamma-tubulin complex, meiotic spindle, centrosome, microtubule organizing center, gamma-tubulin small complex, tubulin complex	GTPase activity, GTP binding, structural constituent of cytoskeleton
FBgn0027073	CG4302	0.953155	0.010714	1.54572	2.51e-05	UGT1A10|UGT2B11|UGT1A1|UGT8|UGT1A7|UGT2B28|UGT3A2|UGT2B10|UGT1A5|UGT2B15|UGT1A9|UGT2A3|UGT1A3|UGT1A4|UGT1A8|UGT3A1|UGT2B17|UGT2B4|UGT1A6|UGT2B7|UGT2A2	5.0|7.0|5.0|5.0|4.0|5.0|4.0|8.0|4.0|6.0|4.0|7.0|5.0|4.0|5.0|4.0|6.0|7.0|5.0|6.0|6.0	metabolic process, UDP-glucose metabolic process, flavonoid biosynthetic process, flavonoid glucuronidation	intracellular membrane-bounded organelle, endoplasmic reticulum, integral component of membrane	glucuronosyltransferase activity, UDP-glycosyltransferase activity, transferase activity, transferring hexosyl groups
FBgn0030421	Agpat1	0.952996	0.000988411	1.25727	1.09e-05	AGPAT1|AGPAT2	13.0|12.0
FBgn0262508	CG43078	0.95297	0.00278313	1.39864	6.9e-06				integral component of membrane
FBgn0033215	Dgat2	0.951792	0.00796916	0.781923	0.0409989	MOGAT1|MOGAT3|DGAT2|AWAT1|MOGAT2|DGAT2L6|AWAT2	11.0|9.0|11.0|9.0|14.0|10.0|9.0
FBgn0032910	CG9265	0.9503	0.0113166	0.999686	0.0098657	HSD17B13|DHRS3|SDR16C5|HSD17B11|RDH10	5.0|3.0|9.0|7.0|7.0	metabolic process		oxidoreductase activity
FBgn0037753	CG12947	0.949628	4.47e-14	0.555047	3.67e-05
FBgn0031182	Cyp6t1	0.949532	5.55e-08	0.74211	4.87e-05	CYP3A5|CYP3A43|TBXAS1|CYP3A4|CYP3A7-CYP3A51P	4.0|4.0|4.0|4.0|3.0	oxidation-reduction process, response to DDT, insecticide catabolic process	membrane, intracellular membrane-bounded organelle, organelle membrane, endoplasmic reticulum membrane	iron ion binding, electron carrier activity, heme binding, oxidoreductase activity, acting on paired donors, with incorporation or reduction of molecular oxygen, monooxygenase activity, oxidoreductase activity
FBgn0052982	CG32982	0.949295	3.85e-29	0.892862	1.75e-25
FBgn0034195	Spn53F	0.948344	0.0078152	1.05938	0.00394661			multicellular organism reproduction	extracellular space
FBgn0033775	Cyp9h1	0.945106	0.0114514	1.01908	0.00802603	CYP3A5|CYP3A43|TBXAS1|CYP3A4|CYP3A7|CYP3A7-CYP3A51P	8.0|7.0|7.0|7.0|4.0|5.0	oxidation-reduction process	membrane, intracellular membrane-bounded organelle, organelle membrane, endoplasmic reticulum membrane	iron ion binding, electron carrier activity, heme binding, oxidoreductase activity, acting on paired donors, with incorporation or reduction of molecular oxygen, monooxygenase activity, oxidoreductase activity
FBgn0033132	Tsp42Ej	0.943888	0.000951355	0.681813	0.0268755			endocytosis, cellular response to high light intensity	integral component of membrane, lysosome
FBgn0023090	dtr	0.943448	4.1e-06	0.855671	5.05e-05	DNAAF1	9	chemical synaptic transmission, motile cilium assembly, sensory perception of pain, cilium assembly	, axoneme	protein binding,
FBgn0035504	Teh4	0.940336	0.00652499	2.06477	1.85e-10			regulation of sodium ion transport	integral component of membrane	sodium channel regulator activity
FBgn0030697	CG8565	0.938741	0.00892145	0.857377	0.022925	SRPK1|SRPK2|SRPK3	5.0|4.0|4.0	protein phosphorylation	cytoplasm, nucleus	ATP binding, protein serine/threonine kinase activity, protein kinase activity
FBgn0053203	CG33203	0.937011	0.00145346	0.823491	0.00758261	PAQR4	13	lateral inhibition	integral component of membrane	receptor activity
FBgn0263039	lncRNA:CR43334	0.936838	9.49e-34	0.590177	1.44e-13
FBgn0003053	peb	0.935975	8.68e-05	0.576998	0.0279771	RREB1	7	wing disc dorsal/ventral pattern formation, compound eye development, regulation of transcription, DNA-templated, open tracheal system development, dorsal closure, head involution, regulation of tube architecture, open tracheal system, photoreceptor cell morphogenesis, ommatidial rotation, establishment of ommatidial planar polarity, ectoderm development, torso signaling pathway, terminal region …	nucleus, polytene chromosome	metal ion binding, nucleic acid binding, transcription factor activity, sequence-specific DNA binding, transcription regulatory region DNA binding, sequence-specific DNA binding
FBgn0038042	Scgbeta	0.934701	0.00240146	1.33681	9.95e-06	SGCB	10	muscle organ development, membrane organization	integral component of membrane, sarcoglycan complex	structural constituent of muscle
FBgn0028622	qsm	0.934214	0.000459928	2.09056	1.78e-17			locomotor rhythm, cell morphogenesis
FBgn0036993	CG5910	0.934014	0.00822328	0.824255	0.0271188				integral component of membrane
FBgn0020377	Sr-CII	0.93395	0.00312764	1.36392	1e-05	MAMDC2|MDGA2|MDGA1	3.0|3.0|3.0	immune response, defense response	integral component of membrane, membrane, integral component of plasma membrane	polysaccharide binding, scavenger receptor activity
FBgn0261429	lncRNA:CR42646	0.933196	5.67e-06	0.697192	0.00135428
FBgn0039879	Ir100a	0.931667	0.0106175	0.844782	0.0276734			sensory perception of taste, detection of chemical stimulus	integral component of membrane	ligand-gated ion channel activity
FBgn0039087	CG10168	0.930762	0.00212431	1.18166	8.73e-05	UGT1A10|UGT2B11|UGT1A1|UGT8|UGT1A7|UGT2B28|UGT3A2|UGT2B10|UGT1A5|UGT2B15|UGT1A9|UGT2A3|UGT1A3|UGT1A4|UGT1A8|UGT3A1|UGT2B17|UGT2B4|UGT1A6|UGT2B7|UGT2A2	5.0|5.0|5.0|4.0|4.0|5.0|4.0|6.0|4.0|5.0|4.0|5.0|5.0|4.0|5.0|4.0|5.0|5.0|4.0|5.0|4.0	metabolic process, flavonoid biosynthetic process, flavonoid glucuronidation	intracellular membrane-bounded organelle, integral component of membrane	2-hydroxyacylsphingosine 1-beta-galactosyltransferase activity, UDP-glycosyltransferase activity, transferase activity, transferring hexosyl groups
FBgn0035143	Ppm1	0.927502	0.000635186	0.734132	0.0108672	PPM1A|PPM1B|PPM1N	5.0|4.0|3.0	protein dephosphorylation		protein serine/threonine phosphatase activity, metal ion binding, phosphoprotein phosphatase activity, catalytic activity, cation binding
FBgn0031770	CG13995	0.926769	0.0116809	1.03917	0.00568594			G-protein coupled receptor signaling pathway	integral component of membrane	neuropeptide receptor activity, G-protein coupled receptor activity
FBgn0005390	fs(1)M3	0.925152	0.00512975	1.91254	6.68e-10			chorion-containing eggshell formation, vitelline membrane formation involved in chorion-containing eggshell formation, terminal region determination	extracellular region, external side of plasma membrane
FBgn0028988	Spn42Dd	0.922557	0.000215419	0.701193	0.00832046	SERPINI2|SERPINI1|SERPINB3|SERPINB1|SERPINC1|SERPINB2|SERPINB5|SERPINE1|SERPINB4|SERPINB8|SERPINE2|SERPINB10|SERPINE3|SERPINB6|SERPINB13|SERPINB7|SERPINB11	3.0|5.0|4.0|5.0|3.0|3.0|3.0|3.0|5.0|3.0|4.0|4.0|3.0|5.0|3.0|3.0|4.0	defense response to fungus, multicellular organism reproduction, negative regulation of proteolysis, regulation of proteolysis, negative regulation of endopeptidase activity, regulation of antimicrobial peptide production, immune system process	extracellular space	serine-type endopeptidase inhibitor activity
FBgn0021800	Reph	0.92087	1.83e-25	0.618365	1.3e-11			peripheral nervous system development, ephrin receptor signaling pathway
FBgn0053558	mim	0.920722	3.22e-41	0.612265	2.44e-18	MTSS1L|MTSS1	6.0|7.0	border follicle cell migration, germ cell migration, filopodium assembly, plasma membrane organization, negative regulation of receptor-mediated endocytosis, actin filament organization	protein complex	SH3 domain binding, protein homodimerization activity, phospholipid binding, actin binding, actin filament binding
FBgn0034909	CG4797	0.917692	4.11e-05	0.899757	8.4e-05	SLC2A6|SLC2A8	6.0|6.0	transmembrane transport, hexose transmembrane transport, glucose import	integral component of membrane, integral component of plasma membrane	glucose transmembrane transporter activity, sugar:proton symporter activity, transporter activity, transmembrane transporter activity
FBgn0283442	vas	0.914938	5.35e-05	0.875465	0.000168743	DDX4	6	cohesin loading, germarium-derived oocyte fate determination, oogenesis, protein localization, oocyte anterior/posterior axis specification, germarium-derived egg chamber formation, intracellular mRNA localization, karyosome formation, meiotic sister chromatid cohesion, centromeric, mRNA polyadenylation, mitotic chromosome condensation, regulation of translation, dorsal appendage formation, germ-…	cytoplasm, perinuclear region of cytoplasm, P granule, spectrosome, chromosome, centromeric region, pole plasm, cytoplasmic ribonucleoprotein granule	SMC family protein binding, protein binding, ATP binding, RNA binding, RNA helicase activity, ATP-dependent helicase activity, ATP-dependent RNA helicase activity, mRNA 3'-UTR binding, ATPase activity, nucleotidyltransferase activity, nucleic acid binding
FBgn0038243	CG8066	0.91482	1.25e-19	0.66986	1.42e-10					cysteine-type endopeptidase inhibitor activity
FBgn0263415	lncRNA:CR43461	0.913126	0.0112778	0.778318	0.041926
FBgn0029974	dpr14	0.907254	7.75e-05	1.24892	3.05e-08			sensory perception of chemical stimulus, synapse organization	, integral component of plasma membrane	protein binding,
FBgn0264273	Sema2b	0.901305	0.0168791	0.868237	0.0279219	SEMA3F|SEMA3E|SEMA3A|SEMA4F|SEMA4D|SEMA4B|SEMA3C|SEMA4C|SEMA3G|SEMA4G|SEMA4A|SEMA3D	3.0|3.0|3.0|3.0|4.0|3.0|3.0|5.0|3.0|4.0|4.0|3.0
FBgn0032520	CG10859	0.900992	4.06e-11	1.21558	7.24e-20	DNAI2	4	microtubule-based movement, cilium movement	microtubule associated complex, dynein complex, cytoplasmic dynein complex, outer dynein arm	protein binding, ATPase activity, coupled, motor activity, ATPase activity
FBgn0034512	CG18067	0.900001	0.0166186	2.27083	1.31e-10			multicellular organism reproduction	extracellular space
FBgn0031055	et	0.897299	0.00636802	1.19019	0.000269612			negative regulation of tyrosine phosphorylation of STAT protein, negative regulation of JAK-STAT cascade, defense response to bacterium	membrane	cytokine receptor activity, receptor activity, protein heterodimerization activity
FBgn0037195	CG11226	0.896412	0.00157981	0.641852	0.0368517			imaginal disc-derived wing morphogenesis
FBgn0000158	bam	0.894907	1.38e-08	1.45528	6.22e-22			oogenesis, spermatogenesis, germarium-derived female germ-line cyst formation, cell fate determination, germ-line stem cell population maintenance, cell fate specification, male meiotic nuclear division, spermatogonial cell division, germ cell development, germ-line stem cell division, fusome organization, cystoblast division, female germ-line stem cell asymmetric division, female germ-line cyst …	cytoplasm, spectrosome, fusome	mRNA 3'-UTR binding, translation repressor activity, nucleic acid binding
FBgn0004859	ci	0.89343	8.36e-06	1.45664	3.96e-14	GLI3|GLI1|GLI2	11.0|7.0|10.0	regulation of transcription, DNA-templated, smoothened signaling pathway, oogenesis, segment polarity determination, dendrite morphogenesis, positive regulation of transcription from RNA polymerase II promoter, genital disc anterior/posterior pattern formation, spiracle morphogenesis, open tracheal system, neuron development, epidermis development, negative regulation of transcription from RNA po…	Hedgehog signaling complex, cytoplasm, nucleus, protein complex, membrane	metal ion binding, nucleic acid binding, protein binding, protein homodimerization activity, transcription regulatory region DNA binding, RNA polymerase II distal enhancer sequence-specific DNA binding, transcription factor activity, sequence-specific DNA binding, transcriptional activator activity, RNA polymerase II core promoter proximal region sequence-specific binding, RNA polymerase II regul…
FBgn0010313	corto	0.892823	1.69e-21	0.554667	1.47e-08			chromatin silencing, cell division, transcription, DNA-templated, imaginal disc-derived wing vein specification, male courtship behavior, veined wing generated song production, epithelium development, mitotic chromosome condensation, regulation of gene expression	cytoplasm, polytene chromosome, nucleus, ESC/E(Z) complex, PRC1 complex, centrosome	DNA binding, chromatin binding, identical protein binding, protein homodimerization activity, protein binding
FBgn0264310	lncRNA:CR43785	0.892139	0.0153295	1.00941	0.00719598
FBgn0003984	vn	0.890977	1.23e-14	0.697147	4.9e-09	NRG2	4	olfactory learning, imaginal disc-derived wing morphogenesis, imaginal disc-derived wing vein specification, negative regulation of apoptotic process, midgut development, cell projection assembly, muscle attachment, haltere development, brain development, peripheral nervous system development, leg disc proximal/distal pattern formation, imaginal disc-derived wing vein morphogenesis, border follic…	plasma membrane, extracellular region, intracellular, extracellular space	protein binding, heparin binding, epidermal growth factor receptor binding
FBgn0000071	Ama	0.890821	1.71e-18	1.50362	1.93e-52	NEGR1|IGLON5|LSAMP|OPCML|NTM	4.0|5.0|6.0|6.0|5.0	cell adhesion	plasma membrane, anchored component of membrane	protein binding, antigen binding
FBgn0266756	btsz	0.890557	3.52e-24	0.543439	3.49e-09	SYTL3|SYTL2|SYTL1|SYTL4|SYTL5	5.0|4.0|3.0|11.0|8.0	synaptic vesicle transport, larval salivary gland morphogenesis, positive regulation of cell size, positive regulation of multicellular organism growth, actin filament organization, morphogenesis of embryonic epithelium, gastrulation involving germ band extension, establishment of planar polarity of embryonic epithelium, apical junction assembly, lumen formation, open tracheal system, cortical ac…	synaptic vesicle, membrane, apical plasma membrane, presynapse, exocytic vesicle, intracellular	protein binding, transporter activity, calcium ion binding, syntaxin binding, calcium-dependent phospholipid binding, clathrin binding, Rab GTPase binding
FBgn0037941	CG12594	0.889861	0.0100294	0.987607	0.00503544
FBgn0000535	eag	0.88848	0.000258615	0.542498	0.0435388	KCNH1|KCNH5	11.0|12.0	phosphorelay signal transduction system, transmembrane transport, ion transport, potassium ion transport, learning or memory, courtship behavior, flight behavior, regulation of heart contraction, sensory perception of smell, learning, protein oligomerization, perineurial glial growth, behavioral response to ether, regulation of membrane potential	intracellular, integral component of membrane, membrane, plasma membrane, integral component of plasma membrane, voltage-gated potassium channel complex	phosphorelay sensor kinase activity, voltage-gated potassium channel activity, ion channel activity, voltage-gated cation channel activity
FBgn0003386	Shaw	0.885782	0.0161438	1.85392	1.19e-07	KCNC4|KCNC1|KCNC3|KCNC2	12.0|13.0|11.0|13.0	protein homooligomerization, transmembrane transport, ion transport, potassium ion transport, sleep	voltage-gated potassium channel complex, membrane, plasma membrane, integral component of membrane	protein binding, voltage-gated potassium channel activity, ion channel activity, voltage-gated cation channel activity, delayed rectifier potassium channel activity
FBgn0040752	Prosap	0.881023	2.59e-24	0.634285	9.74e-13	SHANK3|SHANK1|SHANK2	8.0|8.0|9.0	synaptic growth at neuromuscular junction, regulation of non-canonical Wnt signaling pathway, subsynaptic reticulum organization, postsynaptic density assembly	postsynaptic density, neuromuscular junction	protein binding, GKAP/Homer scaffold activity
FBgn0038934	Gld2	0.880878	0.0144919	0.901214	0.0155858	PAPD4	9	long-term memory, mRNA processing, RNA polyadenylation	cytoplasm, nucleoplasm, neuron projection	polynucleotide adenylyltransferase activity, metal ion binding, RNA binding, ATP binding
FBgn0010223	Galphaf	0.879232	0.00141996	0.721029	0.0134561	GNAL|GNAS	6.0|3.0	G-protein coupled receptor signaling pathway, mesoderm development, regulation of filopodium assembly, positive regulation of hemocyte proliferation, sensory perception of chemical stimulus, adenylate cyclase-activating dopamine receptor signaling pathway, signal transduction	heterotrimeric G-protein complex, extrinsic component of cytoplasmic side of plasma membrane	signal transducer activity, GTPase activity, G-protein beta/gamma-subunit complex binding, G-protein coupled receptor binding, guanyl nucleotide binding, metal ion binding, GTP binding
FBgn0033558	CG12344	0.876718	0.0131655	0.766749	0.0404649	GLRA3|GLRB|GLRA2|GLRA4|GLRA1	3.0|4.0|4.0|3.0|3.0	ion transport, chloride transmembrane transport, transport	glycine-gated chloride channel complex, cell junction, plasma membrane, synapse, integral component of membrane, membrane	extracellular-glycine-gated chloride channel activity, extracellular ligand-gated ion channel activity
FBgn0036984	CG13248	0.873707	1.92e-06	0.650016	0.000794907	SLC7A2|SLC7A1|SLC7A3|SLC7A14|SLC7A4	5.0|5.0|5.0|3.0|15.0	amino acid transmembrane transport	membrane, integral component of plasma membrane	amino acid transmembrane transporter activity, basic amino acid transmembrane transporter activity, L-amino acid transmembrane transporter activity, antiporter activity
FBgn0019650	toy	0.873279	0.0170579	1.69137	1.31e-06	PAX6	13	positive regulation of transcription from RNA polymerase II promoter, compound eye development, transcription, DNA-templated, regulation of transcription from RNA polymerase II promoter, eye-antennal disc development, ocellus development, brain morphogenesis, positive regulation of gene expression, mushroom body development, regulation of transcription, DNA-templated	nucleus	transcription factor activity, RNA polymerase II distal enhancer sequence-specific binding, RNA polymerase II regulatory region sequence-specific DNA binding, DNA binding, transcription factor activity, sequence-specific DNA binding, sequence-specific DNA binding
FBgn0050115	GEFmeso	0.871875	3.38e-35	0.552148	3.07e-14	PLEKHG3|PLEKHG1|PLEKHG2	7.0|8.0|8.0	regulation of Cdc42 protein signal transduction, imaginal disc-derived wing vein specification, imaginal disc-derived leg morphogenesis, regulation of Rho protein signal transduction		Ral GTPase binding, Rho guanyl-nucleotide exchange factor activity, guanyl-nucleotide exchange factor activity
FBgn0263258	chas	0.870227	0.000245151	0.62681	0.0139005			imaginal disc-derived wing morphogenesis, establishment of body hair or bristle planar orientation	muscle tendon junction, apical plasma membrane
FBgn0034279	CG18635	0.865812	0.0186787	1.76427	4.68e-07	XKR4|XKR6|XKR7	4.0|4.0|4.0		membrane, integral component of membrane
FBgn0029568	CG11381	0.860303	0.0149318	1.51231	8.53e-06				chorion
FBgn0043854	slam	0.858904	0.00122669	1.15278	1.03e-05			cellularization, protein localization, germ cell migration, membrane organization, cleavage furrow ingression, cleavage furrow formation	cleavage furrow
FBgn0003366	sev	0.856456	0.0155451	1.35112	9.53e-05	ROS1	11	protein phosphorylation, anterior/posterior axis specification, embryo, peptidyl-tyrosine phosphorylation, transmembrane receptor protein tyrosine kinase signaling pathway, R7 cell development, R7 cell fate commitment, establishment of ommatidial planar polarity, torso signaling pathway, R7 cell differentiation, positive regulation of R7 cell differentiation, positive regulation of photoreceptor …	plasma membrane, integral component of plasma membrane, membrane	protein binding, ATP binding, protein tyrosine kinase activity, transmembrane receptor protein tyrosine kinase activity, boss receptor activity, protein kinase activity
FBgn0285944	para	0.855972	4.42e-05	0.585033	0.00954701	SCN7A|SCN3A|SCN9A|SCN10A|SCN5A|SCN2A|SCN4A|SCN1A|SCN11A|SCN8A	8.0|11.0|11.0|10.0|11.0|12.0|9.0|11.0|8.0|13.0	sodium ion transport, transmembrane transport, ion transport, response to pyrethroid, sodium ion transmembrane transport, neuronal action potential, response to DDT, chemical synaptic transmission, response to drug, mechanosensory behavior, membrane depolarization during action potential, male courtship behavior, veined wing generated song production, response to hypoxia, response to mechanical s…	voltage-gated sodium channel complex, membrane, integral component of membrane, plasma membrane, integral component of plasma membrane	calcium ion binding, voltage-gated sodium channel activity, ion channel activity, sodium channel activity
FBgn0013342	nSyb	0.854283	0.00452668	0.700342	0.02864	VAMP8|VAMP1|VAMP3|VAMP2|VAMP4	3.0|10.0|8.0|12.0|4.0	synaptic vesicle docking, neurotransmitter secretion, vesicle fusion, vesicle-mediated transport, exocytosis	terminal bouton, synaptic vesicle, plasma membrane, integral component of membrane, SNARE complex, presynaptic active zone	SNARE binding, SNAP receptor activity, protein binding
FBgn0259108	futsch	0.853039	3.72e-09	0.682796	5.46e-06	MAP1S|MAP1B|MAP1A	8.0|9.0|10.0	neuromuscular junction development, olfactory learning, microtubule cytoskeleton organization, axonogenesis, dendrite morphogenesis, compound eye development, neurofilament cytoskeleton organization, negative regulation of neuron death, negative regulation of neuron apoptotic process, microtubule-based process, axo-dendritic transport, regulation of synaptic growth at neuromuscular junction, nerv…	axon, microtubule, neuronal cell body, microtubule associated complex, cytoplasm, microtubule cytoskeleton, dendrite	kinase binding, microtubule binding, protein binding
FBgn0263457	asRNA:CR43480	0.849411	0.0227872	1.11431	0.00318726
FBgn0031097	obst-A	0.847293	0.00133805	0.689135	0.0138096			chitin-based cuticle development, chitin metabolic process, negative regulation of extracellular matrix disassembly, regulation of multicellular organism growth, regulation of tube size, open tracheal system, chitin-based embryonic cuticle biosynthetic process	extracellular space, extracellular region	chitin binding, structural constituent of peritrophic membrane
FBgn0026878	CG4325	0.846165	0.0182168	0.851116	0.0219358	TRAIP	3	protein ubiquitination, intracellular signal transduction, regulation of antimicrobial peptide biosynthetic process	intracellular,	protein binding, ubiquitin-protein transferase activity, zinc ion binding
FBgn0017448	CG2187	0.845128	0.022776	1.0962	0.00318703	SLC5A6|SLC5A5|SLC5A12|SLC5A8	4.0|6.0|5.0|5.0	transmembrane transport, transport	integral component of plasma membrane, membrane	symporter activity, transporter activity, sodium:iodide symporter activity
FBgn0038180	Cht5	0.843471	0.0237836	1.12974	0.00242166	OVGP1|CHI3L1|CHIT1|CHIA|CHI3L2	3.0|3.0|3.0|4.0|3.0	carbohydrate metabolic process, chitin catabolic process, wound healing, chitin-based cuticle development, ecdysis, chitin-based cuticle, chitin metabolic process	extracellular space, extracellular region	chitin binding, chitinase activity, hydrolase activity, hydrolyzing O-glycosyl compounds
FBgn0036531	CG6244	0.841879	0.0262015	1.06159	0.00571604	ELOF1	8	, chromatin-mediated maintenance of transcription, transcription elongation from RNA polymerase II promoter	, transcription elongation factor complex	, RNA polymerase II core binding
FBgn0266324	asRNA:CR44989	0.839853	0.00798093	0.711386	0.0342344
FBgn0003187	qua	0.83932	0.0168439	0.858595	0.0179777	VILL|VIL1|AVIL|GSN|SCIN|CAPG	4.0|4.0|4.0|4.0|3.0|3.0	ovarian nurse cell to oocyte transport, imaginal disc-derived wing hair organization, cytoskeleton organization, actin filament organization, actin filament capping, cytoplasmic transport, nurse cell to oocyte, actin filament bundle assembly	cytoplasm, actin filament	calcium ion binding, actin binding
FBgn0264352	lncRNA:CR43808	0.838905	0.0268655	0.85854	0.0294734
FBgn0030932	Ggt-1	0.838022	0.00262645	1.65303	2.37e-10	GGT1|GGT2|GGT5|GGTLC1|GGTLC2|GGT7	13.0|12.0|5.0|5.0|4.0|3.0	multicellular organism reproduction, response to light stimulus, glutathione metabolic process	extracellular space	gamma-glutamyltransferase activity
FBgn0036544	sff	0.836266	0.00174147	0.789864	0.00428114	BRSK2|PRKAA1|BRSK1	13.0|3.0|14.0	neuromuscular junction development, protein phosphorylation, protein N-linked glycosylation, intracellular signal transduction	cytoplasm, nucleus	protein serine/threonine kinase activity, ATP binding, protein kinase activity
FBgn0265419	lncRNA:CR44331	0.833649	1.78e-06	0.770004	1.71e-05
FBgn0028482	bdl	0.83348	0.00516113	1.92743	2.1e-12	IGSF9B|IGSF9	5.0|5.0
FBgn0050052	Obp49a	0.833079	0.00404795	0.875873	0.0030662			sensory perception of chemical stimulus	extracellular region	odorant binding
FBgn0003310	S	0.831754	6.54e-37	0.611874	5.55e-20			ommatidial rotation, imaginal disc-derived wing morphogenesis, oogenesis, stem cell fate commitment, regulation of epidermal growth factor receptor signaling pathway, stomatogastric nervous system development, epidermal growth factor receptor ligand maturation, determination of genital disc primordium, epidermal growth factor receptor signaling pathway, branched duct epithelial cell fate determin…	perinuclear endoplasmic reticulum, plasma membrane, Golgi apparatus, membrane, endoplasmic reticulum membrane, endoplasmic reticulum, integral component of membrane, Golgi membrane
FBgn0034725	CG6044	0.831523	0.012997	1.02566	0.00224811					protein binding
FBgn0033031	CG8245	0.830187	0.0269889	0.826033	0.034592	TMEM53	14
FBgn0051869	CG31869	0.828254	0.00544163	1.27734	1.03e-05				integral component of membrane	protein binding
FBgn0250907	Cht10	0.827851	0.00301362	1.98011	1.11e-14	OVGP1|CHI3L1|CHIT1|CHIA|CHI3L2	3.0|4.0|3.0|4.0|4.0
FBgn0028704	Nckx30C	0.824319	2.3e-06	0.538459	0.00407846	SLC24A2|SLC24A1	12.0|8.0	transmembrane transport, compound eye development, neuron projection morphogenesis, sodium ion transport, calcium ion transport, cellular calcium ion homeostasis	integral component of membrane, integral component of plasma membrane	calcium, potassium:sodium antiporter activity, calcium ion binding, calcium channel activity, sodium ion binding, potassium ion binding, symporter activity
FBgn0010226	GstS1	0.823419	1.03e-20	0.51043	3.27e-08	HPGDS	10	metabolic process, response to oxidative stress, glutathione metabolic process	cytoplasm	protein binding, glutathione peroxidase activity, glutathione transferase activity
FBgn0026175	SkpC	0.821619	5.7e-05	1.19984	1.39e-09	SKP1	7	protein ubiquitination involved in ubiquitin-dependent protein catabolic process, ubiquitin-dependent protein catabolic process	SCF ubiquitin ligase complex	ubiquitin-protein transferase activity
FBgn0037487	thw	0.820518	0.0140371	1.05366	0.00155569
FBgn0266084	Fhos	0.817903	3.75e-37	0.680916	1.39e-25	FHOD1|FHOD3	7.0|9.0	imaginal disc-derived wing morphogenesis, muscle cell cellular homeostasis, sensory perception of pain, wound healing, spreading of cells, positive regulation of substrate adhesion-dependent cell spreading, positive regulation of stress fiber assembly, programmed cell death involved in cell development, trachea morphogenesis, muscle system process, positive regulation of cell migration, salivary …	cytoplasm, integral component of membrane, nucleus, perinuclear region of cytoplasm	binding, actin binding
FBgn0037849	CG4596	0.817379	3.1e-06	3.4063	4.38e-115	TMEM169	10		integral component of membrane
FBgn0036474	Or71a	0.815309	0.0167039	0.888536	0.0107521			sensory perception of smell, detection of chemical stimulus involved in sensory perception of smell	integral component of membrane, dendrite membrane, plasma membrane, membrane	odorant binding, olfactory receptor activity
FBgn0020299	stumps	0.813196	0.0038179	0.660436	0.0271877	PIK3AP1|BANK1	7.0|4.0	mesoderm development, heart development, oogenesis, morphogenesis of a branching structure, fibroblast growth factor receptor signaling pathway, tracheal outgrowth, open tracheal system, mesoderm migration involved in gastrulation, mesodermal cell migration, primary branching, open tracheal system, glial cell development, epithelial cell migration, open tracheal system, gastrulation, open trachea…	intracellular, cytoplasm
FBgn0052815	CG32815	0.813055	0.000175506	1.14544	6.05e-08				integral component of membrane,
FBgn0263660	lncRNA:CR43651	0.811704	4.12e-07	0.83923	2.16e-07
FBgn0264308	CG43778	0.811216	0.0197969	1.05458	0.00236826				membrane, integral component of membrane
FBgn0052085	CG32085	0.810698	1.89e-05	0.536527	0.00875426	FBXL16	10	SCF-dependent proteasomal ubiquitin-dependent protein catabolic process, protein ubiquitination	SCF ubiquitin ligase complex	protein binding, ubiquitin-protein transferase activity
FBgn0011274	Dif	0.808468	2.43e-21	0.649711	9.43e-14	REL|RELA|RELB	6.0|8.0|8.0	immune response, defense response, defense response to fungus, positive regulation of transcription from RNA polymerase II promoter, regulation of hemocyte proliferation, defense response to Gram-positive bacterium, positive regulation of gene expression, cellular response to DNA damage stimulus, salivary gland histolysis, positive regulation of biosynthetic process of antibacterial peptides acti…	cytoplasm, nucleus, I-kappaB/NF-kappaB complex, cytosol	protein binding, transcription factor activity, sequence-specific DNA binding, DNA binding, transcriptional activator activity, RNA polymerase II core promoter proximal region sequence-specific binding, sequence-specific DNA binding, chromatin binding, RNA polymerase II regulatory region sequence-specific DNA binding
FBgn0051374	sals	0.806557	0.0311423	0.795785	0.0422353			regulation of sarcomere organization, positive regulation of actin filament polymerization	striated muscle thin filament	actin filament binding, actin binding
FBgn0035677	CG13293	0.806175	0.0260876	1.28063	0.00028181	SCAI	14	transcription, DNA-templated	nucleus	transcription corepressor activity
FBgn0264904	asRNA:CR44095	0.804702	0.000112078	0.655339	0.00275229
FBgn0037972	CG10005	0.80163	0.0361666	0.907226	0.02085
FBgn0000635	Fas2	0.801324	1.3e-08	1.14688	1.37e-16	NCAM2|NCAM1	11.0|10.0	olfactory learning, learning or memory, short-term memory, regulation of cell shape, neuromuscular junction development, photoreceptor cell axon guidance, behavioral response to ethanol, mushroom body development, synapse organization, axonal fasciculation, regulation of tube length, open tracheal system, regulation of tube diameter, open tracheal system, regulation of tube architecture, open tra…	cytoplasm, plasma membrane, integral component of membrane, axon, presynaptic membrane, neuromuscular junction, presynaptic periactive zone, presynaptic active zone, postsynaptic membrane, neuron projection, cell projection, muscle cell postsynaptic density, membrane, cytosol, type I terminal bouton, anchored component of membrane	protein binding
FBgn0035669	CG6592	0.800043	0.036504	1.4904	5.87e-05			proteolysis		serine-type endopeptidase activity
FBgn0033312	CG8642	0.798304	0.0344466	1.08226	0.00446763	FCN2|ANGPTL7|FCN1|FIBCD1|FCN3	4.0|3.0|3.0|6.0|4.0	G-protein coupled receptor signaling pathway	membrane	G-protein coupled receptor binding, chitin binding
FBgn0027844	CAH1	0.797942	0.00226749	0.751962	0.00550506	CA2|CA8|CA6|CA7|CA12|CA14|CA9|CA1|CA5A|CA13|CA3|CA5B	11.0|3.0|3.0|11.0|3.0|3.0|3.0|8.0|9.0|10.0|9.0|9.0	one-carbon metabolic process	cytoplasm	zinc ion binding, carbonate dehydratase activity
FBgn0085478	CG34449	0.797121	2.07e-29	0.536825	1.76e-13	ZDHHC18|ZDHHC5|ZDHHC8|ZDHHC14|ZDHHC9	4.0|11.0|11.0|4.0|4.0	protein palmitoylation	integral component of membrane, cytoplasm	zinc ion binding, protein-cysteine S-palmitoyltransferase activity, transferase activity, transferring acyl groups, palmitoyltransferase activity
FBgn0051997	CG31997	0.79691	0.00639492	1.50034	5.19e-08				extracellular space, cytosol
FBgn0085427	CG34398	0.796594	0.00687706	2.28586	3.78e-18
FBgn0033214	CG1941	0.796404	0.0294121	1.19051	0.000910806	MOGAT1|MOGAT3|DGAT2|AWAT1|MOGAT2|DGAT2L6|AWAT2	11.0|9.0|11.0|9.0|13.0|10.0|10.0		integral component of membrane	transferase activity, transferring acyl groups other than amino-acyl groups
FBgn0265597	rad	0.795858	0.0305984	0.837003	0.0287701	GARNL3	3	olfactory learning, regulation of heart contraction, anesthesia-resistant memory, regulation of small GTPase mediated signal transduction	axon, neuronal cell body, cytoplasm, nucleus	protein binding, zinc ion binding, GTPase activator activity
FBgn0085384	CG34355	0.795583	1.63e-11	3.23268	1.73e-218				integral component of membrane
FBgn0053143	CG33143	0.794876	0.0113474	1.11481	0.000298123				integral component of membrane	protein binding
FBgn0267586	asRNA:CR45924	0.790398	0.0212211	1.23847	0.000196914
FBgn0285955	cv-c	0.788762	1.85e-20	0.768956	4.65e-19	DLC1|STARD13|STARD8	7.0|6.0|5.0	neuromuscular synaptic transmission, mitotic spindle organization, imaginal disc-derived wing vein morphogenesis, cortical actin cytoskeleton organization, metaphase/anaphase transition of mitotic cell cycle, epidermal growth factor receptor signaling pathway, maintenance of epithelial integrity, open tracheal system, epithelial cell migration, open tracheal system, spiracle morphogenesis, open t…	basolateral plasma membrane, cell cortex, intracellular	lipid binding, GTPase activator activity
FBgn0082582	tmod	0.788037	3.12e-52	0.531068	8.73e-24	TMOD1|LMOD1|TMOD4|TMOD2|LMOD3|LMOD2|TMOD3	12.0|5.0|10.0|10.0|5.0|6.0|10.0	imaginal disc-derived wing morphogenesis, pointed-end actin filament capping, cytoskeleton organization, myofibril assembly, actin filament organization	fusome, cell cortex, cytoskeleton, myofibril	actin binding, tropomyosin binding
FBgn0032414	CG17211	0.787502	0.035721	1.41153	9.6e-05			epithelial tube morphogenesis	extracellular matrix	protein binding, integrin binding
FBgn0265104	lncRNA:CR44206	0.783447	2.48e-05	1.27242	1.01e-12
FBgn0032900	CG14401	0.782277	0.00914629	1.23112	2.17e-05				integral component of membrane
FBgn0029824	CG3726	0.782067	3.84e-25	0.604767	4.92e-15			regulation of transcription from RNA polymerase II promoter	nucleus	protein binding, DNA binding
FBgn0036979	CG13247	0.78143	0.0396022	0.932852	0.0164027
FBgn0003028	ovo	0.778129	0.000191817	1.96543	3.6e-25	OVOL1|OVOL2	9.0|8.0	transcription, DNA-templated, transcription from RNA polymerase II promoter, germ-line sex determination, positive regulation of transposon integration, regulation of cell shape, positive regulation of transcription from RNA polymerase II promoter, oogenesis, regulation of transcription, DNA-templated, negative regulation of transcription from RNA polymerase II promoter, positive regulation of tr…	nucleus, cytoplasm	nucleic acid binding, metal ion binding, transcription factor activity, sequence-specific DNA binding, RNA polymerase II transcription factor activity, sequence-specific DNA binding, DNA binding, sequence-specific DNA binding
FBgn0040551	CG11686	0.77764	1.23e-10	0.721018	5.1e-09				integral component of membrane
FBgn0264481	asRNA:CR43889	0.775301	0.0419447	0.937405	0.0155485
FBgn0001112	Gld	0.774371	0.0355456	0.842266	0.0274563	CHDH	6	oxidation-reduction process, sperm storage, alcohol metabolic process, glucose metabolic process, cuticle development, pupal chitin-based cuticle development	extracellular region	flavin adenine dinucleotide binding, glucose dehydrogenase activity, choline dehydrogenase activity, oxidoreductase activity, acting on CH-OH group of donors, oxidoreductase activity
FBgn0003285	rst	0.773748	5.15e-08	0.944849	1.9e-11	KIRREL3|KIRREL1|KIRREL2	11.0|12.0|10.0	compound eye development, lateral inhibition, axonogenesis, myoblast fusion, compound eye morphogenesis, homophilic cell adhesion via plasma membrane adhesion molecules, compound eye retinal cell programmed cell death, regulation of striated muscle tissue development, retinal cell programmed cell death	plasma membrane, integral component of membrane, apical part of cell, cell-cell adherens junction	protein binding, PDZ domain binding, identical protein binding
FBgn0085249	CG34220	0.772849	4.46e-10	0.563318	1.33e-05			chitin metabolic process	extracellular region	chitin binding
FBgn0035710	SP1173	0.772319	1.86e-05	1.65647	2.03e-22				integral component of membrane,
FBgn0010241	Mdr50	0.771043	0.024085	1.15941	0.000511191	ABCB1|ABCB4|ABCB11|ABCB5	11.0|10.0|10.0|7.0	transmembrane transport, drug transport, response to methotrexate, transport	plasma membrane, integral component of membrane	ATPase activity, coupled to transmembrane movement of substances, ATP binding, drug transmembrane transporter activity, ATPase activity, coupled, ATPase activity
FBgn0030592	CG9514	0.770224	0.0449606	0.96688	0.0129535	CHDH	6	oxidation-reduction process, ecdysteroid metabolic process	integral component of membrane	oxidoreductase activity, flavin adenine dinucleotide binding, choline dehydrogenase activity, oxidoreductase activity, acting on CH-OH group of donors
FBgn0050069	CG30069	0.769952	9.07e-45	0.533003	1.88e-21			RNA biosynthetic process, wing disc development	DNA-directed RNA polymerase complex
FBgn0026255	clumsy	0.768833	0.0116809	2.81151	3.48e-26	GRIK2|GRIK3|GRIK5|GRIK1|GRIK4|GRID2	7.0|7.0|4.0|7.0|4.0|3.0	regulation of synaptic activity, ion transport	cell junction, postsynaptic membrane, plasma membrane, integral component of membrane, membrane	kainate selective glutamate receptor activity, extracellular-glutamate-gated ion channel activity, ionotropic glutamate receptor activity, receptor activity, ion channel activity
FBgn0035078	Tpc2	0.767024	1.77e-07	0.731335	1.05e-06	SLC25A19	11	transmembrane transport, mitochondrial transport, thiamine pyrophosphate transport	mitochondrial membrane, integral component of membrane	transmembrane transporter activity, thiamine pyrophosphate-transporting ATPase activity, oxidative phosphorylation uncoupler activity
FBgn0053556	form3	0.764468	0.00687196	1.82499	1.56e-12	DAAM2|DAAM1|INF2|GRID2IP|FHDC1	3.0|3.0|8.0|3.0|7.0	fusion of virus membrane with host plasma membrane, open tracheal system development, branch fusion, open tracheal system, cellular component organization	viral envelope	binding, actin binding, host cell surface receptor binding
FBgn0041713	yellow-c	0.754963	0.0249806	1.19504	0.000247674			cuticle pigmentation, melanin biosynthetic process	extracellular region	isomerase activity
FBgn0085412	CG34383	0.754073	1.21e-10	0.751796	2.67e-10	PLEKHA7|PLEKHA6|PLEKHA5|PLEKHA4	4.0|4.0|5.0|3.0	sensory perception of pain
FBgn0250904	CG34434	0.753966	0.00168169	1.62121	2.84e-13
FBgn0262737	mub	0.753939	8.84e-30	0.594969	1.72e-18	PCBP2|PCBP3|PCBP1|PCBP4	13.0|14.0|13.0|11.0	regulation of alternative mRNA splicing, via spliceosome, sleep, thermosensory behavior	nucleus	RNA binding, nucleic acid binding, poly(C) RNA binding
FBgn0033943	CG12869	0.75234	0.0311612	1.71631	1.09e-07	CES4A|CES5A|CES1|CEL|CES2|CES3	4.0|4.0|4.0|3.0|3.0|4.0	synapse assembly, modulation of synaptic transmission, neuron cell-cell adhesion,	cell surface, integral component of plasma membrane, synapse,	carboxylic ester hydrolase activity, neurexin family protein binding, receptor activity
FBgn0031240	CG3345	0.752293	0.0470584	0.875428	0.023499				mitochondrion
FBgn0034730	ppk12	0.752102	0.00155423	1.60507	4.61e-13	ASIC3|ASIC1|ASIC4|ASIC2|ASIC5	4.0|5.0|5.0|9.0|5.0	sodium ion transport	integral component of membrane, membrane	sodium channel activity
FBgn0026374	Rhp	0.750424	1.02e-32	2.24951	0	RHPN1|RHPN2	12.0|14.0	signal transduction		protein binding, GTP-Rho binding
FBgn0004876	cdi	0.748138	4.1e-42	0.583861	1.52e-25	TESK1|TESK2	8.0|10.0	protein phosphorylation, actin filament organization, embryonic development via the syncytial blastoderm, negative regulation of sevenless signaling pathway, regulation of glucose metabolic process, sensory perception of pain	cytoplasm, apical part of cell	ATP binding, protein serine/threonine kinase activity, protein kinase activity
FBgn0034638	CG10433	0.742057	0.0163498	1.12492	0.000190284			regulation of female receptivity, multicellular organism reproduction, defense response	extracellular space
FBgn0267624	lncRNA:CR45962	0.740865	0.00176912	0.673011	0.00643166
FBgn0034335	GstE1	0.740254	0.0396295	2.1801	1.81e-11	GSTT1|GSTT2|GSTT2B	3.0|3.0|3.0	response to heat, response to oxidative stress, glutathione metabolic process	cytoplasm	protein binding, glutathione transferase activity, glutathione peroxidase activity
FBgn0032660	elfless	0.739388	0.0368941	0.906801	0.0110694			protein ubiquitination, proteasome-mediated ubiquitin-dependent protein catabolic process, positive regulation of transcription from RNA polymerase II promoter, negative regulation of protein sumoylation,	nucleus, SUMO-targeted ubiquitin ligase complex	transcription factor binding, zinc ion binding, SUMO polymer binding, ubiquitin protein ligase activity, protein binding
FBgn0035724	CG10064	0.736904	0.0135723	0.768742	0.012147	CFAP52	13			protein binding,
FBgn0051626	CG31626	0.735153	0.040576	1.59583	1.91e-06
FBgn0038431	CG10405	0.732564	0.000276891	0.531646	0.0137652			proteolysis	cytoplasm	serine-type endopeptidase activity
FBgn0035612	frm	0.73173	0.00204305	1.11762	1.24e-06
FBgn0033652	ths	0.730588	0.0333271	1.28897	8.06e-05			myoblast migration, heart development, mesoderm development, fibroblast growth factor receptor signaling pathway, larval somatic muscle development, hindgut morphogenesis, larval visceral muscle development, glial cell differentiation, glial cell development		fibroblast growth factor receptor binding, growth factor activity
FBgn0263256	CG43394	0.728647	0.00367863	0.817915	0.0012282				integral component of membrane,
FBgn0033447	dila	0.725795	0.0345533	0.786001	0.0277179	CEP131	10	intraciliary transport involved in cilium assembly, cilium assembly, peripheral nervous system neuron development, intraciliary transport, axoneme assembly, adult locomotory behavior, spermatogenesis, regulation of centrosome duplication	pericentriolar material, ciliary transition zone, cilium, centriolar satellite
FBgn0039651	Cyt-c1L	0.723069	0.000106397	0.885615	1.94e-06	CYC1	12
FBgn0034438	CG9416	0.722513	0.00288169	1.6979	2.32e-14	ERMP1	14		integral component of membrane
FBgn0285963	CG46339	0.719708	4.61e-10	0.923854	1.4e-15
FBgn0041723	rho-5	0.71709	2.66e-06	0.641466	4.52e-05	RHBDF2|RHBDF1	8.0|10.0	signal transduction, proteolysis, sleep, regulation of epidermal growth factor receptor signaling pathway, negative regulation of epidermal growth factor receptor signaling pathway, positive regulation of circadian sleep/wake cycle, wakefulness, regulation of protein secretion, protein transport	integral component of membrane, endoplasmic reticulum, endoplasmic reticulum membrane	serine-type endopeptidase activity
FBgn0250867	CG42238	0.710665	8.21e-45	0.681076	6.09e-41
FBgn0031620	CG11929	0.708843	1.37e-13	0.712403	1.62e-13
FBgn0266644	asRNA:CR45151	0.708186	0.0363777	0.700622	0.0487942
FBgn0027550	CG6495	0.694938	5.7e-15	0.704229	3.7e-15	SPINT1|LRP11	4.0|6.0	regulation of glucose metabolic process	integral component of membrane	protein binding
FBgn0036125	Iyd	0.694368	0.0141105	1.77958	4.06e-12	IYD	10
FBgn0039941	CG17167	0.692871	0.00169354	0.664193	0.0035057	SLC24A5	4	transmembrane transport, cellular calcium ion homeostasis	integral component of membrane, integral component of plasma membrane	calcium, potassium:sodium antiporter activity, calcium ion binding, calcium channel activity, sodium ion binding, potassium ion binding
FBgn0030691	Efhc1.1	0.689356	0.00208741	1.07452	6.6e-07	EFHC2|EFHC1	14.0|4.0	synaptic growth at neuromuscular junction, regulation of dendrite morphogenesis	neuronal cell body, terminal bouton, dendrite, microtubule
FBgn0036652	CG13032	0.688299	0.029188	1.89909	1.94e-11	CCDC13	9
FBgn0285917	sbb	0.683389	2.16e-15	0.58345	3.67e-11	ZNF609|ZNF608	7.0|7.0	imaginal disc-derived wing morphogenesis, axon guidance, negative regulation of transcription from RNA polymerase II promoter, sensory perception of pain, axon target recognition, larval locomotory behavior, wing disc dorsal/ventral pattern formation, regulation of imaginal disc growth, negative regulation of smoothened signaling pathway, photoreceptor cell development	nucleus	transcription corepressor activity, metal ion binding, transcription factor activity, sequence-specific DNA binding
FBgn0038014	CG10041	0.682047	0.0144251	0.620335	0.0339519			proteolysis, multicellular organism reproduction	extracellular space	serine-type endopeptidase activity
FBgn0053508	ppk13	0.680627	2.85e-07	0.733471	3.71e-08	ASIC3|ASIC1|ASIC4|ASIC2|ASIC5	3.0|4.0|4.0|5.0|4.0	sodium ion transport	integral component of membrane, membrane	sodium channel activity
FBgn0000490	dpp	0.677384	0.0390193	1.1903	0.000145467	BMP2|BMP4|GDF1|GDF3	11.0|10.0|3.0|4.0	ectodermal cell fate specification, wing disc pattern formation, cell fate specification, germ cell migration, imaginal disc-derived wing morphogenesis, mesoderm development, regulation of cell proliferation, progression of morphogenetic furrow involved in compound eye morphogenesis, imaginal disc-derived wing vein morphogenesis, regulation of cell shape, negative regulation of cell proliferation…	intracellular, extracellular space, extracellular region, endosome, cytoneme	protein heterodimerization activity, collagen binding, transforming growth factor beta receptor binding, morphogen activity, heparin binding, protein homodimerization activity, cytokine activity, growth factor activity, protein binding
FBgn0034321	CG14502	0.677035	0.00446104	1.41991	1.32e-10
FBgn0031636	CG12194	0.675703	0.0446162	1.97735	4.22e-11	MFSD1	14	transmembrane transport	integral component of membrane
FBgn0031568	CG10019	0.672367	0.0239223	1.46792	9.58e-08			transmembrane transport	integral component of membrane	monocarboxylic acid transmembrane transporter activity
FBgn0263355	CG31688	0.660894	2.66e-05	0.679071	2.12e-05
FBgn0034476	Toll-7	0.660891	1.9e-13	0.751339	5.63e-17			cell surface pattern recognition receptor signaling pathway, defense response, signal transduction, defense response to virus, positive regulation of autophagy, regulation of defense response to virus, axon guidance, innate immune response	plasma membrane, integral component of membrane, external side of plasma membrane, integral component of plasma membrane	protein binding, virion binding, transmembrane signaling receptor activity, signaling pattern recognition receptor activity, neurotrophin receptor activity
FBgn0003390	shf	0.657652	3.99e-05	0.745191	3.49e-06	WIF1	13	protein stabilization, Wnt signaling pathway, synaptic target recognition, smoothened signaling pathway, positive regulation of smoothened signaling pathway, regulation of smoothened signaling pathway	extracellular region, proteinaceous extracellular matrix	protein binding
FBgn0033815	CG4676	0.654997	0.00200211	0.786292	0.000211036	ZDHHC24	13	protein palmitoylation	endoplasmic reticulum, integral component of membrane	zinc ion binding, protein-cysteine S-palmitoyltransferase activity
FBgn0011224	heph	0.654057	1.96e-18	0.704328	8.11e-21	PTBP1|PTBP3|PTBP2	12.0|11.0|11.0	mRNA processing, negative regulation of oskar mRNA translation, spermatid development, imaginal disc-derived wing margin morphogenesis, cellular response to DNA damage stimulus, imaginal disc-derived wing vein morphogenesis, regulation of response to DNA damage stimulus, oocyte microtubule cytoskeleton polarization, sperm individualization, mRNA splicing, via spliceosome, Notch signaling pathway	intracellular ribonucleoprotein complex, cytosol, cytoplasm, nucleus	translation repressor activity, nucleic acid binding, mRNA 3'-UTR binding, nucleotide binding, mRNA binding, nucleic acid binding, RNA binding, poly-pyrimidine tract binding
FBgn0030195	CG2898	0.651258	0.0194411	0.733696	0.00944244
FBgn0052773	lncRNA:CR32773	0.650322	0.0355765	1.13131	0.000118575
FBgn0038202	CG12402	0.649538	0.000124625	1.14423	1.31e-12			SCF-dependent proteasomal ubiquitin-dependent protein catabolic process, protein ubiquitination	SCF ubiquitin ligase complex	protein binding, ubiquitin-protein transferase activity
FBgn0267033	mamo	0.647903	1.36e-10	0.577784	2.34e-08			female meiotic nuclear division, regulation of transcription from RNA polymerase II promoter, regulation of chromatin organization, gamete generation, sperm chromatin decondensation	nuclear chromosome, cytoplasm, nucleus	metal ion binding, chromatin binding, sequence-specific DNA binding, protein binding, nucleic acid binding
FBgn0266617	asRNA:CR45124	0.645094	0.00292803	0.782041	0.000306026
FBgn0264574	Glut1	0.643909	0.0344827	0.959541	0.00120018	SLC2A14|SLC2A5|SLC2A1|SLC2A7|SLC2A4|SLC2A9|SLC2A2|SLC2A3|SLC2A11	9.0|5.0|10.0|4.0|9.0|4.0|8.0|11.0|4.0	transmembrane transport, carbohydrate transport, sensory perception of pain, positive regulation of peptide hormone secretion, adult chitin-containing cuticle pigmentation	integral component of membrane, membrane	transporter activity, transmembrane transporter activity, substrate-specific transmembrane transporter activity, glucose transmembrane transporter activity
FBgn0030583	CG14410	0.642166	8.24e-06	0.562237	0.00015773
FBgn0032433	Oatp33Ea	0.641712	0.0389424	1.5639	3.3e-08	SLCO2A1|SLCO2B1|SLCO3A1|SLCO1A2|SLCO1B1|SLCO1B3|SLCO1C1|SLCO1B7	3.0|3.0|3.0|3.0|3.0|3.0|3.0|3.0	transport, organic anion transport, organic substance transport, sodium-independent organic anion transport	membrane, integral component of plasma membrane, intracellular organelle	protein binding, transporter activity, organic anion transmembrane transporter activity, transmembrane transporter activity, sodium-independent organic anion transmembrane transporter activity, active transmembrane transporter activity
FBgn0053509	CG33509	0.6406	1.98e-11	0.502785	3.53e-07					, transferase activity, transferring phosphorus-containing groups
FBgn0066292	CheB42c	0.628647	0.00158676	1.06141	2.29e-08			detection of pheromone, sensory perception of chemical stimulus, sensory perception of pain	extracellular region, extracellular space	lipid binding
FBgn0262169	magu	0.62815	3.97e-09	1.39357	3.41e-44	SMOC1|SMOC2	9.0|10.0	signal transduction, regulation of BMP signaling pathway, germ-line stem cell population maintenance, determination of adult lifespan, positive regulation of BMP signaling pathway, regulation of imaginal disc-derived wing size	extracellular region, proteinaceous extracellular matrix, external side of plasma membrane	protein binding, calcium ion binding, heparan sulfate proteoglycan binding
FBgn0267611	lncRNA:CR45949	0.618845	4.27e-10	0.709708	7.93e-13
FBgn0264815	Pde1c	0.617101	5.75e-05	0.918897	6.83e-10	PDE1B|PDE1A|PDE1C	10.0|11.0|9.0	signal transduction, multicellular organism reproduction, male mating behavior, sensory perception of pain, cGMP metabolic process, cAMP metabolic process, regulation of proteolysis, cyclic nucleotide metabolic process	extracellular space	calmodulin binding, metal ion binding, calcium- and calmodulin-regulated 3',5'-cyclic-GMP phosphodiesterase activity, 3',5'-cyclic-GMP phosphodiesterase activity, 3',5'-cyclic-AMP phosphodiesterase activity, 3',5'-cyclic-nucleotide phosphodiesterase activity, phosphoric diester hydrolase activity, serine-type endopeptidase inhibitor activity, calmodulin-dependent cyclic-nucleotide phosphodiestera…
FBgn0003068	per	0.616268	0.00706909	0.782599	0.000580799	PER2|PER1|PER3	5.0|3.0|6.0	regulation of transcription, DNA-templated, determination of adult lifespan, signal transduction, regulation of circadian sleep/wake cycle, sleep, entrainment of circadian clock, courtship behavior, locomotor rhythm, negative regulation of transcription, DNA-templated, mating behavior, regulation of circadian rhythm, long-term memory, negative regulation of transcription from RNA polymerase II pr…	cytoplasm, nucleus	protein binding, protein heterodimerization activity, protein homodimerization activity, transcription factor binding, signal transducer activity, transcription corepressor activity, transcription cofactor activity
FBgn0032225	CG5022	0.611226	0.00686128	0.907536	3.91e-05	FRMD5|FRMD3	11.0|10.0	actomyosin structure organization	cytoplasm, cytoskeleton, extrinsic component of membrane, integral component of membrane	cytoskeletal protein binding, structural constituent of cytoskeleton
FBgn0036773	CG13698	0.594926	0.0232421	2.09837	2.55e-20				integral component of membrane
FBgn0030432	CG4404	0.594658	0.00107231	1.05898	9.65e-10			transcription, DNA-templated, regulation of transcription, DNA-templated	nucleus	DNA binding
FBgn0031219	CG13694	0.591027	0.0343624	0.752747	0.006761					protein binding
FBgn0030230	Rph	0.586059	0.00456001	1.11255	1.21e-08	RPH3A|DOC2B|RPH3AL|DOC2A	13.0|12.0|5.0|8.0	synaptic vesicle exocytosis, neurotransmitter secretion, vesicle-mediated transport, intracellular protein transport, synaptic vesicle endocytosis	synaptic vesicle, secretory granule, integral component of membrane, synaptic vesicle membrane, plasma membrane, membrane	protein binding, calcium-dependent phospholipid binding, Rab GTPase binding, protein transporter activity, calcium ion binding
FBgn0264618	lncRNA:CR43958	0.582955	0.00197426	0.656961	0.000546859
FBgn0035091	CG3829	0.573245	4.1e-05	0.634066	6.53e-06	CD36|SCARB1|SCARB2	5.0|5.0|4.0	autophagic cell death, salivary gland cell autophagic cell death, cell adhesion, defense response	integral component of membrane, membrane, integral component of plasma membrane	scavenger receptor activity
FBgn0031016	kek5	0.571357	3.5e-09	1.08593	8.07e-32			regulation of BMP signaling pathway	plasma membrane, integral component of plasma membrane	protein binding
FBgn0039915	Gat	0.567515	0.0199031	0.880338	0.000180476	SLC6A11|SLC6A12|SLC6A6|SLC6A13|SLC6A1	5.0|5.0|4.0|5.0|15.0
FBgn0052626	AMPdeam	0.564245	1.11e-23	0.589402	1.5e-25	AMPD2|AMPD3|AMPD1	13.0|6.0|5.0	IMP salvage, purine ribonucleoside monophosphate biosynthetic process	cytosol	AMP deaminase activity, deaminase activity, protein binding
FBgn0040290	RecQ4	0.5608	4.38e-14	0.912402	6.98e-36	RECQL4	10	mitotic G2 DNA damage checkpoint, oogenesis, larval development, DNA repair, double-strand break repair, DNA replication, DNA duplex unwinding, base-excision repair, positive regulation of cell proliferation, DNA recombination, cell division, eggshell chorion gene amplification, DNA rewinding, positive regulation of G2/M transition of mitotic cell cycle, positive regulation of DNA replication	cytoplasm, nucleus, chromatin	ATP binding, zinc ion binding, ATP-dependent 3'-5' DNA helicase activity, helicase activity, DNA helicase activity, DNA-dependent ATPase activity, single-stranded DNA binding, four-way junction helicase activity, nucleic acid binding, ATP-dependent helicase activity
FBgn0033631	Sod3	0.558626	0.0246878	0.793622	0.00111015	SOD1|SOD3	5.0|4.0	response to oxidative stress, removal of superoxide radicals, UV protection, oxidation-reduction process, superoxide metabolic process	plasma membrane, extracellular space, cytoplasm, nucleus, mitochondrion, cytosol	metal ion binding, superoxide dismutase activity, copper ion binding, zinc ion binding
FBgn0029895	CG14441	0.557513	3.24e-15	0.684902	3.37e-22				nucleus	zinc ion binding, metal ion binding
FBgn0032752	CG10702	0.548047	1.74e-05	0.834268	1.67e-11	IGF1R|INSR|INSRR	3.0|3.0|4.0	cell differentiation, regulation of cell proliferation, peptidyl-tyrosine autophosphorylation, transmembrane receptor protein tyrosine kinase signaling pathway, cell migration, innate immune response, peptidyl-tyrosine phosphorylation, protein phosphorylation	extrinsic component of cytoplasmic side of plasma membrane, integral component of plasma membrane, membrane	non-membrane spanning protein tyrosine kinase activity, receptor binding, ATP binding, transmembrane receptor protein tyrosine kinase activity, protein binding, insulin-like growth factor-activated receptor activity
FBgn0038105	yellow-f2	0.547715	0.00156683	0.94655	1.39e-08			developmental pigmentation, cuticle pigmentation, melanin biosynthetic process from tyrosine, melanin biosynthetic process, indole-containing compound biosynthetic process	extracellular region	dopachrome isomerase activity
FBgn0003963	ush	0.544712	2.53e-11	0.523828	3.18e-10	ZFPM2|ZFPM1	4.0|5.0	chaeta development, heart development, compound eye development, hemopoiesis, transcription, DNA-templated, regulation of transcription, DNA-templated, negative regulation of transcription from RNA polymerase II promoter, amnioserosa maintenance, negative regulation of sequence-specific DNA binding transcription factor activity, negative regulation of cell fate specification, dorsal closure, lead…	nucleus	metal ion binding, nucleic acid binding, transcriptional repressor activity, RNA polymerase II core promoter proximal region sequence-specific binding, DNA binding, transcription factor binding, RNA polymerase II activating transcription factor binding, protein binding, transcription factor activity, sequence-specific DNA binding, RNA polymerase II transcription factor activity, ligand-activated …
FBgn0261269	conv	0.542372	0.0228374	1.38767	1.55e-10			regulation of tube length, open tracheal system, motor neuron axon guidance, regulation of tube size, open tracheal system, open tracheal system development	integral component of plasma membrane	protein binding, neurotrophin receptor activity
FBgn0283531	Duox	0.540238	6.54e-05	1.21413	1.18e-21	CYBB|NOX1|DUOX2|NOX3|DUOX1	3.0|3.0|13.0|3.0|14.0	imaginal disc-derived wing morphogenesis, defense response to bacterium, response to oxidative stress, cytokine-mediated signaling pathway, adult chitin-based cuticle development, response to cAMP, cuticle development, hydrogen peroxide catabolic process, negative regulation of apoptotic process, reactive oxygen species metabolic process, mucosal immune response, wing disc development, adult chit…	endomembrane system, integral component of membrane	calcium ion binding, heme binding, NAD(P)H oxidase activity, peroxidase activity, oxidoreductase activity, superoxide-generating NADPH oxidase activity
FBgn0027108	Inx2	0.537501	1.6e-06	0.513771	7.16e-06			germarium-derived female germ-line cyst formation, germarium-derived egg chamber formation, cell communication, olfactory behavior, intercellular transport, foregut morphogenesis, morphogenesis of embryonic epithelium, ion transport, spermatogenesis, male germ-line stem cell population maintenance	apicolateral plasma membrane, apical plasma membrane, gap junction, lateral plasma membrane, plasma membrane, basolateral plasma membrane, cytoplasm, integral component of membrane	gap junction channel activity
FBgn0035134	CG1231	0.535827	0.0258795	0.874028	0.000149382	ZMAT3|ZMAT4	6.0|4.0		nucleus	nucleic acid binding, zinc ion binding, RNA binding, metal ion binding
FBgn0039277	Nepl16	0.535628	0.018261	0.553922	0.0174186
FBgn0030065	CG12075	0.532888	4.33e-11	0.964283	4.21e-34
FBgn0266786	lncRNA:CR45251	0.52556	0.00649797	0.624333	0.00125358
FBgn0266889	asRNA:CR45350	0.514878	0.0299838	0.599371	0.0122165
FBgn0004569	aos	0.513288	4.26e-15	1.05124	4.47e-60			axon guidance, imaginal disc-derived wing morphogenesis, imaginal disc-derived wing vein specification, lateral inhibition, genital disc development, haltere development, eye-antennal disc morphogenesis, negative regulation of epidermal growth factor receptor signaling pathway, positive regulation of apoptotic process, ovarian follicle cell development, ommatidial rotation, establishment of ommat…	extracellular region	epidermal growth factor receptor binding, receptor antagonist activity
FBgn0003499	sr	0.50829	0.0291384	0.606155	0.00956654	EGR2|EGR1|EGR3	6.0|5.0|5.0	muscle organ development, central nervous system development, phagocytosis, regulation of glucose metabolic process, pigment metabolic process, determination of muscle attachment site, epithelial cell migration, open tracheal system, ectoderm development, germ-band shortening, somatic muscle development, regulation of transcription, DNA-templated	nucleus	metal ion binding, nucleic acid binding, transcription factor activity, sequence-specific DNA binding
FBgn0053107	CG33107	0.508055	2.12e-17	0.515833	1.35e-17
FBgn0016075	vkg	0.503342	5.68e-11	0.894666	2.76e-32	COL4A6|COL4A1|COL4A5	3.0|4.0|3.0	skeletal muscle tissue development, Malpighian tubule morphogenesis, anterior Malpighian tubule development	lipid particle, collagen type IV trimer, collagen trimer	extracellular matrix structural constituent
FBgn0031610	CG15436	-0.500855	4.05e-07	-0.669172	1.86e-11				nucleus	zinc ion binding, DNA binding, nucleic acid binding, metal ion binding
FBgn0285992	hpRNA:CR46342	-0.500858	0.0368037	-0.533725	0.0305524
FBgn0029095	aru	-0.500974	2.89e-28	-0.551876	1.05e-33	EPS8L1|EPS8L3|EPS8L2|EPS8	8.0|5.0|12.0|11.0	regulation of synapse structure or activity, response to ethanol, olfactory behavior, memory, translation, epidermal growth factor receptor signaling pathway	synapse, ribosome	protein binding, structural constituent of ribosome
FBgn0015040	Cyp9c1	-0.511614	9.05e-16	-0.626053	1.31e-22	CYP3A5|CYP3A43|TBXAS1|CYP3A4|CYP3A7|CYP3A7-CYP3A51P	8.0|7.0|8.0|8.0|4.0|5.0	oxidation-reduction process	membrane, intracellular membrane-bounded organelle, organelle membrane, endoplasmic reticulum membrane	iron ion binding, electron carrier activity, heme binding, oxidoreductase activity, acting on paired donors, with incorporation or reduction of molecular oxygen, monooxygenase activity, oxidoreductase activity
FBgn0263200	Galt	-0.51439	1.45e-13	-0.531307	3.53e-14	GALT	14	galactose homeostasis, galactose metabolic process, adult locomotory behavior		zinc ion binding, UDP-glucose:hexose-1-phosphate uridylyltransferase activity, catalytic activity
FBgn0037610	CG8043	-0.521526	2.46e-12	-0.505321	1.83e-11	IBA57	14	iron-sulfur cluster assembly	mitochondrial matrix
FBgn0014930	CG2846	-0.525881	1.06e-13	-0.5193	3.75e-13	RFK	15	FMN biosynthetic process, riboflavin biosynthetic process	cytoplasm	riboflavin kinase activity, metal ion binding, ATP binding
FBgn0032029	CG17292	-0.526196	1.86e-13	-0.514892	1.18e-12			lipid metabolic process	cytosol, extracellular region	triglyceride lipase activity, carboxylic ester hydrolase activity
FBgn0033359	lint	-0.530777	1.32e-07	-0.519985	3.54e-07
FBgn0263697	Uba3	-0.531198	3.39e-16	-0.740474	1.01e-29	UBA3	14	protein neddylation, negative regulation of smoothened signaling pathway	protein complex, cytosol, nucleus	ATP binding, NEDD8 activating enzyme activity, acid-amino acid ligase activity, small protein activating enzyme activity
FBgn0031662	CG3792	-0.532034	1.36e-17	-0.700036	4.14e-29	MPDU1	14	protein glycosylation, transport, dolichol-linked oligosaccharide biosynthetic process	integral component of membrane
FBgn0033518	Prx2540-2	-0.538416	1.34e-13	-0.695918	1.75e-21	PRDX6	10	oxidation-reduction process, hydrogen peroxide catabolic process, cell redox homeostasis	cytosol	peroxidase activity, antioxidant activity, glutathione peroxidase activity, thioredoxin peroxidase activity, peroxiredoxin activity, oxidoreductase activity
FBgn0039296	Sil1	-0.54017	1.38e-23	-0.733833	5.7e-42	HSPBP1|SIL1	3.0|10.0
FBgn0038742	Arc42	-0.542202	7.7e-24	-1.1235	4.33e-96	ACADS|ACADSB	15.0|3.0	dendrite morphogenesis, oxidation-reduction process, transcription initiation from RNA polymerase II promoter, butyrate catabolic process, lipid homeostasis, fatty acid beta-oxidation using acyl-CoA dehydrogenase, metabolic process	mediator complex, mitochondrion	flavin adenine dinucleotide binding, acyl-CoA dehydrogenase activity, RNA polymerase II transcription cofactor activity, butyryl-CoA dehydrogenase activity, fatty-acyl-CoA binding, electron carrier activity, oxidoreductase activity, acting on the CH-CH group of donors
FBgn0266351	asRNA:CR45000	-0.542407	0.0121842	-0.592113	0.00736332
FBgn0002778	mnd	-0.542655	4.3e-23	-0.547586	3.07e-23	SLC7A11|SLC7A10|SLC7A7|SLC7A6|SLC7A9|SLC7A5|SLC7A8|SLC7A13	4.0|7.0|9.0|8.0|5.0|7.0|8.0|3.0	sleep, leucine import, amino acid transport, amino acid transmembrane transport	integral component of plasma membrane, membrane	L-amino acid transmembrane transporter activity, amino acid transmembrane transporter activity, antiporter activity
FBgn0032221	Schip1	-0.54624	2.34e-06	-0.956162	3.26e-16	SCHIP1|IQCJ-SCHIP1	6.0|7.0
FBgn0033086	CG9410	-0.547748	2.77e-12	-0.583266	1.69e-13	COQ10A|COQ10B	14.0|13.0	ubiquinone biosynthetic process, cellular respiration	mitochondrion, mitochondrial inner membrane	ubiquinone binding
FBgn0026872	CG14777	-0.551639	1.99e-08	-0.569017	1.1e-08	MPV17L	7		cytoplasm, integral component of membrane
FBgn0263206	CG43376	-0.552471	0.0285961	-0.808009	0.00145008
FBgn0031228	ND-15	-0.55518	3.3e-13	-0.500728	1.14e-10	NDUFS5	8
FBgn0034618	CG9485	-0.556351	6.95e-19	-0.78149	1.57e-35	AGL	15	glycogen biosynthetic process, glycogen catabolic process, carbohydrate metabolic process	cytoplasm, nucleus	4-alpha-glucanotransferase activity, amylo-alpha-1,6-glucosidase activity, polysaccharide binding, catalytic activity
FBgn0031830	COX5B	-0.558889	3.33e-14	-0.536482	7.61e-13	COX5B	10
FBgn0002709	mei-218	-0.560233	0.000123076	-0.764123	2.16e-07	MCMDC2	5	female meiotic nuclear division, female meiosis chromosome segregation, reciprocal meiotic recombination	cytoplasm
FBgn0031255	BBS8	-0.560876	0.00599291	-0.697177	0.000747695	TTC8	14	cilium assembly	cilium, BBSome	protein binding,
FBgn0036762	CG7430	-0.565459	2.02e-25	-0.518757	3.43e-21	DLD	15	lipoamide metabolic process, sensory perception of pain, glycine catabolic process, tricarboxylic acid cycle, cell redox homeostasis, oxidation-reduction process	mitochondrial alpha-ketoglutarate dehydrogenase complex, lipid particle, glycine cleavage complex	oxidoreductase activity, acting on a sulfur group of donors, NAD(P) as acceptor, dihydrolipoyl dehydrogenase activity, flavin adenine dinucleotide binding, oxidoreductase activity
FBgn0046763	CG17278	-0.567133	7.53e-27	-0.892382	6.94e-64			negative regulation of Wnt signaling pathway		protein binding
FBgn0026666	MagR	-0.568641	6.58e-14	-0.733607	6.85e-22	ISCA1	14
FBgn0033570	ND-B14	-0.574846	5.01e-13	-0.509556	2.96e-10	NDUFA6	15
FBgn0037378	CG2046	-0.579823	1.37e-17	-0.58562	1.15e-17			proteasome core complex assembly	proteasome complex, endoplasmic reticulum	proteasome binding
FBgn0033520	Prx2540-1	-0.581689	2.31e-10	-0.543914	4.66e-09	PRDX6	9	oxidation-reduction process, hydrogen peroxide catabolic process, cell redox homeostasis	cytosol	peroxidase activity, antioxidant activity, glutathione peroxidase activity, thioredoxin peroxidase activity, peroxiredoxin activity, oxidoreductase activity
FBgn0286506	Mpi	-0.587106	2.58e-15	-0.544842	4e-13	MPI	14
FBgn0037646	CAHbeta	-0.58792	3.98e-06	-0.560394	1.39e-05			sensory perception of pain, one-carbon metabolic process	mitochondrion	zinc ion binding, carbonate dehydratase activity
FBgn0261975	CG42806	-0.588592	2.96e-14	-0.500189	1.44e-10				, integral component of membrane
FBgn0031485	CG9643	-0.589164	7.6e-12	-0.509848	4.12e-09	EEF1AKMT2	12		cytoplasm	protein-lysine N-methyltransferase activity, methyltransferase activity
FBgn0011676	Nos	-0.593001	2.26e-06	-0.578703	6.34e-06	NOS1|NOS2|NOS3	13.0|10.0|12.0	nitric oxide biosynthetic process, nitric oxide mediated signal transduction, imaginal disc development, defense response, nervous system development, synapse assembly, oxidation-reduction process, regulation of heart rate, regulation of organ growth, negative regulation of cell proliferation, negative regulation of DNA replication, positive regulation of guanylate cyclase activity	cytosol, peroxisome	nitric-oxide synthase activity, flavin adenine dinucleotide binding, iron ion binding, heme binding, FMN binding, NADPH-hemoprotein reductase activity, calmodulin binding, NADP binding, oxidoreductase activity
FBgn0284248	Cyt-c-p	-0.597795	5.36e-29	-0.621076	9.02e-31	CYCS	14	positive regulation of cysteine-type endopeptidase activity involved in apoptotic process, oxidation-reduction process, mitochondrial electron transport, ubiquinol to cytochrome c, oxidative phosphorylation, mitochondrial electron transport, cytochrome c to oxygen	mitochondrial intermembrane space, cytosol, mitochondrion, mitochondrial inner membrane, respiratory chain, mitochondrial matrix	heme binding, metal ion binding, electron carrier activity, iron ion binding, electron transporter, transferring electrons from CoQH2-cytochrome c reductase complex and cytochrome c oxidase complex activity
FBgn0266268	FeCH	-0.609669	2.89e-27	-0.572676	7.57e-24	FECH	15	heme biosynthetic process, protoporphyrinogen IX biosynthetic process	microtubule associated complex, mitochondrial inner membrane, mitochondrion	ferrochelatase activity, metal ion binding, 2 iron, 2 sulfur cluster binding
FBgn0031660	mRpL28	-0.609792	1.49e-15	-0.562984	4e-13	MRPL28	13	translation, mitochondrial translation	mitochondrial large ribosomal subunit, ribosome	structural constituent of ribosome
FBgn0039783	PH4alphaNE2	-0.612384	1.05e-22	-0.643676	1.27e-24	P4HA1|P4HA3|P4HA2	3.0|3.0|3.0	oxidation-reduction process, multicellular organism reproduction, peptidyl-proline hydroxylation to 4-hydroxy-L-proline, cell migration, sensory perception of pain	extracellular space, endoplasmic reticulum, procollagen-proline 4-dioxygenase complex	protein binding, iron ion binding, procollagen-proline 4-dioxygenase activity, oxidoreductase activity, acting on single donors with incorporation of molecular oxygen, incorporation of two atoms of oxygen, L-ascorbic acid binding, oxidoreductase activity, oxidoreductase activity, acting on paired donors, with incorporation or reduction of molecular oxygen
FBgn0266752	lncRNA:CR45225	-0.614969	0.00648247	-0.556031	0.0171933
FBgn0263773	fok	-0.621185	1.4e-09	-0.717264	4.72e-12			sensory perception of pain,
FBgn0033357	Tom7	-0.621939	1.01e-09	-0.802498	4.91e-15	TOMM7	10	protein targeting to mitochondrion, protein import into mitochondrial matrix, protein import into mitochondrial outer membrane	mitochondrial outer membrane translocase complex, integral component of mitochondrial outer membrane	P-P-bond-hydrolysis-driven protein transmembrane transporter activity
FBgn0011227	ox	-0.625373	3.82e-28	-0.532155	1.26e-20	UQCR10	11	spermatid development, mitochondrial electron transport, ubiquinol to cytochrome c, aerobic respiration, sensory perception of pain, mitochondrial respiratory chain complex III assembly	mitochondrial respiratory chain complex III, mitochondrial inner membrane	ubiquinol-cytochrome-c reductase activity
FBgn0034988	cN-IIIB	-0.626135	8.01e-18	-0.54526	1.25e-13	NT5C3B|NT5C3A	13.0|12.0	guanosine-containing compound catabolic process, ribonucleoside monophosphate catabolic process, dephosphorylation, nucleotide metabolic process	cytosol, cytoplasm	magnesium ion binding, 5'-nucleotidase activity, nucleotidase activity, nucleotide binding
FBgn0036279	Ncc69	-0.626184	5.71e-18	-0.634769	3.23e-18	SLC12A1|SLC12A2|SLC12A3	13.0|14.0|11.0	rubidium ion transport, amino acid transmembrane transport, potassium ion transport, chloride transport, transmembrane transport, transport, ion transport	plasma membrane, integral component of membrane, membrane	sodium:potassium:chloride symporter activity, amino acid transmembrane transporter activity, transporter activity, cation:chloride symporter activity, sodium:chloride symporter activity
FBgn0263260	sel	-0.630588	9.23e-24	-0.578518	8.86e-20	CNPY1|CNPY2	7.0|12.0	enzyme linked receptor protein signaling pathway, regulation of protein processing, tissue development, regulation of protein secretion, maternal specification of dorsal/ventral axis, oocyte, germ-line encoded, polarity specification of dorsal/ventral axis	endoplasmic reticulum, endomembrane system
FBgn0014869	Pglym78	-0.630939	4.26e-20	-0.983262	1.2e-46	PGAM2|PGAM1|PGAM4|BPGM	13.0|13.0|10.0|4.0	myoblast fusion, regulation of glucose metabolic process, regulation of pentose-phosphate shunt, gluconeogenesis, glycolytic process, somatic muscle development, metabolic process	cytosol, M band, Z disc	2,3-bisphosphoglycerate-dependent phosphoglycerate mutase activity, bisphosphoglycerate mutase activity, phosphoglycerate mutase activity, catalytic activity, intramolecular transferase activity, phosphotransferases
FBgn0083970	CG34134	-0.631864	5.44e-05	-0.528198	0.000974522
FBgn0039205	CG13623	-0.632176	2.65e-09	-0.824919	1.37e-14	ISCA2	14	iron-sulfur cluster assembly, lateral inhibition, sulfur compound metabolic process, sensory perception of pain, protein maturation by iron-sulfur cluster transfer, protein maturation	mitochondrion	structural molecule activity, iron-sulfur cluster binding, iron ion binding, 2 iron, 2 sulfur cluster binding, ferrous iron binding, 4 iron, 4 sulfur cluster binding
FBgn0032452	CG15484	-0.634282	2.29e-12	-0.737773	5.28e-16
FBgn0086355	Tpi	-0.635775	1.11e-12	-0.901715	7.21e-24	TPI1	14	glycerol catabolic process, glyceraldehyde-3-phosphate metabolic process, glyceraldehyde-3-phosphate biosynthetic process, myoblast fusion, determination of adult lifespan, neurological system process, pentose-phosphate shunt, gluconeogenesis, glycolytic process, response to mechanical stimulus, somatic muscle development, metabolic process	cytosol, M band, Z disc	triose-phosphate isomerase activity, catalytic activity
FBgn0031307	MFS3	-0.639128	0.00137802	-0.918414	4.38e-06	SLC17A8|SLC17A5|SLC17A6|SLC17A7|SLC17A1|SLC17A4|SLC17A2|SLC17A3	3.0|5.0|3.0|3.0|4.0|4.0|4.0|4.0	transmembrane transport, anion transport	integral component of membrane, plasma membrane, cytosol	high-affinity inorganic phosphate:sodium symporter activity, transmembrane transporter activity
FBgn0036173	CG7394	-0.643289	3.74e-16	-0.600982	5.7e-14	DNAJC15|DNAJC19	7.0|13.0	neurogenesis, protein import into mitochondrial matrix	integral component of membrane, mitochondrial inner membrane presequence translocase complex, presequence translocase-associated import motor	mitochondrial protein-transporting ATPase activity, ATPase activator activity
FBgn0032729	L2HGDH	-0.651464	2.05e-12	-0.711683	2.73e-14	L2HGDH	13
FBgn0262534	CG43088	-0.656118	3.88e-11	-0.56101	2.54e-08	HARBI1	5
FBgn0035167	Gr61a	-0.656239	5.35e-14	-0.854981	2.33e-22			detection of chemical stimulus involved in sensory perception of taste, sensory perception of taste, sensory perception of sweet taste	integral component of membrane, plasma membrane	taste receptor activity, sweet taste receptor activity
FBgn0004118	nAChRbeta2	-0.656637	1.31e-19	-0.852996	1.46e-31	CHRNB2|CHRNA5|CHRNA1|CHRNA3|CHRNB4|CHRNA4|CHRNA6|CHRNA2|CHRNB1|CHRNB3|CHRND|CHRNE|CHRNG	5.0|5.0|5.0|12.0|5.0|10.0|11.0|12.0|4.0|5.0|4.0|4.0|4.0	synaptic transmission, cholinergic, ion transport, response to insecticide, response to nicotine, cation transmembrane transport, neuromuscular synaptic transmission, signal transduction, transport	integral component of plasma membrane, postsynaptic membrane, acetylcholine-gated channel complex, cell junction, integral component of membrane, membrane	extracellular ligand-gated ion channel activity, ion channel activity
FBgn0031703	CG12512	-0.658898	1.32e-10	-0.571157	3.72e-08	ACSF2	15	metabolic process	microtubule associated complex, peroxisome	long-chain fatty acid-CoA ligase activity, ligase activity, catalytic activity
FBgn0039017	CG6985	-0.659786	4.37e-20	-0.618155	9.67e-18
FBgn0039504	CG14260	-0.670708	0.0050579	-1.18563	1.15e-06			adult somatic muscle development		protein binding
FBgn0032478	CG5458	-0.673545	0.00241097	-0.579355	0.0117127	RSPH1	11	axoneme assembly	cytosol, nucleus
FBgn0037107	CG7166	-0.674984	0.0131118	-0.882382	0.00138653	NEGR1|IGLON5|LSAMP|OPCML|NTM	3.0|3.0|3.0|3.0|3.0		extracellular region, integral component of membrane	protein binding
FBgn0036502	CG7841	-0.677723	5.93e-13	-0.680534	9.43e-13	MCRIP2|MCRIP1	7.0|6.0
FBgn0263911	COX8	-0.678541	2.93e-16	-0.517997	1.14e-09	COX8A	4
FBgn0036826	arx	-0.679975	5.58e-20	-0.906455	9.62e-34	GTSF1L|GTSF1	6.0|7.0	oogenesis, negative regulation of transcription, DNA-templated, gene silencing by RNA	nucleus	metal ion binding
FBgn0285991	hpRNA:CR18854	-0.680098	5.62e-46	-0.606767	1.66e-36
FBgn0285951	mRpS34	-0.683049	1.17e-19	-0.652491	6.72e-18	MRPS34	7	translation, mitochondrial translation	mitochondrial small ribosomal subunit, mitochondrion	structural constituent of ribosome
FBgn0039827	CG1544	-0.684223	1.17e-05	-1.4353	1.54e-18	OGDH|DHTKD1|OGDHL	3.0|15.0|3.0	tricarboxylic acid cycle, generation of precursor metabolites and energy, glycolytic process, oxidation-reduction process, metabolic process	mitochondrion, oxoglutarate dehydrogenase complex, mitochondrial membrane	thiamine pyrophosphate binding, oxoglutarate dehydrogenase (succinyl-transferring) activity, oxidoreductase activity, acting on the aldehyde or oxo group of donors, disulfide as acceptor
FBgn0032533	CG16888	-0.685173	0.000610756	-1.42804	3.11e-12
FBgn0032161	CG4594	-0.6863	3.43e-10	-0.684502	5.3e-10	ECI1	12	metabolic process, fatty acid beta-oxidation	mitochondrion	dodecenoyl-CoA delta-isomerase activity, catalytic activity
FBgn0035120	wac	-0.690781	4.21e-24	-0.621894	1.18e-19			mitotic spindle organization, cell division, mitotic nuclear division, female meiotic nuclear division, spindle assembly, spindle assembly involved in female meiosis, cytoplasmic microtubule organization	microtubule, spindle, microtubule associated complex, protein complex, cytoplasm, meiotic spindle, spindle pole, HAUS complex	microtubule binding, protein binding
FBgn0036667	kud	-0.692649	6.11e-13	-0.651513	2.68e-11	TMEM258	13
FBgn0261439	SdhA	-0.693294	4.1e-54	-0.568588	1.17e-36	SDHA	15	tricarboxylic acid cycle, electron transport chain, anaerobic respiration, mitochondrial electron transport, succinate to ubiquinone, oxidation-reduction process	mitochondrion, mitochondrial respiratory chain complex II, succinate dehydrogenase complex (ubiquinone)	flavin adenine dinucleotide binding, succinate dehydrogenase (ubiquinone) activity, succinate-CoA ligase (GDP-forming) activity, electron carrier activity, oxidoreductase activity, oxidoreductase activity, acting on the CH-CH group of donors
FBgn0040931	CG9034	-0.697569	7.56e-11	-0.503944	5.05e-06				integral component of membrane
FBgn0036488	CG6878	-0.697588	1.49e-22	-0.501515	4.32e-12	ROMO1	14	regulation of mitophagy	integral component of membrane
FBgn0029529	CG13365	-0.700284	2.9e-10	-0.521167	3.74e-06				integral component of membrane
FBgn0000447	Dhod	-0.701214	3.67e-25	-0.535536	6.67e-15	DHODH	15	oxidation-reduction process, 'de novo' pyrimidine nucleobase biosynthetic process, UMP biosynthetic process, 'de novo' UMP biosynthetic process	mitochondrial inner membrane, mitochondrial intermembrane space, integral component of membrane, cytoplasm, membrane	dihydroorotate dehydrogenase activity, catalytic activity, oxidoreductase activity, acting on the CH-CH group of donors
FBgn0039641	CG14511	-0.704039	8.13e-20	-0.785234	5.04e-24	SLC35B4	8	transmembrane transport, GDP-fucose transport, UDP-N-acetylglucosamine transmembrane transport	Golgi medial cisterna, integral component of endoplasmic reticulum membrane, integral component of Golgi membrane	UDP-N-acetylglucosamine transmembrane transporter activity, GDP-fucose transmembrane transporter activity, UDP-xylose transmembrane transporter activity
FBgn0024371	E2f2	-0.707417	1.13e-34	-0.704127	2.68e-34	E2F1|E2F2|E2F3|E2F4|E2F5|E2F6	4.0|3.0|5.0|7.0|9.0|3.0	imaginal disc development, oogenesis, endomitotic cell cycle, negative regulation of transcription, DNA-templated, negative regulation of transcription from RNA polymerase II promoter, oocyte anterior/posterior axis specification, oocyte dorsal/ventral axis specification, DNA endoreduplication, G1/S transition of mitotic cell cycle, negative regulation of G1/S transition of mitotic cell cycle, ne…	chromatin, Myb complex, Rb-E2F complex, nucleus, transcription factor complex	transcription factor binding, transcriptional repressor activity, RNA polymerase II core promoter proximal region sequence-specific binding, RNA polymerase II regulatory region DNA binding, DNA binding, transcription factor activity, sequence-specific DNA binding, protein heterodimerization activity
FBgn0262728	Pal2	-0.709918	0.0109005	-0.58556	0.0446886	PAM	7	cellular metabolic process	extracellular region	protein binding, peptidylamidoglycolate lyase activity, metal ion binding
FBgn0038271	UQCR-C1	-0.710594	1.12e-36	-0.544195	1.44e-21	PMPCB|UQCRC1	14.0|8.0
FBgn0031505	ND-B14.5B	-0.711124	8.56e-19	-0.630605	8.99e-15	NDUFC2-KCTD14|NDUFC2	6.0|11.0
FBgn0030668	CG8128	-0.712069	1.62e-29	-0.536094	2.37e-17	NUDT6	11	regulation of cell cycle		hydrolase activity
FBgn0004406	tam	-0.712093	1.38e-39	-0.546337	5.33e-24	POLG	14	determination of adult lifespan, DNA-dependent DNA replication, mitochondrial DNA replication, eclosion, axonal transport of mitochondrion, DNA replication	mitochondrion, gamma DNA polymerase complex, axon cytoplasm	DNA binding, DNA-directed DNA polymerase activity, 3'-5'-exodeoxyribonuclease activity, 3'-5' exonuclease activity, nucleic acid binding
FBgn0001114	Glt	-0.713687	7.89e-21	-1.32989	2.34e-68			motor neuron axon guidance, synaptic target inhibition, synapse assembly, modulation of synaptic transmission, neuron cell-cell adhesion, sensory perception of pain, defense response to other organism	basement membrane, cell surface, integral component of plasma membrane, synapse	calcium ion binding, carboxylic ester hydrolase activity, neurexin family protein binding, receptor activity
FBgn0040773	COX7C	-0.714464	1.59e-18	-0.540159	9.06e-11	COX7C	11
FBgn0051005	qless	-0.719337	4.46e-25	-0.538947	1.18e-14	PDSS1	12	negative regulation of apoptotic process, neuroblast development, isoprenoid biosynthetic process, cellular response to stress, response to mitochondrial depolarisation		trans-hexaprenyltranstransferase activity, transferase activity
FBgn0030676	CG12379	-0.722082	3.28e-10	-0.557269	1.97e-06	DNLZ	10	protein stabilization, protein folding, protein import into mitochondrial matrix	mitochondrion	zinc ion binding, chaperone binding
FBgn0264572	asRNA:CR43944	-0.727823	3.82e-13	-0.969261	1.27e-21
FBgn0035085	CG3770	-0.730556	1.06e-31	-1.02043	1.04e-59	LHFPL2	10	establishment or maintenance of cell polarity	integral component of membrane, septate junction
FBgn0003372	Sgs1	-0.732676	1.14e-15	-0.631531	1.25e-11			puparial adhesion	extracellular region, extracellular matrix	structural molecule activity, extracellular matrix structural constituent
FBgn0029980	CG10778	-0.734004	4.44e-15	-0.598635	2.91e-10	DHDDS	15	phagocytosis, protein glycosylation, polyprenol biosynthetic process	endoplasmic reticulum	transferase activity, transferring alkyl or aryl (other than methyl) groups, polyprenyltransferase activity
FBgn0030480	Tim9a	-0.735456	3.47e-17	-0.51916	4.52e-09	TIMM9|TIMM10B	14.0|3.0	protein transport, protein targeting to mitochondrion, protein import into mitochondrial inner membrane, chaperone-mediated protein transport	mitochondrial inner membrane presequence translocase complex, mitochondrion, mitochondrial intermembrane space protein transporter complex, mitochondrial inner membrane protein insertion complex	P-P-bond-hydrolysis-driven protein transmembrane transporter activity, metal ion binding, mitochondrial protein-transporting ATPase activity, protein transporter activity
FBgn0052448	CG32448	-0.737212	1.05e-15	-0.531925	1.16e-08	SMIM8	10		integral component of membrane,
FBgn0034362	CG5323	-0.739841	1.57e-17	-0.501493	1.72e-08	FAM136A	12
FBgn0038974	CG5377	-0.741267	1.23e-10	-0.609537	1.52e-07	BPHL	13	cellular amino acid metabolic process		serine hydrolase activity, hydrolase activity
FBgn0037835	CG14687	-0.741358	1.63e-20	-0.502466	4.52e-10	SPA17	3			protein binding, myosin light chain binding
FBgn0031389	CG4259	-0.742571	3.03e-06	-1.68292	8.91e-24			proteolysis		serine-type endopeptidase activity, hydrolase activity
FBgn0015245	Hsp60A	-0.743491	3.77e-43	-0.515698	6.52e-21	HSPD1	15
FBgn0016054	phr6-4	-0.746611	4.38e-27	-0.609322	1.16e-18	CRY1|CRY2	8.0|9.0	DNA repair		DNA (6-4) photolyase activity
FBgn0031848	Nse1	-0.749809	6.22e-12	-0.624589	1.33e-08	NSMCE1	13	protein ubiquitination, postreplication repair, positive regulation of response to DNA damage stimulus, protein sumoylation, double-strand break repair via homologous recombination, DNA repair	nucleus, Smc5-Smc6 complex	ubiquitin-protein transferase activity, zinc ion binding, SUMO transferase activity
FBgn0085257	CG34228	-0.750615	7.6e-19	-0.689922	4.88e-16	SMIM12	7		integral component of membrane
FBgn0037873	SdhC	-0.755421	2.32e-24	-0.52477	3.6e-12	SDHC	14	determination of adult lifespan, tricarboxylic acid cycle, response to oxidative stress, mitochondrial electron transport, succinate to ubiquinone, succinate metabolic process	mitochondrial respiratory chain complex II, succinate dehydrogenase complex (ubiquinone), integral component of membrane, membrane, succinate dehydrogenase complex	electron carrier activity, succinate dehydrogenase (ubiquinone) activity, succinate dehydrogenase activity, oxidoreductase activity, acting on the CH-CH group of donors
FBgn0053276	Urm1	-0.758651	1.33e-09	-0.701655	2.76e-08	URM1	14
FBgn0037028	CG3618	-0.760103	1.15e-25	-1.35679	8.76e-74			cell adhesion, regulation of cell shape, actin filament organization		guanylate cyclase activity
FBgn0033644	Tret1-2	-0.761917	0.000766939	-1.49027	2.77e-11	SLC2A6|SLC2A8|SLC2A13	10.0|15.0|3.0	transmembrane transport, hexose transmembrane transport, glucose import	integral component of membrane, membrane, plasma membrane, integral component of plasma membrane	glucose transmembrane transporter activity, fructose transmembrane transporter activity, sugar:proton symporter activity, transporter activity, transmembrane transporter activity, substrate-specific transmembrane transporter activity
FBgn0035083	Tina-1	-0.763743	9.42e-60	-0.542152	2.09e-30	GGACT	14	heart development		structural constituent of muscle, transferase activity, transferring acyl groups
FBgn0263446	asRNA:CR43469	-0.766821	8.27e-05	-0.652509	0.00105323
FBgn0040786	CG14104	-0.769825	1.4e-07	-0.918888	5.32e-10	SWI5	3
FBgn0022160	Gpo1	-0.771379	4.21e-47	-0.730015	6.93e-42	GPD2	13
FBgn0002922	nau	-0.771876	1.02e-05	-0.823769	3.43e-06	MYF6|MYOG|MYOD1|MYF5	8.0|7.0|10.0|11.0	muscle organ development, regulation of transcription, DNA-templated, larval somatic muscle development, determination of muscle attachment site, regulation of striated muscle tissue development	nucleus, cytoplasm	DNA binding, protein dimerization activity, transcription factor activity, sequence-specific DNA binding
FBgn0039766	CG15536	-0.775511	5.62e-14	-0.518421	5.16e-07
FBgn0026741	mRpL18	-0.776396	3.23e-29	-0.593173	1.49e-17	MRPL18	14	mitochondrial translation, sensory perception of pain	mitochondrial large ribosomal subunit, mitochondrion	structural constituent of ribosome, 5S rRNA binding
FBgn0040467	Dlip1	-0.778372	1.42e-08	-0.597926	1.83e-05
FBgn0032393	Nfs1	-0.788241	4.15e-23	-0.579813	1.07e-12	NFS1	13
FBgn0039094	CG10184	-0.789988	1.65e-07	-1.08022	1.74e-12			threonine catabolic process, glycine biosynthetic process, cellular amino acid metabolic process	cytosol	L-allo-threonine aldolase activity, pyridoxal phosphate binding, threonine aldolase activity, catalytic activity, lyase activity
FBgn0029714	CG3527	-0.790463	2.01e-17	-0.503575	1.14e-07	EMG1	12	neurogenesis, defense response to bacterium, rRNA processing, ribosomal small subunit biogenesis, maturation of SSU-rRNA from tricistronic rRNA transcript (SSU-rRNA, 5.8S rRNA, LSU-rRNA), cellular response to starvation, positive regulation of multicellular organism growth, rRNA methylation, rRNA base methylation	nucleolus, small-subunit processome	rRNA (pseudouridine) methyltransferase activity, methyltransferase activity, rRNA binding
FBgn0031068	Alr	-0.800167	3.97e-19	-0.595704	6.12e-11	GFER	13	oxidation-reduction process, tissue regeneration, regulation of cell cycle	mitochondrion	flavin-linked sulfhydryl oxidase activity, flavin adenine dinucleotide binding, protein disulfide oxidoreductase activity, thiol oxidase activity
FBgn0085446	CG34417	-0.806256	6.08e-08	-0.707884	3.95e-06	SMTNL2|SMTNL1|SMTN	5.0|6.0|6.0	mesoderm development	microtubule associated complex, cytoskeleton	protein binding, actin binding, structural constituent of cytoskeleton
FBgn0063491	GstE9	-0.812822	3.58e-05	-1.60244	1.76e-16	GSTT1|GSTT2|GSTT2B	3.0|3.0|3.0	glutathione metabolic process, response to toxic substance	cytoplasm	protein binding, glutathione transferase activity, glutathione peroxidase activity
FBgn0033521	CG12896	-0.813734	0.0331449	-0.888791	0.0240114	PRDX6	10	oxidation-reduction process, mesoderm development, response to oxidative stress, cell redox homeostasis	cytoplasm, extracellular exosome	peroxiredoxin activity, antioxidant activity, peroxidase activity, oxidoreductase activity
FBgn0036728	UQCR-Q	-0.814388	4.9e-33	-0.523754	4.5e-14	UQCRQ	15
FBgn0031920	CG6441	-0.816172	0.0122485	-0.911271	0.0065925
FBgn0029937	CG8300	-0.832187	1.79e-39	-0.517803	4.01e-16	FAM177B|FAM177A1	6.0|9.0
FBgn0054008	CG34008	-0.834229	5.44e-11	-0.900003	2.23e-12
FBgn0034924	CG17658	-0.836593	0.00150035	-0.695212	0.0106248
FBgn0265017	lncRNA:CR43751	-0.840829	4.3e-24	-0.516568	7.01e-10
FBgn0267773	asRNA:CR46104	-0.843736	9.69e-05	-0.779115	0.000411735
FBgn0085290	CG34261	-0.845423	1.85e-09	-0.913762	1.28e-10	OARD1	9	purine nucleoside metabolic process		purine nucleoside binding
FBgn0036821	CG3961	-0.850598	1.16e-31	-0.960599	1.36e-39	ACSL5|ACSL6|ACSL1	13.0|13.0|13.0	long-chain fatty acid metabolic process, metabolic process	integral component of membrane	long-chain fatty acid-CoA ligase activity, decanoate--CoA ligase activity, catalytic activity
FBgn0050094	CG30094	-0.856733	3.64e-20	-0.654518	1.49e-12					zinc ion binding
FBgn0050035	Tret1-1	-0.858913	4.32e-08	-1.38054	1.11e-18	SLC2A6|SLC2A8|SLC2A10|SLC2A13	10.0|10.0|3.0|4.0	transmembrane transport, carbohydrate transport, trehalose transport, hexose transmembrane transport, glucose import	integral component of membrane, membrane, plasma membrane, integral component of plasma membrane	glucose transmembrane transporter activity, sugar:proton symporter activity, transporter activity, transmembrane transporter activity, substrate-specific transmembrane transporter activity, trehalose transmembrane transporter activity
FBgn0031717	Oscillin	-0.860949	2.29e-26	-0.694116	8.04e-18	GNPDA1|GNPDA2	11.0|14.0	N-acetylglucosamine catabolic process, carbohydrate metabolic process, N-acetylglucosamine metabolic process, UDP-N-acetylglucosamine biosynthetic process, generation of precursor metabolites and energy, glucosamine catabolic process, N-acetylneuraminate catabolic process	, cytoplasm	glucosamine-6-phosphate deaminase activity, hydrolase activity
FBgn0047114	CG31142	-0.868361	3.37e-43	-0.818603	5.83e-39	YAE1D1	3
FBgn0266111	ana3	-0.869953	1.73e-30	-0.553618	3.4e-13	RTTN	4	centrosome organization, mitotic spindle organization, centrosome duplication, centriole replication, ciliary basal body organization, centriole-centriole cohesion, sensory perception of pain, cilium organization	centriole, ciliary basal body, centrosome
FBgn0003482	spn-D	-0.871196	1.21e-08	-0.556316	0.000332195	RAD51C	11	microtubule organizing center organization, germarium-derived oocyte fate determination, oogenesis, oocyte localization involved in germarium-derived egg chamber formation, oocyte differentiation, intracellular mRNA localization, reciprocal meiotic recombination, karyosome formation, dorsal appendage formation, DNA metabolic process, polarity specification of anterior/posterior axis, polarity spe…	nucleoplasm, condensed nuclear chromosome	ATP binding, DNA binding, DNA-dependent ATPase activity, recombinase activity, four-way junction DNA binding, double-stranded DNA binding, single-stranded DNA binding
FBgn0033113	Spn42Dc	-0.872106	3.3e-30	-1.34561	5.1e-66	SERPINB9|SERPINI2|SERPINI1|SERPINB3|SERPINB1|SERPINB2|SERPINB5|SERPINE1|SERPINB4|SERPINB8|SERPINE2|SERPINA9|SERPINB10|SERPINE3|SERPINB6|SERPINB13|SERPINB7|SERPINB11	5.0|3.0|4.0|3.0|5.0|4.0|4.0|4.0|3.0|4.0|4.0|3.0|5.0|4.0|4.0|3.0|3.0|5.0	negative regulation of proteolysis, regulation of proteolysis, negative regulation of endopeptidase activity	, extracellular space	serine-type endopeptidase inhibitor activity
FBgn0035216	CG9168	-0.872564	2.11e-45	-0.56009	3.04e-19			metabolic process, multicellular organism reproduction	extracellular space	catalytic activity
FBgn0085223	CG34194	-0.873241	1.35e-19	-1.14269	6.92e-32	SPTSSA|SPTSSB	4.0|4.0		serine C-palmitoyltransferase complex
FBgn0266028	asRNA:CR44793	-0.87438	9.09e-07	-0.579489	0.00154714
FBgn0036777	CG7341	-0.87567	8.96e-07	-0.944617	1.69e-07
FBgn0038425	CG14881	-0.877048	2.81e-23	-0.733452	5.63e-17	ARMC7|RPP14	9.0|3.0			binding
FBgn0000150	awd	-0.880189	5.05e-35	-0.540283	1.65e-13	NME1-NME2|NME4|NME3|NME1|NME2	9.0|6.0|6.0|13.0|7.0	UTP biosynthetic process, CTP biosynthetic process, GTP biosynthetic process, nucleoside diphosphate phosphorylation, mitotic nuclear division, peptidyl-serine phosphorylation, regulation of tube architecture, open tracheal system, protein phosphorylation, nucleoside triphosphate biosynthetic process, pyrimidine nucleotide metabolic process, purine nucleotide metabolic process, establishment or m…	microtubule, plasma membrane, microtubule associated complex, cytoplasm, nuclear microtubule	ATP binding, nucleoside diphosphate kinase activity, magnesium ion binding, kinase activity, GTP binding, microtubule binding
FBgn0032350	CG6287	-0.886162	6.84e-48	-0.564331	1.87e-20	PHGDH	14	serine family amino acid biosynthetic process, oxidation-reduction process, metabolic process		NAD binding, phosphoglycerate dehydrogenase activity, oxidoreductase activity, acting on the CH-OH group of donors, NAD or NADP as acceptor
FBgn0014135	bnl	-0.893131	3.14e-30	-0.698533	8.82e-19	FGF1|FGF2|FGF4|FGF5|FGF6|FGF10|FGF16|FGF20|FGF11|FGF13|FGF14	3.0|3.0|3.0|3.0|3.0|3.0|4.0|4.0|3.0|3.0|3.0	chemotaxis, regulation of epithelial cell migration, open tracheal system, regulation of tube architecture, open tracheal system, terminal branching, open tracheal system, cytoneme assembly, morphogenesis of a branching structure, fibroblast growth factor receptor signaling pathway, genital disc development, secondary branching, open tracheal system, positive chemotaxis, tracheal outgrowth, open …	extracellular region	fibroblast growth factor receptor binding, growth factor activity
FBgn0267567	asRNA:CR45907	-0.895065	4.15e-10	-0.845313	4.08e-09
FBgn0036870	CG14095	-0.896062	1.13e-24	-0.826208	5.17e-21
FBgn0260011	NimC4	-0.896281	8e-25	-0.505203	9.85e-09			phagocytosis, phagocytosis, engulfment, apoptotic cell clearance, engulfment of apoptotic cell	plasma membrane, integral component of membrane	protein binding, , phosphatidylserine binding
FBgn0032869	CG17470	-0.898057	2.14e-06	-0.888334	3.58e-06			mesoderm development
FBgn0025739	pon	-0.900094	2.5e-51	-1.99936	1.13e-216			embryonic heart tube development, asymmetric neuroblast division, asymmetric protein localization	cytoplasm, basal part of cell, cell cortex, basal cortex
FBgn0014877	Roe1	-0.905977	6.2e-44	-0.566366	9.64e-18	GRPEL2|GRPEL1	7.0|14.0	protein folding, neurogenesis, protein targeting to mitochondrion, protein import into mitochondrial matrix	mitochondrion, mitochondrial matrix, presequence translocase-associated import motor	protein homodimerization activity, unfolded protein binding, chaperone binding, adenyl-nucleotide exchange factor activity
FBgn0085229	CG34200	-0.907675	5.96e-25	-0.538366	2.85e-09
FBgn0031254	CG13692	-0.909142	9.26e-30	-0.943989	4.87e-32	ARL16	7	protein ADP-ribosylation, small GTPase mediated signal transduction	, intracellular	GTP binding, GTPase activity
FBgn0020764	Alas	-0.916852	8.34e-57	-0.687166	2.94e-32	GCAT|ALAS1|ALAS2	3.0|12.0|15.0	protoporphyrinogen IX biosynthetic process, chitin-based cuticle development, heme biosynthetic process, biosynthetic process, tetrapyrrole biosynthetic process	mitochondrion, mitochondrial matrix	5-aminolevulinate synthase activity, pyridoxal phosphate binding, catalytic activity
FBgn0266963	lncRNA:CR45414	-0.934029	1.21e-12	-0.541678	4.07e-05
FBgn0053002	mRpL27	-0.93864	1.25e-19	-0.719929	4.36e-12	MRPL27	13	translation, mitochondrial translation, sensory perception of pain	mitochondrial large ribosomal subunit, mitochondrion, intracellular, ribosome	structural constituent of ribosome
FBgn0260743	GC1	-0.938977	7.79e-27	-0.687966	2.6e-15	SLC25A18|SLC25A22	11.0|15.0	transmembrane transport, mitochondrial transport, L-glutamate transport	mitochondrial inner membrane, mitochondrial membrane, integral component of membrane	transmembrane transporter activity, high-affinity glutamate transmembrane transporter activity
FBgn0035147	Gale	-0.943949	9.73e-47	-0.832228	4.23e-36	GALE	14	galactose metabolic process, sensory perception of pain, larval lymph gland hemopoiesis, carbohydrate metabolic process		UDP-glucose 4-epimerase activity, coenzyme binding, UDP-N-acetylglucosamine 4-epimerase activity, racemase and epimerase activity, acting on carbohydrates and derivatives
FBgn0265318	asRNA:CR44291	-0.945606	0.000143976	-0.590357	0.0219669
FBgn0035868	CG7194	-0.971979	3.55e-27	-1.15417	4.83e-37	CGAS	3	gonad development, copper ion homeostasis, sensory perception of pain
FBgn0039128	CG13599	-0.977528	3.58e-29	-0.858271	5.15e-23	MAD2L1BP	4	regulation of exit from mitosis	nucleus
FBgn0013953	Esp	-0.978132	1.11e-10	-0.977853	1.36e-10	SLC26A11|SLC26A6|SLC26A5	9.0|3.0|3.0	negative regulation of female receptivity, post-mating, sulfate transport, regulation of membrane potential, bicarbonate transport, regulation of intracellular pH, chloride transmembrane transport, transmembrane transport	integral component of membrane, integral component of plasma membrane, membrane	secondary active sulfate transmembrane transporter activity, chloride channel activity, sulfate transmembrane transporter activity, oxalate transmembrane transporter activity, bicarbonate transmembrane transporter activity, anion:anion antiporter activity
FBgn0026061	Mipp1	-0.980415	0.000398428	-0.575601	0.0473924	MINPP1	10	dephosphorylation, open tracheal system development, positive regulation of filopodium assembly	plasma membrane, cell junction, basolateral plasma membrane, apical plasma membrane, anchored component of external side of plasma membrane, filopodium, extracellular exosome	acid phosphatase activity, phosphoprotein phosphatase activity, inositol hexakisphosphate 2-phosphatase activity, inositol phosphate phosphatase activity, bisphosphoglycerate 3-phosphatase activity, phosphatase activity
FBgn0035203	CG9149	-0.98116	5.58e-73	-1.24179	1.07e-114	ACAT2	13	fatty acid beta-oxidation, metabolic process	peroxisome, mitochondrion	acetyl-CoA C-acyltransferase activity, acetyl-CoA C-acetyltransferase activity, catalytic activity, transferase activity, transferring acyl groups other than amino-acyl groups
FBgn0033174	CG11125	-0.981978	5.03e-25	-0.831545	2.45e-18	ENKD1	6
FBgn0029662	CG12206	-0.983325	5.05e-69	-0.807898	1.42e-47	GRXCR1|GRXCR2	9.0|4.0	, cell redox homeostasis	, cell	, electron carrier activity, protein disulfide oxidoreductase activity
FBgn0038426	mRpS33	-0.985645	6.74e-30	-0.575624	4.12e-11	MRPS33	14	translation, mitochondrial translation	mitochondrial small ribosomal subunit, mitochondrion	structural constituent of ribosome
FBgn0035517	CG1265	-0.988543	4.04e-34	-1.49142	1.04e-72	PQLC3	14	dolichol-linked oligosaccharide biosynthetic process	integral component of membrane
FBgn0045980	niki	-0.989978	2.79e-48	-0.559956	9.05e-17	NEK2|NEK8|NEK1|NEK4|NEK6|NEK11|NEK9|NEK5|NEK3|NEK7	3.0|13.0|3.0|3.0|3.0|3.0|8.0|3.0|3.0|3.0	protein phosphorylation, neuron projection morphogenesis, animal organ morphogenesis	cilium	ATP binding, signal transducer, downstream of receptor, with serine/threonine kinase activity, protein kinase C activity, protein serine/threonine kinase activity, protein kinase activity
FBgn0026371	SAK	-0.991031	8.6e-74	-0.562691	1.29e-25	PLK4	15	protein phosphorylation, regulation of protein stability, centrosome organization, positive regulation of protein catabolic process, syncytial blastoderm mitotic cell cycle, protein autophosphorylation, mitotic spindle organization, male meiotic nuclear division, centrosome duplication, centriole replication, sperm axoneme assembly, regulation of centriole replication	centriole	protein binding, ATP binding, protein serine/threonine kinase activity, protein kinase activity
FBgn0027083	MetRS-m	-0.993367	2.79e-47	-0.632334	9.01e-21	MARS2	15
FBgn0037579	COX7AL	-1.01307	1.3e-06	-1.2579	3.56e-09	COX7A1|COX7A2|COX7A2L	10.0|7.0|6.0
FBgn0042207	CG18530	-1.01983	6.54e-19	-0.536339	4.1e-06	LIPA|LIPK|LIPM|LIPF|LIPJ|LIPN	5.0|5.0|5.0|5.0|5.0|5.0	lipid metabolic process		triglyceride lipase activity, hydrolase activity, acting on ester bonds
FBgn0031881	MME1	-1.02662	4.66e-26	-0.794674	4.74e-16	SLC25A20|SLC25A29|SLC25A48|SLC25A45	11.0|4.0|3.0|4.0
FBgn0033085	CG15908	-1.0289	1.25e-22	-0.868451	9.41e-17	C22orf39	10
FBgn0033274	CG14757	-1.03864	8.56e-19	-1.03443	1.13e-18	SDHAF2	15	protein-FAD linkage, copper ion homeostasis, mitochondrial respiratory chain complex II assembly, mitochondrial electron transport, succinate to ubiquinone, tricarboxylic acid cycle	mitochondrion, mitochondrial matrix	copper ion binding
FBgn0037812	CG18545	-1.04783	0.00277186	-1.14666	0.00137632
FBgn0266042	asRNA:CR44807	-1.04873	7.23e-12	-1.52999	3.85e-22
FBgn0031948	CG7149	-1.04909	1.18e-14	-0.585419	1.51e-05	SELENOI	12	phagocytosis, phospholipid biosynthetic process	integral component of membrane, membrane	diacylglycerol cholinephosphotransferase activity, phosphotransferase activity, for other substituted phosphate groups
FBgn0029118	ScsbetaG	-1.05156	1.37e-89	-0.525585	5.9e-24	SUCLG2|SUCLA2	15.0|4.0
FBgn0261085	Syt12	-1.06211	4.21e-06	-0.66774	0.00458615	SYT12	8	neurotransmitter secretion, vesicle fusion, regulation of calcium ion-dependent exocytosis, calcium ion-regulated exocytosis of neurotransmitter	integral component of membrane, synaptic vesicle, plasma membrane, presynapse, exocytic vesicle	protein binding, calcium-dependent phospholipid binding, calcium ion binding, syntaxin binding, clathrin binding
FBgn0267463	asRNA:CR45813	-1.06337	1.49e-05	-0.844662	0.000728537
FBgn0034935	Orcokinin	-1.06428	1.26e-13	-1.06225	2.26e-13
FBgn0261803	CG42749	-1.06695	3.12e-13	-0.540014	0.000251202				viral capsid
FBgn0083968	CG34132	-1.06953	3.07e-29	-0.64675	1.09e-11	TIMM13	13	protein import into mitochondrial inner membrane	mitochondrion	metal ion binding, protein transporter activity
FBgn0040233	cana	-1.07628	3.07e-36	-1.00613	6.48e-32	CENPE	8	microtubule-based movement, mitotic anaphase, metaphase/anaphase transition of mitotic cell cycle, attachment of mitotic spindle microtubules to kinetochore, chromosome segregation, mitotic metaphase plate congression	kinesin complex	ATP binding, microtubule binding, microtubule motor activity, ATP-dependent microtubule motor activity, plus-end-directed, ATPase activity, kinetochore binding
FBgn0031461	daw	-1.07941	4.08e-29	-0.927674	9.82e-22	TGFB1|TGFB2|TGFB3	5.0|4.0|3.0	determination of adult lifespan, axon guidance, growth, negative regulation of autophagy, transforming growth factor beta receptor signaling pathway, positive regulation of activin receptor signaling pathway, activin receptor signaling pathway, regulation of insulin secretion, positive regulation of pathway-restricted SMAD protein phosphorylation, SMAD protein signal transduction, regulation of M…	extracellular space	transforming growth factor beta receptor binding, growth factor activity, cytokine activity
FBgn0035647	CG10486	-1.08383	4.04e-70	-0.759412	3.51e-35	SLC22A23	3	transmembrane transport	integral component of membrane, integral component of plasma membrane	transmembrane transporter activity, secondary active organic cation transmembrane transporter activity, organic cation transmembrane transporter activity, transporter activity
FBgn0033348	Spt	-1.0879	2.53e-34	-0.750831	8.24e-18			cellularization	cytoplasm, membrane, cleavage furrow, filamentous actin
FBgn0003257	r-l	-1.09007	6.73e-84	-0.515279	1.78e-20	UMPS	14	'de novo' pyrimidine nucleobase biosynthetic process, 'de novo' UMP biosynthetic process, sleep, nucleoside metabolic process, metabolic process, pyrimidine nucleotide biosynthetic process	microtubule associated complex	orotate phosphoribosyltransferase activity, orotidine-5'-phosphate decarboxylase activity, catalytic activity
FBgn0035627	Sse	-1.09932	3.94e-31	-1.0339	4.41e-28	ESPL1	7	proteolysis, neurogenesis, phagocytosis, mitotic sister chromatid segregation, meiosis I, sensory perception of pain, telomere capping	nucleus, polytene chromosome interband, polytene chromosome, polytene chromosome, telomeric region, nuclear chromosome, telomeric region	peptidase activity
FBgn0044030	mRpS14	-1.09937	1.3e-22	-0.646177	1.11e-08	MRPS14	13	translation, mitochondrial translation, sensory perception of pain	mitochondrial ribosome, mitochondrial small ribosomal subunit, intracellular, ribosome	structural constituent of ribosome
FBgn0050001	CG30001	-1.10391	6.84e-24	-1.21601	2e-28
FBgn0036368	CG10738	-1.10795	1.64e-07	-0.737407	0.000521117			negative regulation of cell size, signal transduction, Golgi organization, positive regulation of mitotic cell cycle, positive regulation of cell proliferation, cGMP-mediated signaling, protein phosphorylation, intracellular signal transduction, cGMP biosynthetic process, cyclic nucleotide biosynthetic process	plasma membrane, intracellular, integral component of plasma membrane, guanylate cyclase complex, soluble	phosphorus-oxygen lyase activity, receptor activity, ATP binding, guanylate cyclase activity, protein kinase activity
FBgn0026361	43348	-1.10824	2.05e-74	-0.520496	1.92e-18	SEPT14|SEPT4|SEPT6|SEPT11|SEPT2|SEPT8|SEPT10	7.0|3.0|11.0|12.0|3.0|11.0|10.0	regulation of cell cycle, imaginal disc development, mitotic cytokinesis, cytokinesis	septin ring, microtubule associated complex, septin complex	GTPase activity, GTP binding
FBgn0263143	vret	-1.10901	1.21e-85	-0.815862	3.82e-48			oogenesis, germarium-derived egg chamber formation, negative regulation of transposition, RNA-mediated, regulation of gene silencing by RNA, piRNA metabolic process, meiotic cell cycle	cytoplasm, Yb body, P granule	protein binding
FBgn0260648	Rrp40	-1.12914	1.53e-46	-0.787252	1.14e-23	EXOSC3	15	regulation of gene expression, rRNA processing, exonucleolytic nuclear-transcribed mRNA catabolic process involved in deadenylation-dependent decay, CUT catabolic process, nuclear polyadenylation-dependent rRNA catabolic process, exonucleolytic trimming to generate mature 3'-end of 5.8S rRNA from tricistronic rRNA transcript (SSU-rRNA, 5.8S rRNA, LSU-rRNA), nuclear retention of pre-mRNA with aber…	cytoplasm, nuclear exosome (RNase complex), exosome (RNase complex), cytoplasmic exosome (RNase complex)	RNA binding, 3'-5'-exoribonuclease activity, hydrolase activity
FBgn0264291	Det	-1.15276	1.32e-34	-0.89761	4.74e-22	BIRC5|BIRC7|BIRC8|BIRC3|BIRC2|XIAP	12.0|4.0|3.0|4.0|4.0|4.0	neurogenesis, lateral inhibition, negative regulation of apoptotic process, cytokinesis, mitotic spindle organization, mitotic spindle assembly, spindle assembly, meiosis I cytokinesis, meiosis II cytokinesis, actomyosin contractile ring assembly, spindle organization, inhibition of cysteine-type endopeptidase activity involved in apoptotic process, meiotic cytokinesis, regulation of signal trans…	cytoplasm, chromosome, centromeric region, chromosome passenger complex, mitotic spindle midzone, nucleus, spindle microtubule	ubiquitin-protein transferase activity, zinc ion binding, cysteine-type endopeptidase inhibitor activity
FBgn0042112	mRpL36	-1.18842	2.35e-20	-0.655773	5.69e-07	MRPL36	8	translation, mitochondrial translation, ribosome biogenesis	mitochondrial large ribosomal subunit, mitochondrion, intracellular, ribosome	structural constituent of ribosome
FBgn0010786	l(3)02640	-1.19248	1.09e-77	-0.652181	9.6e-24	HMBS	10	tetrapyrrole biosynthetic process, peptidyl-pyrromethane cofactor linkage, sleep, heme biosynthetic process	cytoplasm	hydroxymethylbilane synthase activity
FBgn0036997	CG5955	-1.21219	2.88e-17	-1.80786	4.77e-33					UDP-glucose 4-epimerase activity, coenzyme binding, catalytic activity
FBgn0034259	P32	-1.22658	1.11e-83	-0.546734	3.21e-17	C1QBP	14	neuromuscular synaptic transmission, regulation of calcium-mediated signaling, nucleosome assembly, sperm chromatin decondensation, fertilization, exchange of chromosomal proteins, chromatin remodeling	mitochondrion, mitochondrial matrix, nucleus	histone binding
FBgn0033740	dgt5	-1.23385	3.12e-79	-0.61641	1.62e-22			regulation of mitotic nuclear division, mitotic spindle organization, cell division, mitotic nuclear division	microtubule associated complex, spindle, HAUS complex, microtubule, cytoplasm, microtubule organizing center, condensed chromosome kinetochore
FBgn0034569	dgt3	-1.25234	4.94e-82	-0.769092	4.39e-34			regulation of mitotic nuclear division, mitotic spindle organization, cell division, mitotic nuclear division	microtubule associated complex, HAUS complex, microtubule, spindle, cytoplasm
FBgn0032287	CG6415	-1.25643	4.07e-14	-1.11861	1.64e-11	AMT	11	glycine catabolic process	lipid particle, glycine cleavage complex	protein binding, aminomethyltransferase activity, transaminase activity
FBgn0037759	CG8526	-1.27192	4.94e-20	-0.557764	4.22e-05	ASPG	13	cellular amino acid metabolic process, asparagine catabolic process		protein binding, asparaginase activity, lysophospholipase activity
FBgn0037811	CG12592	-1.27927	4.66e-18	-0.526396	0.000272654
FBgn0030864	CG8173	-1.28798	4.46e-101	-0.781582	2.6e-40	PBK	15	protein phosphorylation		ATP binding, protein serine/threonine kinase activity, protein kinase activity
FBgn0000063	Mps1	-1.30149	5.08e-69	-1.09762	4.31e-52	TTK	10
FBgn0039638	dgt6	-1.30436	5.8e-117	-0.929176	7.08e-62	HAUS6	5	regulation of mitotic nuclear division, centrosome organization, mitotic spindle organization, spindle assembly, cell division, mitotic nuclear division	microtubule associated complex, spindle, HAUS complex, microtubule, cytoplasm, microtubule organizing center, condensed chromosome kinetochore, spindle pole
FBgn0033519	CG11825	-1.33321	2.42e-33	-0.778755	1.74e-12	HIGD1B|HIGD2A|HIGD1A|HIGD1C	9.0|3.0|10.0|11.0	copper ion homeostasis	integral component of membrane
FBgn0261266	zuc	-1.34494	2.4e-61	-0.72297	1.53e-20	PLD6	11	oogenesis, karyosome formation, dorsal appendage formation, piRNA metabolic process, gene silencing by RNA, lipid catabolic process, cardiolipin biosynthetic process, RNA phosphodiester bond hydrolysis, endonucleolytic, meiotic cell cycle	P granule, mitochondrion, membrane, integral component of membrane	endoribonuclease activity, producing 5'-phosphomonoesters, cardiolipin hydrolase activity, cardiolipin synthase activity
FBgn0035640	mad2	-1.36844	3.46e-151	-0.680808	5.75e-41	MAD2L1	14	mitotic cell cycle checkpoint, mitotic cell cycle, regulation of mitotic cell cycle, mitotic spindle assembly checkpoint, regulation of spindle checkpoint, regulation of mitotic spindle assembly, chromosome organization, regulation of mitotic cell cycle spindle assembly checkpoint	cytoplasm, nucleus, microtubule associated complex, spindle, nucleoplasm, kinetochore, mitotic spindle, nuclear pore, nuclear envelope, kinetochore microtubule, spindle matrix
FBgn0031886	Nuf2	-1.38081	1.17e-56	-0.619805	1.32e-13			chromosome segregation, neurogenesis, mitotic spindle organization, mitotic metaphase plate congression, mitotic nuclear division	kinetochore, Ndc80 complex, chromosome, centromeric region
FBgn0035761	RhoGEF4	-1.38664	2.3e-61	-0.682726	1.37e-17	FGD3|ARHGEF39	3.0|6.0	regulation of cell shape, positive regulation of Rho protein signal transduction, positive regulation of stress fiber assembly, regulation of Rho protein signal transduction	cytoplasm, nucleus	signal transducer activity, Rho guanyl-nucleotide exchange factor activity
FBgn0023540	CG3630	-1.41444	5.96e-71	-1.90543	2.7e-119	ABRA	8	positive regulation of Rho protein signal transduction	actin cytoskeleton	actin binding
FBgn0262475	bru2	-1.43399	2.87e-16	-0.657004	0.000115353	CELF5|CELF6|CELF2|CELF1|CELF4	3.0|3.0|9.0|8.0|3.0
FBgn0031070	CG12702	-1.43439	1.12e-90	-0.857045	1.69e-35	CIP2A	4
FBgn0265719	lncRNA:CR44526	-1.43498	1.49e-15	-1.60465	1.06e-18
FBgn0061476	Zwilch	-1.43932	3.8e-66	-1.1838	4.89e-47	ZWILCH	3	mitotic nuclear division, mitotic spindle assembly checkpoint, cell division, mitotic cell cycle checkpoint	cytoplasm, kinetochore, spindle midzone, kinetochore microtubule, RZZ complex, condensed chromosome kinetochore
FBgn0000405	CycB	-1.44233	7.57e-160	-0.820129	2.19e-53	CCNB3|CCNB2|CCNB1	3.0|10.0|11.0	mitotic cytokinesis, syncytial blastoderm mitotic cell cycle, embryonic development via the syncytial blastoderm, cellular response to DNA damage stimulus, cellular process, regulation of cyclin-dependent protein serine/threonine kinase activity, G2/M transition of mitotic cell cycle, regulation of chromatin binding, mitotic chromosome movement towards spindle pole, attachment of spindle microtub…	nucleus, cytoplasm, spindle, mitotic spindle, chromosome, centromeric region, nuclear cyclin-dependent protein kinase holoenzyme complex, pole plasm, spindle midzone	protein kinase binding, cyclin-dependent protein serine/threonine kinase regulator activity
FBgn0085359	CG34330	-1.45071	2.41e-54	-1.77943	2.21e-79			neurogenesis
FBgn0004378	Klp61F	-1.45579	1.38e-161	-0.909495	5.11e-65	KIF11	14	plus-end directed microtubule sliding, neurogenesis, mitotic cell cycle, mitotic nuclear division, Golgi organization, protein secretion, mitotic spindle organization, microtubule-based movement, centrosome duplication, mitotic centrosome separation, protein homotetramerization, centrosome separation, microtubule bundle formation, mitotic spindle assembly, cell division, chromosome segregation, p…	cytoplasm, microtubule associated complex, endoplasmic reticulum, fusome, Golgi apparatus, spindle, kinesin complex, centrosome, microtubule, plus-end kinesin complex, nucleus, mitotic spindle microtubule, mitotic spindle pole, mitotic spindle, aster	ATP binding, microtubule binding, microtubule motor activity, motor activity, ATP-dependent microtubule motor activity, plus-end-directed
FBgn0027259	Kmn1	-1.46659	2.69e-47	-1.50798	2.15e-50			chromosome segregation, neurogenesis, mitotic metaphase plate congression, mitotic anaphase, regulation of cell cycle, mitotic chromosome movement towards spindle pole	kinetochore, Ndc80 complex, NMS complex
FBgn0261385	scra	-1.47642	3.72e-200	-0.640978	9.06e-40	ANLN	10	neurogenesis, cellularization, asymmetric cell division, mitotic cytokinesis, positive regulation of NFAT protein import into nucleus, centrosome organization, cytokinesis, male meiosis cytokinesis, sensory organ development, sensory organ precursor cell division, plasma membrane organization, intercellular bridge organization, male germline ring canal formation, septin ring organization, mainten…	cytoplasm, nucleus, germline ring canal, actomyosin contractile ring, contractile ring, male germline ring canal, cleavage furrow	protein binding, actin binding, microtubule binding, actin filament binding, myosin binding
FBgn0003087	pim	-1.50393	2.42e-73	-0.821913	1.26e-25			centrosome duplication, neurogenesis, epithelial cell development, digestive tract mesoderm development, mitotic sister chromatid separation, gonad development, Malpighian tubule morphogenesis, mitotic sister chromatid segregation, nervous system development, mitotic cytokinesis, chromosome organization, cytokinesis	cytoplasm, nucleus
FBgn0265498	asRNA:CR44367	-1.50601	2.81e-16	-1.47613	9.45e-16
FBgn0002948	nod	-1.51141	5.48e-56	-0.980138	1.34e-26	KIF4A|KIF4B	4.0|3.0	female meiotic nuclear division, establishment of meiotic spindle orientation, spindle assembly involved in female meiosis I, meiotic chromosome segregation, distributive segregation, positive regulation of microtubule polymerization, microtubule-based movement, DNA repair, mitotic spindle organization	microtubule, cytoplasm, kinesin complex	ATPase activity, ATP binding, microtubule plus-end binding, microtubule motor activity, microtubule binding, DNA binding
FBgn0030242	sofe	-1.51366	2.15e-60	-0.890695	4.73e-24	PRC1	12	G-protein coupled receptor signaling pathway, microtubule cytoskeleton organization, cytokinesis	heterotrimeric G-protein complex	signal transducer activity, microtubule binding
FBgn0087021	Spc25	-1.51863	4.83e-49	-0.649809	2.19e-11			chromosome segregation, mitotic spindle organization, mitotic metaphase plate congression, cell division, meiotic metaphase plate congression, meiotic spindle organization	kinetochore, Ndc80 complex, nucleus, condensed chromosome kinetochore
FBgn0267030	lncRNA:CR45474	-1.52659	4.47e-06	-1.24839	0.000252094
FBgn0265362	CG44303	-1.53328	2.04e-66	-1.45444	1.11e-61
FBgn0030241	feo	-1.545	5.24e-167	-0.556789	1.07e-23	PRC1	12	neurogenesis, germarium-derived female germ-line cyst formation, epithelium development, mitotic cytokinesis, positive regulation of NFAT protein import into nucleus, cytokinesis, centrosome duplication, actomyosin contractile ring contraction, mitotic spindle organization, germarium-derived egg chamber formation, microtubule cytoskeleton organization	cytoplasm, centrosome, spindle midzone	microtubule binding
FBgn0264446	asRNA:CR43864	-1.55806	3.83e-18	-1.10239	2.18e-10
FBgn0260399	gwl	-1.60082	4.46e-121	-0.789528	1.02e-32	MASTL	14	regulation of mitotic centrosome separation, regulation of meiotic nuclear division, regulation of mitotic nuclear division, mitotic nuclear division, female meiotic nuclear division, protein phosphorylation, female meiosis I, regulation of mitotic cell cycle, chromosome condensation, peptidyl-serine phosphorylation, intracellular signal transduction	cytoplasm, nucleus, nuclear envelope	protein kinase activity, protein serine/threonine kinase activity, ATP binding, 14-3-3 protein binding, protein binding
FBgn0038156	side-IV	-1.60978	4.1e-09	-0.736401	0.00746807
FBgn0011606	Klp3A	-1.61366	7.88e-136	-0.681661	1.11e-27	KIF4A|KIF4B	14.0|12.0	regulation of mitotic nuclear division, chromosome segregation, mitotic nuclear division, cytokinesis, female meiosis chromosome segregation, reciprocal meiotic recombination, mitotic spindle organization, male meiotic nuclear division, mitotic spindle assembly, microtubule-based movement, single fertilization, spindle elongation, meiosis I cytokinesis	cytoplasm, nucleus, microtubule associated complex, spindle, kinesin complex, midbody, spindle midzone, aster	ATP binding, microtubule binding, microtubule motor activity, ATP-dependent microtubule motor activity, plus-end-directed
FBgn0052407	CG32407	-1.61368	1.54e-13	-1.17989	2.85e-08	MOSPD2	9
FBgn0036354	Poc1	-1.6233	3.06e-105	-1.57591	1.16e-100	POC1A|POC1B	14.0|13.0	centrosome organization		protein binding
FBgn0002466	sti	-1.72407	4.08e-133	-0.619402	2.64e-18	CIT	12	intracellular signal transduction, protein phosphorylation, mitotic cytokinesis, cytokinesis, chromatin organization, regulation of actin cytoskeleton organization, actomyosin contractile ring assembly, regulation of cytokinesis, actomyosin contractile ring assembly, obsolete cytokinesis, completion of separation, ventral cord development, male meiosis cytokinesis, regulation of cytokinesis	actomyosin contractile ring	ATP binding, protein serine/threonine kinase activity, diacylglycerol binding, protein kinase C activity, metal ion binding, protein kinase activity
FBgn0033830	CG10814	-1.72549	3.13e-08	-0.661517	0.0402029	BBOX1	14	oxidation-reduction process, sleep		gamma-butyrobetaine dioxygenase activity, oxidoreductase activity
FBgn0034523	Nnf1a	-1.80937	1.16e-73	-2.30375	1.61e-108			chromosome segregation, mitotic metaphase plate congression	kinetochore, Ndc80 complex, NMS complex
FBgn0032848	nesd	-1.81618	5.72e-185	-1.70714	3.81e-169	SHCBP1|SHCBP1L	13.0|7.0	male meiosis cytokinesis, female germline ring canal stabilization	fusome, midbody, female germline ring canal, intercellular bridge, male germline ring canal	carbohydrate binding
FBgn0031677	CG14036	-1.8715	2.02e-27	-1.58404	2.36e-21	GTSF1L|GTSF1	5.0|5.0	copper ion homeostasis
FBgn0038784	CG4362	-1.91136	1.4e-08	-1.33463	9.53e-05				viral capsid
FBgn0035210	msd5	-1.91641	1.42e-88	-1.65062	1.23e-70			mitotic spindle organization, mitotic spindle assembly, cell division	microtubule associated complex, HAUS complex, microtubule, spindle, cytoplasm
FBgn0040232	cmet	-1.94515	3.67e-112	-1.63771	1.11e-80	CENPE	8	mitotic cell cycle, neurogenesis, regulation of cell cycle, attachment of mitotic spindle microtubules to kinetochore, microtubule-based movement, mitotic metaphase plate congression, chromosome segregation, mitotic spindle organization, mitotic spindle assembly	microtubule associated complex, condensed chromosome outer kinetochore, kinetochore, kinesin complex, chromosome, centromeric region	ATP binding, microtubule motor activity, ATP-dependent microtubule motor activity, plus-end-directed, microtubule binding, kinetochore binding, ATPase activity
FBgn0035209	msd1	-1.97212	5.8e-119	-1.38263	2.3e-65			mitotic spindle organization, microtubule nucleation, cell division, mitotic nuclear division	microtubule associated complex, HAUS complex, microtubule, spindle, cytoplasm
FBgn0000147	aurA	-1.99481	1.58e-203	-1.28377	8.13e-98	AURKA	9	pole cell formation, protein phosphorylation, centrosome organization, microtubule-based process, centrosome duplication, mitotic centrosome separation, asymmetric protein localization, centrosome cycle, asymmetric protein localization involved in cell fate determination, establishment of spindle orientation, centrosome separation, regulation of neurogenesis, mitotic spindle organization, peptidy…	centrosome, cytoplasm, spindle microtubule, chromosome passenger complex, condensed nuclear chromosome, centromeric region, spindle midzone, spindle pole centrosome	ATP binding, protein serine/threonine kinase activity, protein kinase activity, histone serine kinase activity, protein serine/threonine/tyrosine kinase activity
FBgn0015926	dah	-2.01808	3.21e-68	-0.962313	8.48e-19	DYTN	3	cellularization, actomyosin contractile ring assembly	extrinsic component of membrane	zinc ion binding
FBgn0036849	CG14079	-2.02593	1.68e-53	-1.97045	4.96e-52	SPATA6|SPATA6L	7.0|8.0
FBgn0039250	Mink	-2.03374	2.86e-244	-1.10009	2.5e-76			mitotic cytokinesis, establishment of mitotic spindle localization, microtubule cytoskeleton organization	nucleus, mitotic spindle, microtubule, spindle	microtubule binding
FBgn0003124	polo	-2.05335	0	-1.13783	2.16e-112	PLK2|PLK3|PLK1	5.0|5.0|15.0	mitotic nuclear division, female meiotic nuclear division, protein phosphorylation, mitotic cell cycle, neurogenesis, phagocytosis, meiotic spindle midzone assembly, astral microtubule nucleation, pronuclear migration, sperm aster formation, attachment of mitotic spindle microtubules to kinetochore, cellular protein localization, pronuclear fusion, female meiosis II, male meiosis cytokinesis, emb…	microtubule, spindle, cytoplasm, mitotic spindle midzone, condensed chromosome outer kinetochore, kinetochore microtubule, spindle pole, centriole, midbody, kinetochore, centrosome, nuclear envelope	protein binding, protein kinase activity, protein serine/threonine kinase activity, ATP binding
FBgn0037584	CG7963	-2.07685	1.55e-18	-0.720525	0.00148789				nucleus	nucleic acid binding, zinc ion binding, metal ion binding
FBgn0267347	squ	-2.10366	2.21e-182	-1.35893	4.78e-88			oogenesis, dorsal appendage formation, gene silencing by RNA	P granule
FBgn0024227	aurB	-2.13131	2.66e-239	-1.03266	2.01e-68	AURKC|AURKB	7.0|7.0	neurogenesis, protein phosphorylation, mitotic cytokinesis, cytokinesis, chromatin organization, mitotic spindle organization, mitotic spindle assembly, mitotic sister chromatid segregation, mitotic chromosome condensation, attachment of spindle microtubules to kinetochore, histone phosphorylation, female germ-line stem cell asymmetric division, sensory perception of pain, cell separation after c…	spindle, kinetochore, midbody, chromosome, centromeric region, condensed nuclear chromosome, centromeric region, spindle midzone, chromosome passenger complex, cytoplasm, spindle microtubule, spindle pole centrosome	ATP binding, protein serine/threonine kinase activity, histone serine kinase activity, metal ion binding, protein serine/threonine/tyrosine kinase activity, protein kinase activity
FBgn0265725	CG44532	-2.15429	9.8e-21	-0.955244	6.37e-06
FBgn0031878	sip2	-2.33252	0	-1.99369	0					protein binding
FBgn0011692	pav	-2.38002	0	-1.65891	2.62e-163	KIF23	13	neurogenesis, mitotic cytokinesis, positive regulation of NFAT protein import into nucleus, maintenance of protein location in cell, somatic muscle development, regulation of Wnt signaling pathway, cytokinesis, peripheral nervous system development, cell fate determination, female meiosis chromosome segregation, mitotic spindle organization, mitotic spindle assembly, microtubule-based movement, c…	nucleus, cleavage furrow, spindle, kinesin complex, centrosome, midbody, female germline ring canal, kinetochore microtubule, axoneme, contractile ring, male germline ring canal, somatic ring canal, mitotic spindle midzone	ATP binding, microtubule binding, microtubule motor activity, ATPase activity
FBgn0031053	CG14223	-2.39543	9.96e-103	-2.03394	4.56e-85				integral component of membrane
FBgn0000140	asp	-2.47138	6.81e-255	-1.4103	1.94e-96	ASPM	12	oogenesis, centrosome organization, microtubule cytoskeleton organization, microtubule-based process, actin filament reorganization involved in cell cycle, ovarian fusome organization, mitotic spindle organization, brain morphogenesis, centrosome localization, kinetochore organization, spindle organization, cystoblast division, female germ-line stem cell asymmetric division, nuclear migration, ge…	microtubule associated complex, centrosome, microtubule organizing center, spindle pole, microtubule, cytoplasm, nucleus	protein binding, microtubule binding, myosin light chain binding, calmodulin binding
FBgn0010314	Cks30A	-2.60382	0	-1.43165	1.03e-135	CKS2|CKS1B	11.0|13.0	protein phosphorylation, positive regulation of mitotic metaphase/anaphase transition, syncytial blastoderm mitotic cell cycle, cell cycle, spindle assembly, histoblast morphogenesis, spindle assembly involved in female meiosis I, female meiosis I, female meiotic nuclear division, cell division, positive regulation of transcription, DNA-templated, regulation of mitotic cell cycle, anaphase-promot…	SCF ubiquitin ligase complex, cyclin-dependent protein kinase holoenzyme complex	protein binding, protein serine/threonine kinase activity, cyclin-dependent protein serine/threonine kinase regulator activity, cyclin-dependent protein serine/threonine kinase activity, cyclin-dependent protein serine/threonine kinase activator activity, histone binding, ubiquitin binding, protein kinase binding
FBgn0004379	Klp67A	-2.61985	0	-1.14791	1.87e-77	KIF18B|KIF19|KIF18A	9.0|4.0|13.0	mitotic spindle organization, chromosome segregation, microtubule depolymerization, spindle assembly, microtubule-based movement, spindle elongation, meiosis I cytokinesis, male meiosis I, male meiosis chromosome segregation, mitotic centrosome separation, male meiotic chromosome movement towards spindle pole, sister chromatid biorientation, generative cell mitosis, spindle assembly involved in m…	microtubule associated complex, cytoplasm, nucleus, mitotic spindle midzone, kinetochore microtubule, mitotic spindle, kinetochore, kinesin complex, spindle microtubule	motor activity, ATP binding, microtubule motor activity, microtubule binding, ATPase activity
FBgn0259791	bora	-2.81903	4.24e-184	-0.65764	9.57e-17	BORA	7	peripheral nervous system development, activation of protein kinase activity, asymmetric protein localization involved in cell fate determination, cell division, mitotic nuclear division	cytoplasm, nucleus	protein binding
FBgn0086356	tum	-3.00143	0	-0.823264	6.46e-47	RACGAP1	13	cell proliferation, neurogenesis, dendrite morphogenesis, neuron development, cellular protein localization, mitotic cytokinesis, maintenance of protein location in cell, somatic muscle development, negative regulation of Wnt signaling pathway, regulation of Wnt signaling pathway, cytokinesis, cell fate determination, mitotic spindle organization, mitotic spindle assembly, centrosome duplication,…	nucleus, perinuclear region of cytoplasm, spindle, midbody, cortical microtubule	signal transducer activity, GTPase activator activity, diacylglycerol binding, metal ion binding
FBgn0267572	asRNA:CR45912	-3.02548	2.64e-100	-2.5888	1.43e-87
FBgn0015396	jumu	-3.34883	0	-0.571223	5.1e-23	FOXN1|FOXN4	5.0|5.0	imaginal disc-derived wing morphogenesis, defense response to fungus, dendrite morphogenesis, compound eye development, dorsal closure, neuron development, muscle organ development, negative regulation of transcription from RNA polymerase II promoter, chromatin organization, transcription, DNA-templated, regulation of sequence-specific DNA binding transcription factor activity, tissue development…	nucleus, polytene chromosome, nucleolus, chromatin, polytene chromosome chromocenter, transcription factor complex, euchromatin	transcription factor binding, transcription factor activity, sequence-specific DNA binding, transcription regulatory region sequence-specific DNA binding, chromatin binding, transcription factor activity, RNA polymerase II distal enhancer sequence-specific binding, double-stranded DNA binding, DNA binding, bending, RNA polymerase II transcription factor activity, sequence-specific DNA binding, se…
