# Supplementary material for: A Cyclin A—Myb-MuvB—Aurora B network regulates the choice between mitotic cycles and polyploid endoreplication cycles
Source: PLoS Genet. 2019 Jul 10;15(7):e1008253. doi: 10.1371/journal.pgen.1008253 (PMC6645565; doi:10.1371/journal.pgen.1008253)
Supplement: S4 Table — (XLSX) [file pgen.1008253.s005.xlsx]

## Sheet: Table S4
Table S4 – Mitotic genes from enriched GO categories that are downregulated in iECs and devECs
FBgn	Gene symbol	Human Orthologue?	DIOPT score	GO Biological Process	GO Cellular Component	GO Molecular Function	Salivary Gland Log2FC	Salivary Gland FDR adjusted p value (B-H)	CycA dsRNA Log2FC	CycA dsRNA FDR adjusted p value (B-H)	Myb dsRNA Log2FC	Myb dsRNA FDR adjusted p value (B-H)
FBgn0015396	jumu	FOXN1|FOXN4	5.0|5.0	imaginal disc-derived wing morphogenesis, defense response to fungus, dendrite morphogenesis, compound eye development, dorsal closure, neuron development, muscle organ development, negative regulation of transcription from RNA polymerase II promoter, chromatin organization, transcription, DNA-templated, regulation of sequence-specific DNA binding transcription factor activity, tissue development…	nucleus, polytene chromosome, nucleolus, chromatin, polytene chromosome chromocenter, transcription factor complex, euchromatin	transcription factor binding, transcription factor activity, sequence-specific DNA binding, transcription regulatory region sequence-specific DNA binding, chromatin binding, transcription factor activity, RNA polymerase II distal enhancer sequence-specific binding, double-stranded DNA binding, DNA binding, bending, RNA polymerase II transcription factor activity, sequence-specific DNA binding, se…	-1.68615	7.22558e-27	-3.34883	0	-0.571223	5.1e-23
FBgn0086356	tum	RACGAP1	13	cell proliferation, neurogenesis, dendrite morphogenesis, neuron development, cellular protein localization, mitotic cytokinesis, maintenance of protein location in cell, somatic muscle development, negative regulation of Wnt signaling pathway, regulation of Wnt signaling pathway, cytokinesis, cell fate determination, mitotic spindle organization, mitotic spindle assembly, centrosome duplication,…	nucleus, perinuclear region of cytoplasm, spindle, midbody, cortical microtubule	signal transducer activity, GTPase activator activity, diacylglycerol binding, metal ion binding	-3.34424	2.65581e-26	-3.00143	0	-0.823264	6.46e-47
FBgn0004379	Klp67A	KIF18B|KIF19|KIF18A	9.0|4.0|13.0	mitotic spindle organization, chromosome segregation, microtubule depolymerization, spindle assembly, microtubule-based movement, spindle elongation, meiosis I cytokinesis, male meiosis I, male meiosis chromosome segregation, mitotic centrosome separation, male meiotic chromosome movement towards spindle pole, sister chromatid biorientation, generative cell mitosis, spindle assembly involved in m…	microtubule associated complex, cytoplasm, nucleus, mitotic spindle midzone, kinetochore microtubule, mitotic spindle, kinetochore, kinesin complex, spindle microtubule	motor activity, ATP binding, microtubule motor activity, microtubule binding, ATPase activity	-3.43332	2.93871e-35	-2.61985	0	-1.14791	1.87e-77
FBgn0010314	Cks30A	CKS2|CKS1B	11.0|13.0	protein phosphorylation, positive regulation of mitotic metaphase/anaphase transition, syncytial blastoderm mitotic cell cycle, cell cycle, spindle assembly, histoblast morphogenesis, spindle assembly involved in female meiosis I, female meiosis I, female meiotic nuclear division, cell division, positive regulation of transcription, DNA-templated, regulation of mitotic cell cycle, anaphase-promot…	SCF ubiquitin ligase complex, cyclin-dependent protein kinase holoenzyme complex	protein binding, protein serine/threonine kinase activity, cyclin-dependent protein serine/threonine kinase regulator activity, cyclin-dependent protein serine/threonine kinase activity, cyclin-dependent protein serine/threonine kinase activator activity, histone binding, ubiquitin binding, protein kinase binding	-3.76357	1.31333e-13	-2.60382	0	-1.43165	1.03e-135
FBgn0000140	asp	ASPM	12	oogenesis, centrosome organization, microtubule cytoskeleton organization, microtubule-based process, actin filament reorganization involved in cell cycle, ovarian fusome organization, mitotic spindle organization, brain morphogenesis, centrosome localization, kinetochore organization, spindle organization, cystoblast division, female germ-line stem cell asymmetric division, nuclear migration, ge…	microtubule associated complex, centrosome, microtubule organizing center, spindle pole, microtubule, cytoplasm, nucleus	protein binding, microtubule binding, myosin light chain binding, calmodulin binding	-3.47122	1.57025e-11	-2.47138	6.81e-255	-1.4103	1.94e-96
FBgn0011692	pav	KIF23	13	neurogenesis, mitotic cytokinesis, positive regulation of NFAT protein import into nucleus, maintenance of protein location in cell, somatic muscle development, regulation of Wnt signaling pathway, cytokinesis, peripheral nervous system development, cell fate determination, female meiosis chromosome segregation, mitotic spindle organization, mitotic spindle assembly, microtubule-based movement, c…	nucleus, cleavage furrow, spindle, kinesin complex, centrosome, midbody, female germline ring canal, kinetochore microtubule, axoneme, contractile ring, male germline ring canal, somatic ring canal, mitotic spindle midzone	ATP binding, microtubule binding, microtubule motor activity, ATPase activity	-3.14893	5.3237e-24	-2.38002	0	-1.65891	2.62e-163
FBgn0024227	aurB	AURKC|AURKB	7.0|7.0	neurogenesis, protein phosphorylation, mitotic cytokinesis, cytokinesis, chromatin organization, mitotic spindle organization, mitotic spindle assembly, mitotic sister chromatid segregation, mitotic chromosome condensation, attachment of spindle microtubules to kinetochore, histone phosphorylation, female germ-line stem cell asymmetric division, sensory perception of pain, cell separation after c…	spindle, kinetochore, midbody, chromosome, centromeric region, condensed nuclear chromosome, centromeric region, spindle midzone, chromosome passenger complex, cytoplasm, spindle microtubule, spindle pole centrosome	ATP binding, protein serine/threonine kinase activity, histone serine kinase activity, metal ion binding, protein serine/threonine/tyrosine kinase activity, protein kinase activity	-3.47148	7.71468e-15	-2.13131	2.66e-239	-1.03266	2.01e-68
FBgn0015926	dah	DYTN	3	cellularization, actomyosin contractile ring assembly	extrinsic component of membrane	zinc ion binding	-1.84338	4.07417e-08	-2.01808	3.21e-68	-0.962313	8.48e-19
FBgn0003124	polo	PLK1	15	mitotic nuclear division, female meiotic nuclear division, protein phosphorylation, mitotic cell cycle, neurogenesis, phagocytosis, meiotic spindle midzone assembly, astral microtubule nucleation, pronuclear migration, sperm aster formation, attachment of mitotic spindle microtubules to kinetochore, cellular protein localization, pronuclear fusion, female meiosis II, male meiosis cytokinesis, emb…	microtubule, spindle, cytoplasm, mitotic spindle midzone, condensed chromosome outer kinetochore, kinetochore microtubule, spindle pole, centriole, midbody, kinetochore, centrosome, nuclear envelope	protein binding, protein kinase activity, protein serine/threonine kinase activity, ATP binding	-3.71716	1.8761e-21	-2.05335	0	-1.13783	2.16e-112
FBgn0039250	Mink			mitotic cytokinesis, establishment of mitotic spindle localization, microtubule cytoskeleton organization	nucleus, mitotic spindle, microtubule, spindle	microtubule binding	-2.48455	8.06681e-23	-2.03374	2.86e-244	-1.10009	2.5e-76
FBgn0035209	msd1			mitotic spindle organization, microtubule nucleation, cell division, mitotic nuclear division	microtubule associated complex, HAUS complex, microtubule, spindle, cytoplasm		-3.45984	2.38294e-25	-1.97212	5.8e-119	-1.38263	2.3e-65
FBgn0000147	aurA	AURKA	9	pole cell formation, protein phosphorylation, centrosome organization, microtubule-based process, centrosome duplication, mitotic centrosome separation, asymmetric protein localization, centrosome cycle, asymmetric protein localization involved in cell fate determination, establishment of spindle orientation, centrosome separation, regulation of neurogenesis, mitotic spindle organization, peptidy…	centrosome, cytoplasm, spindle microtubule, chromosome passenger complex, condensed nuclear chromosome, centromeric region, spindle midzone, spindle pole centrosome	ATP binding, protein serine/threonine kinase activity, protein kinase activity, histone serine kinase activity, protein serine/threonine/tyrosine kinase activity	-3.17517	1.36562e-31	-1.99481	1.58e-203	-1.28377	8.13e-98
FBgn0040232	cmet	CENPE	8	mitotic cell cycle, neurogenesis, regulation of cell cycle, attachment of mitotic spindle microtubules to kinetochore, microtubule-based movement, mitotic metaphase plate congression, chromosome segregation, mitotic spindle organization, mitotic spindle assembly	microtubule associated complex, condensed chromosome outer kinetochore, kinetochore, kinesin complex, chromosome, centromeric region	ATP binding, microtubule motor activity, ATP-dependent microtubule motor activity, plus-end-directed, microtubule binding, kinetochore binding, ATPase activity	-3.38227	4.00215e-16	-1.94515	3.67e-112	-1.63771	1.11e-80
FBgn0035210	msd5			mitotic spindle organization, mitotic spindle assembly, cell division	microtubule associated complex, HAUS complex, microtubule, spindle, cytoplasm		-3.22482	9.81438e-12	-1.91641	1.42e-88	-1.65062	1.23e-70
FBgn0034523	Nnf1a			chromosome segregation, mitotic metaphase plate congression	kinetochore, Ndc80 complex, NMS complex		-2.88105	1.00771e-55	-1.80937	1.16e-73	-2.30375	1.61e-108
FBgn0032848	nesd	SHCBP1|SHCBP1L	13.0|7.0	male meiosis cytokinesis, female germline ring canal stabilization	fusome, midbody, female germline ring canal, intercellular bridge, male germline ring canal	carbohydrate binding	-2.82039	5.11421e-19	-1.81618	5.72e-185	-1.70714	3.81e-169
FBgn0002466	sti	CIT	12	intracellular signal transduction, protein phosphorylation, mitotic cytokinesis, cytokinesis, chromatin organization, regulation of actin cytoskeleton organization, actomyosin contractile ring assembly, regulation of cytokinesis, actomyosin contractile ring assembly, obsolete cytokinesis, completion of separation, ventral cord development, male meiosis cytokinesis, regulation of cytokinesis	actomyosin contractile ring	ATP binding, protein serine/threonine kinase activity, diacylglycerol binding, protein kinase C activity, metal ion binding, protein kinase activity	-3.64301	8.66482e-18	-1.72407	4.08e-133	-0.619402	2.64e-18
FBgn0036354	Poc1	POC1A|POC1B	14.0|13.0	centrosome organization		protein binding	-2.07479	8.04858e-17	-1.6233	3.06e-105	-1.57591	1.16e-100
FBgn0011606	Klp3A	KIF4A|KIF4B	14.0|12.0	regulation of mitotic nuclear division, chromosome segregation, mitotic nuclear division, cytokinesis, female meiosis chromosome segregation, reciprocal meiotic recombination, mitotic spindle organization, male meiotic nuclear division, mitotic spindle assembly, microtubule-based movement, single fertilization, spindle elongation, meiosis I cytokinesis	cytoplasm, nucleus, microtubule associated complex, spindle, kinesin complex, midbody, spindle midzone, aster	ATP binding, microtubule binding, microtubule motor activity, ATP-dependent microtubule motor activity, plus-end-directed	-2.49708	6.59605e-30	-1.61366	7.88e-136	-0.681661	1.11e-27
FBgn0260399	gwl	MASTL	14	regulation of mitotic centrosome separation, regulation of meiotic nuclear division, regulation of mitotic nuclear division, mitotic nuclear division, female meiotic nuclear division, protein phosphorylation, female meiosis I, regulation of mitotic cell cycle, chromosome condensation, peptidyl-serine phosphorylation, intracellular signal transduction	cytoplasm, nucleus, nuclear envelope	protein kinase activity, protein serine/threonine kinase activity, ATP binding, 14-3-3 protein binding, protein binding	-3.16841	1.88929e-06	-1.60082	4.46e-121	-0.789528	1.02e-32
FBgn0030241	feo	PRC1	12	neurogenesis, germarium-derived female germ-line cyst formation, epithelium development, mitotic cytokinesis, positive regulation of NFAT protein import into nucleus, cytokinesis, centrosome duplication, actomyosin contractile ring contraction, mitotic spindle organization, germarium-derived egg chamber formation, microtubule cytoskeleton organization	cytoplasm, centrosome, spindle midzone	microtubule binding	-3.35536	4.48826e-28	-1.545	5.24e-167	-0.556789	1.07e-23
FBgn0087021	Spc25	SPC25		chromosome segregation, mitotic spindle organization, mitotic metaphase plate congression, cell division, meiotic metaphase plate congression, meiotic spindle organization	kinetochore, Ndc80 complex, nucleus, condensed chromosome kinetochore		-2.91279	1.10922e-20	-1.51863	4.83e-49	-0.649809	2.19e-11
FBgn0002948	nod			female meiotic nuclear division, establishment of meiotic spindle orientation, spindle assembly involved in female meiosis I, meiotic chromosome segregation, distributive segregation, positive regulation of microtubule polymerization, microtubule-based movement, DNA repair, mitotic spindle organization	microtubule, cytoplasm, kinesin complex	ATPase activity, ATP binding, microtubule plus-end binding, microtubule motor activity, microtubule binding, DNA binding	-1.73894	3.76576e-14	-1.51141	5.48e-56	-0.980138	1.34e-26
FBgn0030242	sofe	PRC1	12	G-protein coupled receptor signaling pathway, microtubule cytoskeleton organization, cytokinesis	heterotrimeric G-protein complex	signal transducer activity, microtubule binding	-1.93018	4.00634e-07	-1.51366	2.15e-60	-0.890695	4.73e-24
FBgn0003087	pim	PTTG1		centrosome duplication, neurogenesis, epithelial cell development, digestive tract mesoderm development, mitotic sister chromatid separation, gonad development, Malpighian tubule morphogenesis, mitotic sister chromatid segregation, nervous system development, mitotic cytokinesis, chromosome organization, cytokinesis	cytoplasm, nucleus		-3.66732	1.0717e-15	-1.50393	2.42e-73	-0.821913	1.26e-25
FBgn0027259	Kmn1			chromosome segregation, neurogenesis, mitotic metaphase plate congression, mitotic anaphase, regulation of cell cycle, mitotic chromosome movement towards spindle pole	kinetochore, Ndc80 complex, NMS complex		-1.48973	2.27136e-25	-1.46659	2.69e-47	-1.50798	2.15e-50
FBgn0261385	scra	ANLN	10	neurogenesis, cellularization, asymmetric cell division, mitotic cytokinesis, positive regulation of NFAT protein import into nucleus, centrosome organization, cytokinesis, male meiosis cytokinesis, sensory organ development, sensory organ precursor cell division, plasma membrane organization, intercellular bridge organization, male germline ring canal formation, septin ring organization, mainten…	cytoplasm, nucleus, germline ring canal, actomyosin contractile ring, contractile ring, male germline ring canal, cleavage furrow	protein binding, actin binding, microtubule binding, actin filament binding, myosin binding	-1.70765	1.3002e-50	-1.47642	3.72e-200	-0.640978	9.06e-40
FBgn0004378	Klp61F	KIF11	14	plus-end directed microtubule sliding, neurogenesis, mitotic cell cycle, mitotic nuclear division, Golgi organization, protein secretion, mitotic spindle organization, microtubule-based movement, centrosome duplication, mitotic centrosome separation, protein homotetramerization, centrosome separation, microtubule bundle formation, mitotic spindle assembly, cell division, chromosome segregation, p…	cytoplasm, microtubule associated complex, endoplasmic reticulum, fusome, Golgi apparatus, spindle, kinesin complex, centrosome, microtubule, plus-end kinesin complex, nucleus, mitotic spindle microtubule, mitotic spindle pole, mitotic spindle, aster	ATP binding, microtubule binding, microtubule motor activity, motor activity, ATP-dependent microtubule motor activity, plus-end-directed	-3.67748	3.62906e-19	-1.45579	1.38e-161	-0.909495	5.11e-65
FBgn0061476	Zwilch	ZWILCH	3	mitotic nuclear division, mitotic spindle assembly checkpoint, cell division, mitotic cell cycle checkpoint	cytoplasm, kinetochore, spindle midzone, kinetochore microtubule, RZZ complex, condensed chromosome kinetochore		-1.86873	4.05164e-10	-1.43932	3.8e-66	-1.1838	4.89e-47
FBgn0000405	CycB	CCNB3|CCNB2|CCNB1	3.0|10.0|11.0	mitotic cytokinesis, syncytial blastoderm mitotic cell cycle, embryonic development via the syncytial blastoderm, cellular response to DNA damage stimulus, cellular process, regulation of cyclin-dependent protein serine/threonine kinase activity, G2/M transition of mitotic cell cycle, regulation of chromatin binding, mitotic chromosome movement towards spindle pole, attachment of spindle microtub…	nucleus, cytoplasm, spindle, mitotic spindle, chromosome, centromeric region, nuclear cyclin-dependent protein kinase holoenzyme complex, pole plasm, spindle midzone	protein kinase binding, cyclin-dependent protein serine/threonine kinase regulator activity	-3.80576	1.3529e-14	-1.44233	7.57e-160	-0.820129	2.19e-53
FBgn0031886	Nuf2			chromosome segregation, neurogenesis, mitotic spindle organization, mitotic metaphase plate congression, mitotic nuclear division	kinetochore, Ndc80 complex, chromosome, centromeric region		-3.23883	2.51625e-21	-1.38081	1.17e-56	-0.619805	1.32e-13
FBgn0035640	mad2	MAD2L1	14	mitotic cell cycle checkpoint, mitotic cell cycle, regulation of mitotic cell cycle, mitotic spindle assembly checkpoint, regulation of spindle checkpoint, regulation of mitotic spindle assembly, chromosome organization, regulation of mitotic cell cycle spindle assembly checkpoint	cytoplasm, nucleus, microtubule associated complex, spindle, nucleoplasm, kinetochore, mitotic spindle, nuclear pore, nuclear envelope, kinetochore microtubule, spindle matrix		-3.57178	9.41505e-18	-1.36844	3.46e-151	-0.680808	5.75e-41
FBgn0039638	dgt6	HAUS6	5	regulation of mitotic nuclear division, centrosome organization, mitotic spindle organization, spindle assembly, cell division, mitotic nuclear division	microtubule associated complex, spindle, HAUS complex, microtubule, cytoplasm, microtubule organizing center, condensed chromosome kinetochore, spindle pole		-3.45366	2.82158e-22	-1.30436	5.8e-117	-0.929176	7.08e-62
FBgn0034569	dgt3			regulation of mitotic nuclear division, mitotic spindle organization, cell division, mitotic nuclear division	microtubule associated complex, HAUS complex, microtubule, spindle, cytoplasm		-3.21786	3.30242e-17	-1.25234	4.94e-82	-0.769092	4.39e-34
FBgn0033740	dgt5			regulation of mitotic nuclear division, mitotic spindle organization, cell division, mitotic nuclear division	microtubule associated complex, spindle, HAUS complex, microtubule, cytoplasm, microtubule organizing center, condensed chromosome kinetochore		-2.76781	4.07706e-23	-1.23385	3.12e-79	-0.61641	1.62e-22
FBgn0264291	Det	BIRC5|BIRC7|BIRC8|BIRC3|BIRC2|XIAP	12.0|4.0|3.0|4.0|4.0|4.0	neurogenesis, lateral inhibition, negative regulation of apoptotic process, cytokinesis, mitotic spindle organization, mitotic spindle assembly, spindle assembly, meiosis I cytokinesis, meiosis II cytokinesis, actomyosin contractile ring assembly, spindle organization, inhibition of cysteine-type endopeptidase activity involved in apoptotic process, meiotic cytokinesis, regulation of signal trans…	cytoplasm, chromosome, centromeric region, chromosome passenger complex, mitotic spindle midzone, nucleus, spindle microtubule	ubiquitin-protein transferase activity, zinc ion binding, cysteine-type endopeptidase inhibitor activity	-1.98707	6.66799e-55	-1.15276	1.32e-34	-0.89761	4.74e-22
FBgn0035627	Sse	ESPL1	7	proteolysis, neurogenesis, phagocytosis, mitotic sister chromatid segregation, meiosis I, sensory perception of pain, telomere capping	nucleus, polytene chromosome interband, polytene chromosome, polytene chromosome, telomeric region, nuclear chromosome, telomeric region	peptidase activity	-3.46721	6.03491e-21	-1.09932	3.94e-31	-1.0339	4.41e-28
FBgn0026371	SAK	PLK4	15	protein phosphorylation, regulation of protein stability, centrosome organization, positive regulation of protein catabolic process, syncytial blastoderm mitotic cell cycle, protein autophosphorylation, mitotic spindle organization, male meiotic nuclear division, centrosome duplication, centriole replication, sperm axoneme assembly, regulation of centriole replication	centriole	protein binding, ATP binding, protein serine/threonine kinase activity, protein kinase activity	-1.47245	8.4347e-17	-0.991031	8.6e-74	-0.562691	1.29e-25
FBgn0266111	ana3	RTTN	4	centrosome organization, mitotic spindle organization, centrosome duplication, centriole replication, ciliary basal body organization, centriole-centriole cohesion, sensory perception of pain, cilium organization	centriole, ciliary basal body, centrosome		-2.61194	4.63601e-10	-0.869953	1.73e-30	-0.553618	3.4e-13
FBgn0035120	wac			mitotic spindle organization, cell division, mitotic nuclear division, female meiotic nuclear division, spindle assembly, spindle assembly involved in female meiosis, cytoplasmic microtubule organization	microtubule, spindle, microtubule associated complex, protein complex, cytoplasm, meiotic spindle, spindle pole, HAUS complex	microtubule binding, protein binding	-1.63892	5.06895e-33	-0.690781	4.21e-24	-0.621894	1.18e-19
FBgn0002709	mei-218	MCMDC2	5	female meiotic nuclear division, female meiosis chromosome segregation, reciprocal meiotic recombination	cytoplasm		-1.69821	5.23679e-07	-0.560233	0.000123076	-0.764123	2.16e-07
FBgn0026361	sep5	SEPT14|SEPT4|SEPT6|SEPT11|SEPT2|SEPT8|SEPT10	7.0|3.0|11.0|12.0|3.0|11.0|10.0	regulation of cell cycle, imaginal disc development, mitotic cytokinesis, cytokinesis	septin ring, microtubule associated complex, septin complex	GTPase activity, GTP binding	-3.31163	3.00903e-18	-1.10824	2.05e-74	-0.520496	1.92e-18
FBgn0259791	bora	BORA	7	peripheral nervous system development, activation of protein kinase activity, asymmetric protein localization involved in cell fate determination, cell division, mitotic nuclear division	cytoplasm, nucleus	protein binding	-3.45088	1.4434e-14	-2.81903	4.24e-184	-0.65764	9.57e-17
FBgn0031878	sip2					protein binding	-3.62027	7.78007e-24	-2.33252	0	-1.99369	0
FBgn0000063	Mps1	TTK	10				-2.61285	1.3396e-20	-1.30149	5.08e-69	-1.09762	4.31e-52
FBgn0039128	CG13599	MAD2L1BP	4	regulation of exit from mitosis	nucleus		-2.5074	6.05067e-10	-0.977528	3.58e-29	-0.858271	5.15e-23
FBgn0025739	pon			embryonic heart tube development, asymmetric neuroblast division, asymmetric protein localization	cytoplasm, basal part of cell, cell cortex, basal cortex		-3.89946	5.25728e-14	-0.900094	2.5e-51	-1.99936	1.13e-216
