# Supplementary material for: A Cyclin A—Myb-MuvB—Aurora B network regulates the choice between mitotic cycles and polyploid endoreplication cycles
Source: PLoS Genet. 2019 Jul 10;15(7):e1008253. doi: 10.1371/journal.pgen.1008253 (PMC6645565; doi:10.1371/journal.pgen.1008253)
Supplement: S5 Table — (XLSX) [file pgen.1008253.s006.xlsx]

## Sheet: Table S5
Table S5 –Differentially Expressed (DE) genes shared by CycA dsRNA iECs, Myb dsRNA iECs and salivary gland devECs
FBgn	Gene symbol	Salivary Gland Log2FC	Salivary Gland FDR adjusted p value (B-H)	CycA dsRNA Log2FC	CycA dsRNA FDR adjusted p value (B-H)	Myb dsRNA Log2FC	Myb dsRNA FDR adjusted p value (B-H)	Human Orthologue?	DIOPT score	GO Biological Process	GO Cellular Component	GO Molecular Function
FBgn0030615	Cyp4s3	6.69175	1.96157e-31	1.34506	8.82e-05	1.79877	1.22e-07	CYP4V2|CYP4F11|CYP4F22|CYP4F2|CYP4F3|CYP4A11|CYP4F12|CYP4A22|CYP4B1|CYP4Z1	3.0|3.0|3.0|3.0|3.0|4.0|3.0|4.0|3.0|3.0	oxidation-reduction process	membrane, intracellular membrane-bounded organelle, organelle membrane, endoplasmic reticulum membrane	iron ion binding, electron carrier activity, heme binding, oxidoreductase activity, acting on paired donors, with incorporation or reduction of molecular oxygen, monooxygenase activity
FBgn0036181	Muc68Ca	6.66045	1.31016e-53	1.05007	0.000561962	1.12787	0.000269398				extracellular matrix	extracellular matrix structural constituent
FBgn0032945	CG8665	6.30943	3.35105e-26	0.953642	0.00425185	1.69918	9.86e-08	ALDH1L2|ALDH1L1	14.0|14.0	10-formyltetrahydrofolate catabolic process, oxidation-reduction process, one-carbon metabolic process, biosynthetic process, metabolic process	cytoplasm	4-trimethylammoniobutyraldehyde dehydrogenase activity, aminobutyraldehyde dehydrogenase activity, formyltetrahydrofolate dehydrogenase activity, hydroxymethyl-, formyl- and related transferase activity, oxidoreductase activity, acting on the aldehyde or oxo group of donors, NAD or NADP as acceptor, methyltransferase activity, oxidoreductase activity, catalytic activity
FBgn0031219	CG13694	6.23603	1.42264e-50	0.591027	0.0343624	0.752747	0.006761					protein binding
FBgn0033725	Cpr49Ac	6.21022	2.41676e-18	1.01305	0.00495665	1.38852	0.00010438			chitin-based cuticle development, hemolymph coagulation	extracellular region, extracellular matrix, extracellular space	structural constituent of chitin-based larval cuticle, structural constituent of cuticle, structural constituent of chitin-based cuticle
FBgn0005670	Cyp4d1	6.19461	1.52418e-16	1.92899	8.88e-19	1.61472	6.29e-13	CYP4V2|CYP4F11|CYP4F22|CYP4F2|CYP4F3|CYP4X1|CYP4A11|CYP4F12|CYP4A22|CYP4B1|CYP4F8|CYP4Z1	5.0|4.0|4.0|3.0|3.0|4.0|3.0|4.0|3.0|4.0|3.0|5.0	oxidation-reduction process	lipid particle, membrane, intracellular membrane-bounded organelle	monooxygenase activity, heme binding, iron ion binding, oxidoreductase activity, acting on paired donors, with incorporation or reduction of molecular oxygen, electron carrier activity
FBgn0030051	spirit	6.09805	5.89206e-67	1.01203	2.29e-05	0.545499	0.0418027			proteolysis, defense response to fungus, defense response to Gram-positive bacterium, defense response to Gram-negative bacterium, innate immune response, positive regulation of Toll signaling pathway	extracellular region	serine-type endopeptidase activity
FBgn0032219	CG4995	6.01861	4.88399e-34	1.16716	0.000421549	0.78107	0.0302735	SLC25A20|SLC25A29|SLC25A48|SLC25A45|SLC25A47	4.0|14.0|3.0|3.0|3.0	transmembrane transport, mitochondrial transport	integral component of membrane, mitochondrial membrane	transmembrane transporter activity
FBgn0017424	asRNA:CR11538	5.96228	4.77106e-29	1.53152	2.01e-05	0.858947	0.0294646
FBgn0037936	CG6908	5.753	5.97684e-39	2.96378	3.83e-22	0.860621	0.0171933			copper ion homeostasis		transferase activity, transferring phosphorus-containing groups
FBgn0038105	yellow-f2	5.7445	1.34891e-90	0.547715	0.00156683	0.94655	1.39e-08			developmental pigmentation, cuticle pigmentation, melanin biosynthetic process from tyrosine, melanin biosynthetic process, indole-containing compound biosynthetic process	extracellular region	dopachrome isomerase activity
FBgn0087002	apolpp	5.58731	1.24585e-94	0.980442	1.74e-11	1.02937	2.08e-12	APOB	6
FBgn0034225	veil	5.44601	4.50265e-158	1.9219	1.86e-13	2.04995	5.14e-15	NT5E	13	nucleotide catabolic process		nucleotide binding, metal ion binding, 5'-nucleotidase activity, hydrolase activity, hydrolase activity, acting on ester bonds
FBgn0036877	CG9452	5.40179	6.58589e-24	3.35222	7.7e-74	0.823449	0.000171847	ACPP|ACP2|ACP4	7.0|8.0|7.0	dephosphorylation	nucleus, extracellular exosome	acid phosphatase activity
FBgn0028543	NimB2	5.09666	1.1422e-17	1.56402	1.09e-05	1.03673	0.00664384			mesoderm development, defense response to bacterium	extracellular region	protein binding, molecular_function
FBgn0259715	CG42369	5.06463	2.45348e-20	1.64109	2.36e-06	1.12398	0.00247564			biological_process	cellular_component	molecular_function
FBgn0039564	Nep7	4.95003	1.09507e-40	1.73568	4.33e-22	0.940033	1.33e-06	MME|KEL	3.0|3.0
FBgn0034756	Cyp6d2	4.93568	0	0.970544	1.2e-08	1.41687	1.2e-17	CYP3A5|CYP3A43|TBXAS1|CYP3A4|CYP3A7-CYP3A51P	5.0|5.0|4.0|5.0|4.0	oxidation-reduction process, response to camptothecin, response to DDT, insecticide catabolic process	membrane, intracellular membrane-bounded organelle, organelle membrane, endoplasmic reticulum membrane	iron ion binding, electron carrier activity, heme binding, oxidoreductase activity, acting on paired donors, with incorporation or reduction of molecular oxygen, monooxygenase activity, oxidoreductase activity
FBgn0030326	CG2444	4.83426	8.23746e-14	1.00436	0.00453381	1.38561	7.76e-05				extracellular space
FBgn0026878	CG4325	4.75657	5.35488e-24	0.846165	0.0182168	0.851116	0.0219358	TRAIP	3	protein ubiquitination, intracellular signal transduction, regulation of antimicrobial peptide biosynthetic process	intracellular, cellular_component	protein binding, ubiquitin-protein transferase activity, zinc ion binding
FBgn0051778	CG31778	4.71246	1.33956e-46	3.48443	4.02e-54	1.95959	3.4e-16					serine-type endopeptidase inhibitor activity
FBgn0264979	CG4267	4.63169	1.16983e-59	1.25678	8.11e-09	1.06982	2.07e-06			lipid catabolic process	extracellular region, cellular_component	carboxylic ester hydrolase activity, lipase activity
FBgn0034943	Fmo-1	4.6238	3.4749e-91	1.05152	0.00233091	0.99407	0.0056184	FMO4|FMO1|FMO5|FMO3|FMO2	5.0|6.0|9.0|6.0|8.0	oxidation-reduction process, sensory perception of pain	mitochondrion, cytosol, intracellular membrane-bounded organelle	flavin adenine dinucleotide binding, NADP binding, monooxygenase activity, N,N-dimethylaniline monooxygenase activity, oxidoreductase activity
FBgn0038878	CG3301	4.57234	2.13658e-70	2.67531	7.27e-20	1.72392	2.99e-08	DHRS11	11	metabolic process		oxidoreductase activity, oxidoreductase activity, acting on the CH-OH group of donors, NAD or NADP as acceptor
FBgn0050456	CG30456	4.27887	3.7967e-87	1.43948	6.02e-90	0.532245	2.55e-12			imaginal disc-derived leg morphogenesis, positive regulation of Rho protein signal transduction, regulation of Rho protein signal transduction	cellular_component	Rho guanyl-nucleotide exchange factor activity
FBgn0036806	Cyp12c1	4.23032	1.27622e-48	2.61331	2.25e-57	1.44727	1.66e-16	CYP27B1|CYP27C1|CYP27A1|CYP24A1|CYP11A1	5.0|5.0|5.0|7.0|3.0	oxidation-reduction process	mitochondrial membrane, mitochondrion	monooxygenase activity, heme binding, iron ion binding, oxidoreductase activity, acting on paired donors, with incorporation or reduction of molecular oxygen, electron carrier activity
FBgn0030964	Pvf1	4.19776	3.68017e-72	1.46422	7.5e-08	0.918186	0.00182187	PDGFA|PDGFB|VEGFA	5.0|4.0|3.0	border follicle cell migration, cell projection assembly, regulation of cellular response to X-ray, vascular endothelial growth factor receptor signaling pathway, negative regulation of cell death, salivary gland morphogenesis, Malpighian tubule morphogenesis, anterior Malpighian tubule development, hemocyte migration, positive regulation of protein autophosphorylation, positive regulation of cel…	membrane, cytoplasm, extracellular region, extracellular space	receptor binding, vascular endothelial growth factor receptor binding, heparin binding, growth factor activity, growth factor receptor binding
FBgn0069973	CG40485	4.13245	6.9792e-06	2.87933	2.21e-80	0.553785	0.00295313	DHRS11	15	neurogenesis, metabolic process		oxidoreductase activity
FBgn0265419	lncRNA:CR44331	4.08808	2.35771e-30	0.833649	1.78e-06	0.770004	1.71e-05
FBgn0265045	Strn-Mlck	4.07964	8.4198e-198	1.03674	2.36e-62	0.649996	3.79e-24	MYLK	6	protein phosphorylation, regulation of glucose metabolic process	microtubule associated complex	protein binding, calmodulin-dependent protein kinase activity, protein serine/threonine kinase activity, ATP binding, myosin light chain kinase activity, structural constituent of cytoskeleton, protein kinase activity
FBgn0050359	Mal-A5	4.07375	8.96979e-42	1.26047	3.84e-13	1.06155	2.79e-09	SLC3A1	12	carbohydrate metabolic process		catalytic activity, cation binding
FBgn0030932	Ggt-1	3.98745	5.6993e-77	0.838022	0.00262645	1.65303	2.37e-10	GGT1|GGT2|GGT5|GGTLC1|GGTLC2|GGT7	13.0|12.0|5.0|5.0|4.0|3.0	multicellular organism reproduction, response to light stimulus, glutathione metabolic process	extracellular space	gamma-glutamyltransferase activity
FBgn0027556	CG4928	3.86913	1.38881e-19	2.2811	2.65e-24	1.6762	8.15e-13	UNC93A	15	biological_process, regulation of potassium ion transport, regulation of muscle contraction	plasma membrane, integral component of membrane, striated muscle dense body	molecular_function, potassium channel regulator activity
FBgn0032483	CG15482	3.85244	4.21677e-21	1.19665	5.93e-07	1.73995	7.41e-14
FBgn0036125	Iyd	3.81724	3.22424e-21	0.694368	0.0141105	1.77958	4.06e-12	IYD	10
FBgn0033207	CG12826	3.81348	4.77308e-10	1.45415	2.5e-06	0.942617	0.00482167			biological_process	cellular_component	molecular_function
FBgn0034733	CG4752	3.80861	1.15298e-78	2.50118	6.12e-52	1.52854	1.99e-18	OPLAH	12	glutathione metabolic process	cytosol	5-oxoprolinase (ATP-hydrolyzing) activity, hydrolase activity, catalytic activity
FBgn0013949	Elal	3.80232	9.42966e-56	2.51093	4.12e-62	0.589473	0.00110792
FBgn0054034	CG34034	3.50268	6.68782e-09	2.40257	7.21e-32	1.21347	5.03e-08			multicellular organism reproduction	extracellular space	molecular_function
FBgn0050148	CG30148	3.46016	4.72231e-13	1.93789	4.4e-08	1.43141	0.000114884					carbohydrate binding
FBgn0037195	CG11226	3.35671	1.86822e-07	0.896412	0.00157981	0.641852	0.0368517			imaginal disc-derived wing morphogenesis
FBgn0016122	Acer	3.31787	1.18709e-74	1.00629	5.17e-39	0.849905	1.31e-27	ACE2|ACE	6.0|10.0	proteolysis, heart development, sleep, positive regulation of circadian sleep/wake cycle, sleep, regulation of heart rate, heart morphogenesis	membrane, extracellular region, extracellular space	zinc ion binding, metalloendopeptidase activity, peptidyl-dipeptidase activity, metal ion binding, metallopeptidase activity, carboxypeptidase activity
FBgn0034490	CG9864	3.19356	1.93604e-16	1.36164	1.6e-08	0.764306	0.00386541	SLC17A8|SLC17A5|SLC17A6|SLC17A7|SLC17A1|SLC17A4|SLC17A2|SLC17A3	3.0|4.0|3.0|3.0|4.0|4.0|4.0|4.0	anion transport, transmembrane transport	integral component of membrane	transmembrane transporter activity, high-affinity inorganic phosphate:sodium symporter activity
FBgn0032218	CG5381	3.19321	8.2878e-104	2.41661	1.96e-165	0.55268	4.63e-08
FBgn0034512	CG18067	3.19308	5.53305e-13	0.900001	0.0166186	2.27083	1.31e-10			multicellular organism reproduction	extracellular space
FBgn0033292	Cyp4ad1	3.13212	1.8361e-08	1.84471	1e-10	1.97543	5.99e-12	CYP4V2|CYP4F11|CYP4F22|CYP4F2|CYP4F3|CYP4A11|CYP4F12|CYP4A22|CYP4B1|CYP4Z1	3.0|3.0|3.0|3.0|3.0|3.0|3.0|3.0|3.0|3.0	oxidation-reduction process	membrane, intracellular membrane-bounded organelle, organelle membrane, endoplasmic reticulum membrane	monooxygenase activity, heme binding, iron ion binding, oxidoreductase activity, acting on paired donors, with incorporation or reduction of molecular oxygen, electron carrier activity
FBgn0052137	CG32137	3.11205	6.78701e-34	0.969983	0.00754386	0.816411	0.0342907	BICDL1|BICDL2	14.0|5.0	neuron projection morphogenesis	cellular_component	molecular_function
FBgn0035091	CG3829	3.0362	1.17566e-72	0.573245	4.1e-05	0.634066	6.53e-06	CD36|SCARB1|SCARB2	5.0|5.0|4.0	autophagic cell death, salivary gland cell autophagic cell death, cell adhesion, defense response	integral component of membrane, membrane, integral component of plasma membrane	scavenger receptor activity
FBgn0039613	Nepl20	2.9948	1.30029e-18	1.64264	6.4e-21	1.04053	2.08e-08	KEL	4
FBgn0010223	Galphaf	2.9656	1.53831e-51	0.879232	0.00141996	0.721029	0.0134561	GNAL|GNAS	6.0|3.0	G-protein coupled receptor signaling pathway, mesoderm development, regulation of filopodium assembly, positive regulation of hemocyte proliferation, sensory perception of chemical stimulus, adenylate cyclase-activating dopamine receptor signaling pathway, signal transduction	heterotrimeric G-protein complex, extrinsic component of cytoplasmic side of plasma membrane	signal transducer activity, GTPase activity, G-protein beta/gamma-subunit complex binding, G-protein coupled receptor binding, guanyl nucleotide binding, metal ion binding, GTP binding
FBgn0030160	CG9691	2.95901	1.33351e-19	3.05208	8.02e-168	0.990091	2.45e-16
FBgn0262570	CG43110	2.9059	2.09653e-51	1.61877	1.65e-06	1.87346	3.4e-08			proteolysis		serine-type endopeptidase activity
FBgn0032400	CG6770	2.90515	9.29007e-53	1.39458	5.91e-188	0.703085	3.95e-47	NUPR2|NUPR1	3.0|6.0	response to oxidative stress, regulation of transcription from RNA polymerase II promoter	nucleus	chromatin binding
FBgn0051973	Cda5	2.88241	3.8316e-07	1.1704	1.19e-10	1.55634	2.82e-18			carbohydrate metabolic process, chitin metabolic process, chitin catabolic process	extracellular region	hydrolase activity, acting on carbon-nitrogen (but not peptide) bonds, chitin binding, catalytic activity, chitinase activity
FBgn0003328	scb	2.88095	2.04252e-78	2.24245	1.84e-199	1.12715	1.42e-47	ITGA4|ITGA9|ITGAX|ITGAL|ITGA1|ITGA2|ITGA10|ITGA11|ITGAM|ITGAD|ITGAE	5.0|4.0|3.0|3.0|3.0|3.0|3.0|3.0|3.0|3.0|3.0	axon guidance, olfactory learning, learning or memory, cell adhesion, short-term memory, phagocytosis, midgut development, heart development, salivary gland development, open tracheal system development, dorsal closure, negative regulation of synaptic growth at neuromuscular junction, behavioral response to ethanol, memory, locomotion, wound healing, calcium-dependent cell-cell adhesion via plasm…	cytoplasm, plasma membrane, integral component of membrane, focal adhesion, apical plasma membrane, basal plasma membrane, integrin complex, lateral plasma membrane	protein heterodimerization activity, receptor activity, structural molecule activity, cell adhesion molecule binding, integrin binding, laminin receptor activity
FBgn0004910	Eip63F-1	2.8407	1.02959e-28	1.21398	0.000941317	1.18348	0.0018257			autophagic cell death, salivary gland cell autophagic cell death	cytoplasm, nucleus, plasma membrane	calcium ion binding
FBgn0040321	GNBP3	2.84051	1.56843e-50	0.994658	1.03e-27	0.53826	1.71e-08			innate immune response-activating signal transduction, carbohydrate metabolic process, response to fungus, detection of molecule of fungal origin, innate immune response, regulation of innate immune response	cell surface, extracellular region	(1->3)-beta-D-glucan binding, hydrolase activity, hydrolyzing O-glycosyl compounds, signaling pattern recognition receptor activity, lipopolysaccharide binding, carbohydrate binding
FBgn0033981	Cyp6a21	2.82932	7.85332e-13	1.4794	5.34e-07	0.66491	0.0486683	CYP3A5|CYP3A43|TBXAS1|CYP3A4|CYP3A7|CYP3A7-CYP3A51P	6.0|6.0|5.0|6.0|3.0|4.0	oxidation-reduction process, response to DDT, insecticide catabolic process	membrane, intracellular membrane-bounded organelle, organelle membrane, endoplasmic reticulum membrane	iron ion binding, electron carrier activity, heme binding, oxidoreductase activity, acting on paired donors, with incorporation or reduction of molecular oxygen, monooxygenase activity, oxidoreductase activity
FBgn0265991	Zasp52	2.82761	5.46473e-18	1.13514	9.7e-51	0.832283	3.06e-27	PDLIM1|PDLIM7|LDB3|PDLIM3|PDLIM4|PDLIM5	5.0|8.0|9.0|5.0|5.0|6.0	myofibril assembly, muscle structure development, regulation of cell-matrix adhesion	muscle tendon junction, Z disc, basolateral plasma membrane, stress fiber, cell leading edge, focal adhesion, zonula adherens, basal part of cell, apical part of cell, actin cytoskeleton	protein binding, zinc ion binding, muscle alpha-actinin binding, actin binding
FBgn0039323	CG10559	2.80333	3.29479e-31	2.72943	1.53e-31	1.50789	1.88e-09					transferase activity, transferring phosphorus-containing groups
FBgn0031907	CG5171	2.75927	1.8805e-16	0.993926	0.00649662	2.00792	8.59e-09			trehalose biosynthetic process, trehalose metabolism in response to stress	cytoplasm	trehalose-phosphatase activity, catalytic activity
FBgn0267611	lncRNA:CR45949	2.70957	1.34584e-05	0.618845	4.27e-10	0.709708	7.93e-13
FBgn0016075	vkg	2.65018	1.1721e-18	0.503342	5.68e-11	0.894666	2.76e-32	COL4A6|COL4A1|COL4A5	3.0|4.0|3.0	skeletal muscle tissue development, Malpighian tubule morphogenesis, anterior Malpighian tubule development	lipid particle, collagen type IV trimer, collagen trimer	extracellular matrix structural constituent
FBgn0050151	CG30151	2.58107	2.09694e-14	1.64382	1.97e-07	1.90104	1.85e-09			biological_process	cellular_component	molecular_function
FBgn0003053	peb	2.53279	1.81683e-21	0.935975	8.68e-05	0.576998	0.0279771	RREB1	7	wing disc dorsal/ventral pattern formation, compound eye development, regulation of transcription, DNA-templated, open tracheal system development, dorsal closure, head involution, regulation of tube architecture, open tracheal system, photoreceptor cell morphogenesis, ommatidial rotation, establishment of ommatidial planar polarity, ectoderm development, torso signaling pathway, terminal region …	nucleus, polytene chromosome	metal ion binding, nucleic acid binding, transcription factor activity, sequence-specific DNA binding, transcription regulatory region DNA binding, sequence-specific DNA binding
FBgn0027073	CG4302	2.51868	3.72604e-46	0.953155	0.010714	1.54572	2.51e-05	UGT1A10|UGT2B11|UGT1A1|UGT8|UGT1A7|UGT2B28|UGT3A2|UGT2B10|UGT1A5|UGT2B15|UGT1A9|UGT2A3|UGT1A3|UGT1A4|UGT1A8|UGT3A1|UGT2B17|UGT2B4|UGT1A6|UGT2B7|UGT2A2	5.0|7.0|5.0|5.0|4.0|5.0|4.0|8.0|4.0|6.0|4.0|7.0|5.0|4.0|5.0|4.0|6.0|7.0|5.0|6.0|6.0	metabolic process, UDP-glucose metabolic process, flavonoid biosynthetic process, flavonoid glucuronidation	intracellular membrane-bounded organelle, endoplasmic reticulum, integral component of membrane	glucuronosyltransferase activity, UDP-glycosyltransferase activity, transferase activity, transferring hexosyl groups
FBgn0259111	Ndae1	2.50746	1.02926e-60	1.99787	4.49e-73	1.00061	1.84e-17	SLC4A9|SLC4A2|SLC4A5|SLC4A1|SLC4A8|SLC4A10|SLC4A4|SLC4A3|SLC4A7|SLC4A11	4.0|4.0|4.0|4.0|12.0|12.0|5.0|4.0|13.0|3.0	anion transport, sodium ion transport, chloride transport, bicarbonate transport, proton transport, transport, regulation of intracellular pH	plasma membrane, integral component of membrane, membrane, integral component of plasma membrane	inorganic anion exchanger activity, anion:anion antiporter activity, transporter activity, anion transmembrane transporter activity, bicarbonate transmembrane transporter activity, sodium:bicarbonate symporter activity
FBgn0260746	Ect3	2.49047	2.58873e-35	3.10732	3.21e-187	0.819996	1.01e-12	GLB1|GLB1L|GLB1L3|GLB1L2	12.0|15.0|4.0|4.0	autophagic cell death, salivary gland cell autophagic cell death, carbohydrate metabolic process	lysosome, vacuole	beta-galactosidase activity, hydrolase activity, hydrolyzing O-glycosyl compounds
FBgn0032167	CG5853	2.44145	3.87004e-62	1.63001	1.6e-99	0.683478	9.67e-17	ABCG1|ABCG4|ABCG2|ABCG8	10.0|9.0|3.0|3.0	phagocytosis	plasma membrane, integral component of membrane, membrane, ATP-binding cassette (ABC) transporter complex	sterol-transporting ATPase activity, cholesterol transporter activity, ATP binding, ATPase activity, transporter activity, ATPase activity, coupled to transmembrane movement of substances
FBgn0263617	lncRNA:CR43626	2.41794	2.93673e-07	1.50424	8.02e-11	0.834574	0.000967491
FBgn0261393	alpha-Est5	2.39734	8.00921e-114	1.42323	1.6e-06	0.923611	0.00399623	CES4A|CES5A|CES1|CEL|CES2|CES3	4.0|4.0|4.0|3.0|4.0|4.0	synapse assembly, modulation of synaptic transmission, neuron cell-cell adhesion	cell surface, integral component of plasma membrane, synapse	carboxylic ester hydrolase activity, neurexin family protein binding, receptor activity
FBgn0033128	Tsp42Eg	2.36901	1.67758e-05	1.36028	0.000144225	2.08955	2.97e-09			biological_process, cell surface receptor signaling pathway, transport	integral component of membrane, integral component of plasma membrane, membrane	molecular_function
FBgn0039098	GILT3	2.32729	1.02966e-11	2.03234	6.66e-10	1.24843	0.000417706	IFI30	7	oxidation-reduction process	cellular_component	disulfide oxidoreductase activity
FBgn0034406	Jheh3	2.24174	2.8939e-08	1.35087	2.97e-07	1.06132	0.000124158	EPHX1	14	juvenile hormone catabolic process, aromatic compound catabolic process	intracellular membrane-bounded organelle, endoplasmic reticulum membrane	epoxide hydrolase activity, juvenile hormone epoxide hydrolase activity, cis-stilbene-oxide hydrolase activity, catalytic activity
FBgn0065098	RNaseMRP:RNA	2.22527	0.00239559	1.39141	1.76e-13	1.08259	3.62e-08
FBgn0263415	lncRNA:CR43461	2.12885	0.000174542	0.913126	0.0112778	0.778318	0.041926
FBgn0085249	CG34220	2.08528	1.03404e-05	0.772849	4.46e-10	0.563318	1.33e-05			chitin metabolic process	extracellular region	chitin binding
FBgn0284408	trol	2.0812	9.31067e-29	1.0922	3.6e-33	0.795523	1.21e-17	HSPG2	9	motor neuron axon guidance, asymmetric neuroblast division, maintenance of epithelial cell apical/basal polarity, response to anesthetic, defasciculation of motor neuron axon, positive regulation of semaphorin-plexin signaling pathway	lipid particle, proteinaceous extracellular matrix, basement membrane	protein binding
FBgn0039099	GILT2	2.08044	0.00108666	2.41672	7.09e-18	0.852371	0.00842782	IFI30	8	oxidation-reduction process, positive regulation of defense response to bacterium	cellular_component	disulfide oxidoreductase activity, oxidoreductase activity, acting on a sulfur group of donors
FBgn0022700	Cht4	2.06306	7.98057e-13	0.980669	0.00870316	1.15502	0.00244198	OVGP1|CHI3L1|CHIT1|CHIA|CHI3L2	3.0|4.0|4.0|6.0|4.0	carbohydrate metabolic process, cuticle chitin catabolic process, chitin catabolic process, chitin metabolic process	extracellular space, extracellular region	chitin binding, chitinase activity, hydrolase activity, hydrolyzing O-glycosyl compounds
FBgn0037126	CG14567	2.0432	3.94943e-11	2.67138	1.44e-24	0.639365	0.0441043
FBgn0014073	Tie	1.99713	1.23929e-13	1.56429	2.84e-06	1.29092	0.00021609			protein phosphorylation, negative regulation of cell death, border follicle cell migration, regulation of cellular response to X-ray, transmembrane receptor protein tyrosine kinase signaling pathway, peptidyl-tyrosine phosphorylation	integral component of plasma membrane	ATP binding, protein tyrosine kinase activity, protein kinase activity
FBgn0285963	CG46339	1.99195	1.76369e-23	0.719708	4.61e-10	0.923854	1.4e-15
FBgn0043854	slam	1.97572	1.4309e-12	0.858904	0.00122669	1.15278	1.03e-05			cellularization, protein localization, germ cell migration, membrane organization, cleavage furrow ingression, cleavage furrow formation	cleavage furrow
FBgn0050104	NT5E-2	1.95469	1.3111e-15	1.55814	5.39e-08	1.2606	2.48e-05	NT5E	13	nucleotide catabolic process, dephosphorylation	integral component of membrane	nucleotide binding, metal ion binding, 5'-nucleotidase activity, hydrolase activity, hydrolase activity, acting on ester bonds
FBgn0052091	CG32091	1.92122	4.36426e-05	3.5622	7.96e-125	1.10254	9.98e-11	ABCG1|ABCG4	4.0|4.0	transport	ATP-binding cassette (ABC) transporter complex, plasma membrane, integral component of membrane, membrane	transporter activity, ATPase activity, coupled to transmembrane movement of substances, ATP binding, sterol-transporting ATPase activity, cholesterol transporter activity, ATPase activity
FBgn0035587	Gdap1	1.91513	5.09556e-10	1.50981	1.18e-07	1.39721	1.82e-06	GDAP1|GDAP1L1	14.0|11.0
FBgn0033724	CG8501	1.90935	3.44539e-09	2.33793	1.83e-21	0.605462	0.0427275				cell surface
FBgn0036485	FucTA	1.89738	1.89467e-51	1.39883	1.67e-05	0.96775	0.00560852	FUT5|FUT6|FUT3|FUT4|FUT7|FUT9	10.0|8.0|11.0|10.0|9.0|11.0	protein glycosylation, N-glycan fucosylation, nervous system development	Golgi cisterna membrane, integral component of membrane, Golgi medial cisterna, membrane, plasma membrane, Golgi trans cisterna	1,3-alpha-L-fucosidase activity, alpha-(1->3)-fucosyltransferase activity, glycoprotein 3-alpha-L-fucosyltransferase activity, fucosyltransferase activity
FBgn0032399	CG6785	1.89703	3.36626e-09	1.36915	4.98e-15	0.934518	4.17e-07				integral component of membrane
FBgn0031745	rau	1.85997	4.45801e-09	1.84662	1.12e-08	1.2269	0.000380381			R7 cell development, glial cell development, positive regulation of fibroblast growth factor receptor signaling pathway, positive regulation of epidermal growth factor receptor signaling pathway, signal transduction		protein homodimerization activity, Ras GTPase binding
FBgn0266929	lncRNA:CR45380	1.82483	5.59758e-62	1.84978	5.9e-19	0.890121	0.000103373
FBgn0026415	Idgf4	1.80551	3.42777e-16	1.43363	4.05e-08	1.7197	3.43e-11	CHIT1|CHI3L2	3.0|3.0	wound healing, chitin-based cuticle development, ecdysis, chitin-based cuticle, imaginal disc development, chitin catabolic process, carbohydrate metabolic process	extracellular region	chitinase activity, imaginal disc growth factor receptor binding, chitin binding, hydrolase activity, hydrolyzing O-glycosyl compounds
FBgn0028394	CG17834	1.79357	4.99629e-17	1.14939	1.23e-32	0.583968	1.44e-08
FBgn0031322	CG5001	1.75865	2.58822e-45	1.32053	1.12e-16	0.613578	0.000486408	DNAJB5|DNAJB1|DNAJB13|DNAJB4	13.0|13.0|4.0|13.0	protein folding, response to heat		unfolded protein binding
FBgn0259140	CG42255	1.73423	3.63611e-05	1.21934	1.43e-09	0.847411	7.2e-05	CUBN	6	receptor-mediated endocytosis	microtubule associated complex, membrane, cytosol	protein binding, calcium ion binding, metalloendopeptidase activity, receptor activity, hydrolase activity
FBgn0036773	CG13698	1.71701	6.01642e-71	0.594926	0.0232421	2.09837	2.55e-20				integral component of membrane
FBgn0085427	CG34398	1.70442	1.70414e-28	0.796594	0.00687706	2.28586	3.78e-18
FBgn0035696	Best2	1.66964	1.13125e-10	1.01355	0.00596359	0.831122	0.0342807	BEST3|BEST1|BEST4|BEST2	6.0|6.0|7.0|6.0	anion transport, chloride transport, chloride transmembrane transport	integral component of membrane, peroxisome, chloride channel complex, integral component of plasma membrane	anion channel activity, chloride channel activity
FBgn0034638	CG10433	1.66236	8.16685e-35	0.742057	0.0163498	1.12492	0.000190284			regulation of female receptivity, multicellular organism reproduction, defense response	extracellular space	molecular_function
FBgn0286071	AdamTS-A	1.61961	8.07769e-35	1.10509	6.37e-29	0.882658	2.41e-18	ADAMTS9|ADAMTS20|ADAMTS5|ADAMTS4|ADAMTS1|ADAMTS15|ADAMTS8|ADAMTS16|ADAMTS18|ADAMTS6	11.0|11.0|4.0|5.0|6.0|5.0|5.0|3.0|3.0|3.0	pole cell migration, proteolysis, epithelial cell migration, open tracheal system, larval salivary gland morphogenesis, mesodermal cell migration, extracellular matrix organization	proteinaceous extracellular matrix, integral component of membrane, extracellular matrix	zinc ion binding, metalloendopeptidase activity, metallopeptidase activity
FBgn0035439	CG14961	1.61707	1.42207e-21	1.60946	4.16e-90	0.553781	1.47e-10			biological_process	cellular_component	molecular_function
FBgn0029681	CG15239	1.58513	4.22377e-10	1.59035	1.39e-07	0.69452	0.0450534
FBgn0087007	bbg	1.54723	5.30837e-35	1.08116	8.99e-18	1.05535	1e-16	IL16	3	border follicle cell migration, innate immune response in mucosa, imaginal disc development	nucleus, septate junction, apical part of cell	protein binding
FBgn0259175	ome	1.52548	1.94376e-18	3.34647	2.3e-284	0.610789	1.57e-09	DPP4|DPP6|FAP|DPP10	9.0|8.0|10.0|8.0	proteolysis	integral component of membrane, membrane	serine-type peptidase activity, dipeptidyl-peptidase activity
FBgn0050015	CG30015	1.51989	1.23415e-08	1.77633	4.26e-123	0.968739	1.78e-36
FBgn0027070	CG17322	1.5163	1.66691e-08	4.7764	8.77e-76	3.4789	7.81e-39	UGT1A10|UGT2B11|UGT1A1|UGT8|UGT1A7|UGT2B28|UGT3A2|UGT2B10|UGT1A5|UGT2B15|UGT1A9|UGT2A3|UGT1A3|UGT1A4|UGT1A8|UGT3A1|UGT2B17|UGT2B4|UGT1A6|UGT2B7|UGT2A2	4.0|4.0|4.0|5.0|3.0|4.0|4.0|5.0|3.0|4.0|3.0|4.0|4.0|3.0|4.0|4.0|4.0|4.0|3.0|4.0|3.0	metabolic process, xenobiotic metabolic process, UDP-glucose metabolic process, flavonoid biosynthetic process, flavonoid glucuronidation	intracellular membrane-bounded organelle, endoplasmic reticulum, integral component of membrane	2-hydroxyacylsphingosine 1-beta-galactosyltransferase activity, UDP-glycosyltransferase activity, glucuronosyltransferase activity, transferase activity, transferring hexosyl groups
FBgn0263457	asRNA:CR43480	1.49273	0.00667417	0.849411	0.0227872	1.11431	0.00318726
FBgn0036474	Or71a	1.48889	0.00359834	0.815309	0.0167039	0.888536	0.0107521			sensory perception of smell, detection of chemical stimulus involved in sensory perception of smell	integral component of membrane, dendrite membrane, plasma membrane, membrane	odorant binding, olfactory receptor activity
FBgn0052626	AMPdeam	1.46724	2.84218e-72	0.564245	1.11e-23	0.589402	1.5e-25	AMPD2|AMPD3|AMPD1	13.0|6.0|5.0	IMP salvage, purine ribonucleoside monophosphate biosynthetic process	cytosol	AMP deaminase activity, deaminase activity, protein binding
FBgn0034005	ItgaPS4	1.44214	0.000281304	1.77969	1.76e-50	1.19512	4.15e-22	ITGA4|ITGA9|ITGAX|ITGAL|ITGA1|ITGA2|ITGA10|ITGA11|ITGAM|ITGAD|ITGAE	4.0|4.0|3.0|3.0|3.0|3.0|3.0|3.0|3.0|3.0|3.0
FBgn0030985	Obp18a	1.44025	0.00136202	1.42171	3.21e-10	0.994066	3.17e-05			sensory perception of chemical stimulus	extracellular region	odorant binding
FBgn0033453	Sting	1.42231	1.91241e-27	1.19953	1.48e-172	1.13451	3.78e-154	TMEM173	8
FBgn0086708	stv	1.38139	8.54465e-18	1.10814	7.31e-09	0.554836	0.00935471	BAG5|BAG4|BAG3	3.0|5.0|8.0	lateral inhibition, protein lipidation, proteolysis	cytosol, Z disc	hydrolase activity, chaperone binding, serine-type endopeptidase activity
FBgn0004577	Pxd	1.35528	0.00664265	1.2091	0.000836375	1.55867	1.7e-05			response to oxidative stress, oxidation-reduction process, response to ethanol, neurogenesis, phagocytosis, eggshell chorion assembly, hydrogen peroxide catabolic process	chorion, extracellular region	heme binding, peroxidase activity, metal ion binding, iron ion binding
FBgn0033982	Cyp317a1	1.33848	1.27551e-14	1.01252	1.9e-05	0.737985	0.00344482	CYP3A5|CYP3A43|TBXAS1|CYP3A4|CYP3A7-CYP3A51P	4.0|4.0|3.0|4.0|3.0	oxidation-reduction process	membrane, intracellular membrane-bounded organelle	iron ion binding, electron carrier activity, heme binding, oxidoreductase activity, acting on paired donors, with incorporation or reduction of molecular oxygen, monooxygenase activity
FBgn0035468	Gr63a	1.33323	2.87944e-07	1.86346	7.27e-09	0.991057	0.00514158			determination of adult lifespan, sensory perception of taste, response to carbon dioxide, detection of carbon dioxide	integral component of membrane	taste receptor activity
FBgn0035143	Ppm1	1.32484	0.00511519	0.927502	0.000635186	0.734132	0.0108672	PPM1A|PPM1B|PPM1N	5.0|4.0|3.0	protein dephosphorylation		protein serine/threonine phosphatase activity, metal ion binding, phosphoprotein phosphatase activity, catalytic activity, cation binding
FBgn0040658	CG13516	1.31906	2.06782e-05	1.01059	0.00569843	1.69445	1.95e-06	LITAF	3	signal transduction, apoptotic process	Golgi apparatus, integral component of membrane, nucleoplasm	signal transducer activity
FBgn0039043	CG17121	1.31172	1.06966e-05	1.19972	0.000209659	0.883406	0.0108002	HSD17B13|DHRS3|SDR16C5|HSD17B11|RDH10	4.0|3.0|4.0|4.0|4.0	metabolic process	integral component of membrane	oxidoreductase activity, acting on the CH-OH group of donors, NAD or NADP as acceptor, oxidoreductase activity
FBgn0053548	SmydA-8	1.30492	0.0114961	1.49376	3.17e-11	0.669041	0.00852214
FBgn0033448	hebe	1.2987	8.36451e-16	1.68705	1.73e-09	2.08699	5.04e-14			determination of adult lifespan
FBgn0011274	Dif	1.28851	4.49224e-07	0.808468	2.43e-21	0.649711	9.43e-14	REL|RELA|RELB	6.0|8.0|8.0	immune response, defense response, defense response to fungus, positive regulation of transcription from RNA polymerase II promoter, regulation of hemocyte proliferation, defense response to Gram-positive bacterium, positive regulation of gene expression, cellular response to DNA damage stimulus, salivary gland histolysis, positive regulation of biosynthetic process of antibacterial peptides acti…	cytoplasm, nucleus, I-kappaB/NF-kappaB complex, cytosol	protein binding, transcription factor activity, sequence-specific DNA binding, DNA binding, transcriptional activator activity, RNA polymerase II core promoter proximal region sequence-specific binding, sequence-specific DNA binding, chromatin binding, RNA polymerase II regulatory region sequence-specific DNA binding
FBgn0266084	Fhos	1.26623	7.21197e-14	0.817903	3.75e-37	0.680916	1.39e-25	FHOD1|FHOD3	7.0|9.0	imaginal disc-derived wing morphogenesis, muscle cell cellular homeostasis, sensory perception of pain, wound healing, spreading of cells, positive regulation of substrate adhesion-dependent cell spreading, positive regulation of stress fiber assembly, programmed cell death involved in cell development, trachea morphogenesis, muscle system process, positive regulation of cell migration, salivary …	cytoplasm, integral component of membrane, nucleus, perinuclear region of cytoplasm	binding, actin binding
FBgn0003187	qua	1.24304	1.21557e-05	0.83932	0.0168439	0.858595	0.0179777	VILL|VIL1|AVIL|GSN|SCIN|CAPG	4.0|4.0|4.0|4.0|3.0|3.0	ovarian nurse cell to oocyte transport, imaginal disc-derived wing hair organization, cytoskeleton organization, actin filament organization, actin filament capping, cytoplasmic transport, nurse cell to oocyte, actin filament bundle assembly	cytoplasm, actin filament	calcium ion binding, actin binding
FBgn0263256	CG43394	1.2303	1.93823e-06	0.728647	0.00367863	0.817915	0.0012282			biological_process	integral component of membrane, cellular_component	molecular_function
FBgn0264904	asRNA:CR44095	1.22738	0.000501581	0.804702	0.000112078	0.655339	0.00275229
FBgn0030653	CG7860	1.20111	0.000354955	1.73392	5.52e-41	0.598999	3.18e-05	ASRGL1	14	autophagic cell death, salivary gland cell autophagic cell death, asparagine catabolic process via L-aspartate	cytoplasm	asparaginase activity, N4-(beta-N-acetylglucosaminyl)-L-asparaginase activity, hydrolase activity, beta-aspartyl-peptidase activity
FBgn0035168	cep290	1.17907	9.203e-05	1.63195	4.21e-20	0.560002	0.00638736	CEP290	4
FBgn0266756	btsz	1.14918	1.92707e-10	0.890557	3.52e-24	0.543439	3.49e-09	SYTL3|SYTL2|SYTL1|SYTL4|SYTL5	5.0|4.0|3.0|11.0|8.0	synaptic vesicle transport, larval salivary gland morphogenesis, positive regulation of cell size, positive regulation of multicellular organism growth, actin filament organization, morphogenesis of embryonic epithelium, gastrulation involving germ band extension, establishment of planar polarity of embryonic epithelium, apical junction assembly, lumen formation, open tracheal system, cortical ac…	synaptic vesicle, membrane, apical plasma membrane, presynapse, exocytic vesicle, intracellular	protein binding, transporter activity, calcium ion binding, syntaxin binding, calcium-dependent phospholipid binding, clathrin binding, Rab GTPase binding
FBgn0285955	cv-c	1.13518	2.73265e-11	0.788762	1.85e-20	0.768956	4.65e-19	DLC1|STARD13|STARD8	7.0|6.0|5.0	neuromuscular synaptic transmission, mitotic spindle organization, imaginal disc-derived wing vein morphogenesis, cortical actin cytoskeleton organization, metaphase/anaphase transition of mitotic cell cycle, epidermal growth factor receptor signaling pathway, maintenance of epithelial integrity, open tracheal system, epithelial cell migration, open tracheal system, spiracle morphogenesis, open t…	basolateral plasma membrane, cell cortex, intracellular	lipid binding, GTPase activator activity
FBgn0264448	asRNA:CR43866	1.07732	1.34468e-05	1.16626	8.01e-05	0.886811	0.00482065
FBgn0005666	bt	1.06022	4.48625e-06	1.23616	1.96e-05	3.55162	6.71e-43	OBSCN|TTN	4.0|9.0	mesoderm development, protein phosphorylation, muscle thin filament assembly, sarcomere organization	sarcomere, I band, Z disc, cytoplasm	protein binding, protein serine/threonine kinase activity, ATP binding, myosin light chain kinase activity, structural constituent of muscle, protein kinase activity, structural constituent of cytoskeleton
FBgn0050069	CG30069	1.02271	0.00636727	0.769952	9.07e-45	0.533003	1.88e-21			RNA biosynthetic process, wing disc development	DNA-directed RNA polymerase complex
FBgn0050115	GEFmeso	0.980963	4.02901e-24	0.871875	3.38e-35	0.552148	3.07e-14	PLEKHG3|PLEKHG1|PLEKHG2	7.0|8.0|8.0	regulation of Cdc42 protein signal transduction, imaginal disc-derived wing vein specification, imaginal disc-derived leg morphogenesis, regulation of Rho protein signal transduction	cellular_component	Ral GTPase binding, Rho guanyl-nucleotide exchange factor activity, guanyl-nucleotide exchange factor activity
FBgn0033447	dila	0.946761	0.0292351	0.725795	0.0345533	0.786001	0.0277179	CEP131	10	intraciliary transport involved in cilium assembly, cilium assembly, peripheral nervous system neuron development, intraciliary transport, axoneme assembly, adult locomotory behavior, spermatogenesis, regulation of centrosome duplication	pericentriolar material, ciliary transition zone, cilium, centriolar satellite
FBgn0250904	CG34434	0.898322	0.00100481	0.753966	0.00168169	1.62121	2.84e-13			biological_process	cellular_component	molecular_function
FBgn0025692	Lfg	0.896363	8.82273e-07	2.80086	8.79e-78	1.32806	4.35e-16	GRINA|FAIM2|TMBIM1|TMBIM4	8.0|5.0|4.0|5.0
FBgn0027611	LManII	0.83878	0.000552148	1.32184	6.36e-13	1.2035	1.42e-10	MAN2B1	15
FBgn0040551	CG11686	0.824637	0.000756997	0.77764	1.23e-10	0.721018	5.1e-09				integral component of membrane
FBgn0267624	lncRNA:CR45962	0.824505	0.040927	0.740865	0.00176912	0.673011	0.00643166
FBgn0052521	CG32521	0.819589	2.14492e-06	2.28358	3.26e-286	0.800169	1.36e-34				integral component of membrane
FBgn0038851	dmrt93B	0.77947	0.00236474	1.58785	2.28e-07	1.28562	6.06e-05	DMRTA2|DMRT3|DMRTA1|DMRT2|DMRT1|DMRTB1	5.0|8.0|5.0|3.0|3.0|3.0	regulation of transcription, DNA-templated, sex differentiation	nucleus	transcription factor activity, sequence-specific DNA binding, sequence-specific DNA binding, metal ion binding, core promoter proximal region sequence-specific DNA binding, protein homodimerization activity
FBgn0262112	sro	0.773901	0.00163176	1.63012	2.17e-07	1.06477	0.00164704	BDH1|HSD11B2|DHRS9|HSD17B6|RDH16|SDR9C7|HSD17B2|RDH5	5.0|5.0|4.0|4.0|4.0|5.0|5.0|4.0	ecdysone biosynthetic process		3-hydroxybutyrate dehydrogenase activity, oxidoreductase activity
FBgn0031857	LUBEL	0.746889	0.00485576	1.298	4.43e-06	1.39474	1.09e-06	RNF31	10
FBgn0030348	CG10352	0.697756	0.00269708	2.44162	4.38e-66	0.632274	0.000158182	PDXP|PGP	4.0|5.0	protein dephosphorylation	cytosol	phosphatase activity, phosphoprotein phosphatase activity
FBgn0015766	Msr-110	0.681022	4.13379e-11	2.80213	0	0.510792	6.29e-10			biological_process	integral component of membrane	molecular_function
FBgn0085408	Shroom	0.678826	0.000546384	1.79753	9.92e-76	1.57548	1.34e-57	SHROOM2|SHROOM3	7.0|6.0	establishment or maintenance of actin cytoskeleton polarity, establishment of planar polarity of embryonic epithelium, protein localization involved in establishment of planar polarity, melanosome organization, cell migration, protein localization to adherens junction, cell morphogenesis	adherens junction, microtubule, plasma membrane, cortical actin cytoskeleton, bicellular tight junction, cytoskeleton	actin binding, actin filament binding
FBgn0262169	magu	0.645871	6.66391e-06	0.62815	3.97e-09	1.39357	3.41e-44	SMOC1|SMOC2	9.0|10.0	signal transduction, regulation of BMP signaling pathway, germ-line stem cell population maintenance, determination of adult lifespan, positive regulation of BMP signaling pathway, regulation of imaginal disc-derived wing size	extracellular region, proteinaceous extracellular matrix, external side of plasma membrane	protein binding, calcium ion binding, heparan sulfate proteoglycan binding
FBgn0035262	CG18171	0.628216	0.00110022	2.4729	1.2e-42	0.657503	0.00207937			biological_process	cellular_component	molecular_function
FBgn0036568	ATPsynbetaL	0.618144	0.0484142	1.33899	2.55e-05	0.922926	0.00710449	ATP5F1B	6
FBgn0052412	QC	0.612564	0.0192129	2.04378	1.19e-159	0.707454	9.88e-19	QPCT|QPCTL	9.0|8.0	peptidyl-pyroglutamic acid biosynthetic process, using glutaminyl-peptide cyclotransferase	extracellular region	glutaminyl-peptide cyclotransferase activity, metal ion binding
FBgn0032900	CG14401	0.60699	0.0381597	0.782277	0.00914629	1.23112	2.17e-05				integral component of membrane
FBgn0038243	CG8066	0.565916	0.000101527	0.91482	1.25e-19	0.66986	1.42e-10					cysteine-type endopeptidase inhibitor activity
FBgn0085474	CG34445	0.551166	0.00662772	1.00419	0.00503853	0.767161	0.0453881			biological_process	cellular_component	molecular_function
FBgn0005771	noc	0.526674	0.0149726	1.20928	5.85e-08	1.07092	3.16e-06	ZNF703|ZNF503	10.0|11.0	cell proliferation, inter-male aggressive behavior, regulation of transcription from RNA polymerase II promoter, open tracheal system development, wing disc development, brain development, negative regulation of gene expression, leg disc development, eye-antennal disc development, compound eye photoreceptor fate commitment, ocellus development, terminal branching, open tracheal system, Notch sign…	nucleus	protein binding, metal ion binding, nucleic acid binding, DNA binding
FBgn0028988	Spn42Dd	0.519564	0.010016	0.922557	0.000215419	0.701193	0.00832046	SERPINI2|SERPINI1|SERPINB3|SERPINB1|SERPINC1|SERPINB2|SERPINB5|SERPINE1|SERPINB4|SERPINB8|SERPINE2|SERPINB10|SERPINE3|SERPINB6|SERPINB13|SERPINB7|SERPINB11	3.0|5.0|4.0|5.0|3.0|3.0|3.0|3.0|5.0|3.0|4.0|4.0|3.0|5.0|3.0|3.0|4.0	defense response to fungus, multicellular organism reproduction, negative regulation of proteolysis, regulation of proteolysis, negative regulation of endopeptidase activity, regulation of antimicrobial peptide production, immune system process	extracellular space	serine-type endopeptidase inhibitor activity
FBgn0053080	CG33080	0.501344	0.00011184	1.23051	8.16e-09	1.7077	2.69e-16	MYORG	3	carbohydrate metabolic process	integral component of membrane, glucosidase II complex	alpha-1,4-glucosidase activity, maltose alpha-glucosidase activity, catalytic activity, hydrolase activity, hydrolyzing O-glycosyl compounds
FBgn0267347	squ	-0.515471	0.000374826	-2.10366	2.21e-182	-1.35893	4.78e-88			oogenesis, dorsal appendage formation, gene silencing by RNA	P granule
FBgn0261975	CG42806	-0.547218	0.00265207	-0.588592	2.96e-14	-0.500189	1.44e-10				, integral component of membrane
FBgn0263773	fok	-0.554775	0.011231	-0.621185	1.4e-09	-0.717264	4.72e-12			sensory perception of pain,
FBgn0031307	MFS3	-0.749632	3.47775e-08	-0.639128	0.00137802	-0.918414	4.38e-06	SLC17A8|SLC17A5|SLC17A6|SLC17A7|SLC17A1|SLC17A4|SLC17A2|SLC17A3	3.0|5.0|3.0|3.0|4.0|4.0|4.0|4.0	transmembrane transport, anion transport	integral component of membrane, plasma membrane, cytosol	high-affinity inorganic phosphate:sodium symporter activity, transmembrane transporter activity
FBgn0036826	arx	-0.76751	0.0189252	-0.679975	5.58e-20	-0.906455	9.62e-34	GTSF1L|GTSF1	6.0|7.0	oogenesis, negative regulation of transcription, DNA-templated, gene silencing by RNA	nucleus	metal ion binding
FBgn0261266	zuc	-0.775149	0.00045393	-1.34494	2.4e-61	-0.72297	1.53e-20	PLD6	11	oogenesis, karyosome formation, dorsal appendage formation, piRNA metabolic process, gene silencing by RNA, lipid catabolic process, cardiolipin biosynthetic process, RNA phosphodiester bond hydrolysis, endonucleolytic, meiotic cell cycle	P granule, mitochondrion, membrane, integral component of membrane	endoribonuclease activity, producing 5'-phosphomonoesters, cardiolipin hydrolase activity, cardiolipin synthase activity
FBgn0033348	Spt	-0.782192	5.10116e-06	-1.0879	2.53e-34	-0.750831	8.24e-18			cellularization	cytoplasm, membrane, cleavage furrow, filamentous actin
FBgn0046763	CG17278	-0.880464	0.0302829	-0.567133	7.53e-27	-0.892382	6.94e-64			negative regulation of Wnt signaling pathway		protein binding
FBgn0083970	CG34134	-0.930962	2.57687e-07	-0.631864	5.44e-05	-0.528198	0.000974522
FBgn0032452	CG15484	-0.975033	0.0249574	-0.634282	2.29e-12	-0.737773	5.28e-16
FBgn0014135	bnl	-1.00503	0.00288406	-0.893131	3.14e-30	-0.698533	8.82e-19	FGF1|FGF2|FGF4|FGF5|FGF6|FGF10|FGF16|FGF20|FGF11|FGF13|FGF14	3.0|3.0|3.0|3.0|3.0|3.0|4.0|4.0|3.0|3.0|3.0	chemotaxis, regulation of epithelial cell migration, open tracheal system, regulation of tube architecture, open tracheal system, terminal branching, open tracheal system, cytoneme assembly, morphogenesis of a branching structure, fibroblast growth factor receptor signaling pathway, genital disc development, secondary branching, open tracheal system, positive chemotaxis, tracheal outgrowth, open …	extracellular region	fibroblast growth factor receptor binding, growth factor activity
FBgn0266752	lncRNA:CR45225	-1.15509	0.00119354	-0.614969	0.00648247	-0.556031	0.0171933
FBgn0266351	asRNA:CR45000	-1.21955	0.000162411	-0.542407	0.0121842	-0.592113	0.00736332
FBgn0035868	CG7194	-1.24604	2.77678e-08	-0.971979	3.55e-27	-1.15417	4.83e-37	CGAS	3	gonad development, copper ion homeostasis, sensory perception of pain
FBgn0042207	CG18530	-1.25068	4.05395e-10	-1.01983	6.54e-19	-0.536339	4.1e-06	LIPA|LIPK|LIPM|LIPF|LIPJ|LIPN	5.0|5.0|5.0|5.0|5.0|5.0	lipid metabolic process		triglyceride lipase activity, hydrolase activity, acting on ester bonds
FBgn0285992	hpRNA:CR46342	-1.2867	0.000254644	-0.500858	0.0368037	-0.533725	0.0305524
FBgn0016054	phr6-4	-1.44062	6.18785e-23	-0.746611	4.38e-27	-0.609322	1.16e-18	CRY1|CRY2	8.0|9.0	DNA repair		DNA (6-4) photolyase activity
FBgn0036777	CG7341	-1.45905	9.99453e-22	-0.87567	8.96e-07	-0.944617	1.69e-07
FBgn0026371	SAK	-1.47245	8.4347e-17	-0.991031	8.6e-74	-0.562691	1.29e-25	PLK4	15	protein phosphorylation, regulation of protein stability, centrosome organization, positive regulation of protein catabolic process, syncytial blastoderm mitotic cell cycle, protein autophosphorylation, mitotic spindle organization, male meiotic nuclear division, centrosome duplication, centriole replication, sperm axoneme assembly, regulation of centriole replication	centriole	protein binding, ATP binding, protein serine/threonine kinase activity, protein kinase activity
FBgn0027259	Kmn1	-1.48973	2.27136e-25	-1.46659	2.69e-47	-1.50798	2.15e-50			chromosome segregation, neurogenesis, mitotic metaphase plate congression, mitotic anaphase, regulation of cell cycle, mitotic chromosome movement towards spindle pole	kinetochore, Ndc80 complex, NMS complex
FBgn0267773	asRNA:CR46104	-1.49014	0.00113103	-0.843736	9.69e-05	-0.779115	0.000411735
FBgn0264446	asRNA:CR43864	-1.53488	0.0257972	-1.55806	3.83e-18	-1.10239	2.18e-10
FBgn0085359	CG34330	-1.53921	0.000250788	-1.45071	2.41e-54	-1.77943	2.21e-79			neurogenesis
FBgn0039017	CG6985	-1.59456	1.69339e-27	-0.659786	4.37e-20	-0.618155	9.67e-18
FBgn0031848	Nse1	-1.60128	6.36073e-11	-0.749809	6.22e-12	-0.624589	1.33e-08	NSMCE1	13	protein ubiquitination, postreplication repair, positive regulation of response to DNA damage stimulus, protein sumoylation, double-strand break repair via homologous recombination, DNA repair	nucleus, Smc5-Smc6 complex	ubiquitin-protein transferase activity, zinc ion binding, SUMO transferase activity
FBgn0035120	wac	-1.63892	5.06895e-33	-0.690781	4.21e-24	-0.621894	1.18e-19			mitotic spindle organization, cell division, mitotic nuclear division, female meiotic nuclear division, spindle assembly, spindle assembly involved in female meiosis, cytoplasmic microtubule organization	microtubule, spindle, microtubule associated complex, protein complex, cytoplasm, meiotic spindle, spindle pole, HAUS complex	microtubule binding, protein binding
FBgn0013953	Esp	-1.67136	0.00374149	-0.978132	1.11e-10	-0.977853	1.36e-10	SLC26A11|SLC26A6|SLC26A5	9.0|3.0|3.0	negative regulation of female receptivity, post-mating, sulfate transport, regulation of membrane potential, bicarbonate transport, regulation of intracellular pH, chloride transmembrane transport, transmembrane transport	integral component of membrane, integral component of plasma membrane, membrane	secondary active sulfate transmembrane transporter activity, chloride channel activity, sulfate transmembrane transporter activity, oxalate transmembrane transporter activity, bicarbonate transmembrane transporter activity, anion:anion antiporter activity
FBgn0263446	asRNA:CR43469	-1.6855	0.00179586	-0.766821	8.27e-05	-0.652509	0.00105323
FBgn0015396	jumu	-1.68615	7.22558e-27	-3.34883	0	-0.571223	5.1e-23	FOXN1|FOXN4	5.0|5.0	imaginal disc-derived wing morphogenesis, defense response to fungus, dendrite morphogenesis, compound eye development, dorsal closure, neuron development, muscle organ development, negative regulation of transcription from RNA polymerase II promoter, chromatin organization, transcription, DNA-templated, regulation of sequence-specific DNA binding transcription factor activity, tissue development…	nucleus, polytene chromosome, nucleolus, chromatin, polytene chromosome chromocenter, transcription factor complex, euchromatin	transcription factor binding, transcription factor activity, sequence-specific DNA binding, transcription regulatory region sequence-specific DNA binding, chromatin binding, transcription factor activity, RNA polymerase II distal enhancer sequence-specific binding, double-stranded DNA binding, DNA binding, bending, RNA polymerase II transcription factor activity, sequence-specific DNA binding, se…
FBgn0265362	CG44303	-1.69613	1.08486e-13	-1.53328	2.04e-66	-1.45444	1.11e-61
FBgn0266042	asRNA:CR44807	-1.69818	8.9571e-05	-1.04873	7.23e-12	-1.52999	3.85e-22
FBgn0002709	mei-218	-1.69821	5.23679e-07	-0.560233	0.000123076	-0.764123	2.16e-07	MCMDC2	5	female meiotic nuclear division, female meiosis chromosome segregation, reciprocal meiotic recombination	cytoplasm
FBgn0261385	scra	-1.70765	1.3002e-50	-1.47642	3.72e-200	-0.640978	9.06e-40	ANLN	10	neurogenesis, cellularization, asymmetric cell division, mitotic cytokinesis, positive regulation of NFAT protein import into nucleus, centrosome organization, cytokinesis, male meiosis cytokinesis, sensory organ development, sensory organ precursor cell division, plasma membrane organization, intercellular bridge organization, male germline ring canal formation, septin ring organization, mainten…	cytoplasm, nucleus, germline ring canal, actomyosin contractile ring, contractile ring, male germline ring canal, cleavage furrow	protein binding, actin binding, microtubule binding, actin filament binding, myosin binding
FBgn0002948	nod	-1.73894	3.76576e-14	-1.51141	5.48e-56	-0.980138	1.34e-26			female meiotic nuclear division, establishment of meiotic spindle orientation, spindle assembly involved in female meiosis I, meiotic chromosome segregation, distributive segregation, positive regulation of microtubule polymerization, microtubule-based movement, DNA repair, mitotic spindle organization	microtubule, cytoplasm, kinesin complex	ATPase activity, ATP binding, microtubule plus-end binding, microtubule motor activity, microtubule binding, DNA binding
FBgn0037811	CG12592	-1.81845	1.38649e-16	-1.27927	4.66e-18	-0.526396	0.000272654
FBgn0035517	CG1265	-1.8204	1.21537e-30	-0.988543	4.04e-34	-1.49142	1.04e-72	PQLC3	14	dolichol-linked oligosaccharide biosynthetic process	integral component of membrane
FBgn0015926	dah	-1.84338	4.07417e-08	-2.01808	3.21e-68	-0.962313	8.48e-19	DYTN	3	cellularization, actomyosin contractile ring assembly	extrinsic component of membrane	zinc ion binding
FBgn0061476	Zwilch	-1.86873	4.05164e-10	-1.43932	3.8e-66	-1.1838	4.89e-47	ZWILCH	3	mitotic nuclear division, mitotic spindle assembly checkpoint, cell division, mitotic cell cycle checkpoint	cytoplasm, kinetochore, spindle midzone, kinetochore microtubule, RZZ complex, condensed chromosome kinetochore
FBgn0030242	sofe	-1.93018	4.00634e-07	-1.51366	2.15e-60	-0.890695	4.73e-24	PRC1	12	G-protein coupled receptor signaling pathway, microtubule cytoskeleton organization, cytokinesis	heterotrimeric G-protein complex	signal transducer activity, microtubule binding
FBgn0264291	Det	-1.98707	6.66799e-55	-1.15276	1.32e-34	-0.89761	4.74e-22	BIRC5|BIRC7|BIRC8|BIRC3|BIRC2|XIAP	12.0|4.0|3.0|4.0|4.0|4.0	neurogenesis, lateral inhibition, negative regulation of apoptotic process, cytokinesis, mitotic spindle organization, mitotic spindle assembly, spindle assembly, meiosis I cytokinesis, meiosis II cytokinesis, actomyosin contractile ring assembly, spindle organization, inhibition of cysteine-type endopeptidase activity involved in apoptotic process, meiotic cytokinesis, regulation of signal trans…	cytoplasm, chromosome, centromeric region, chromosome passenger complex, mitotic spindle midzone, nucleus, spindle microtubule	ubiquitin-protein transferase activity, zinc ion binding, cysteine-type endopeptidase inhibitor activity
FBgn0036354	Poc1	-2.07479	8.04858e-17	-1.6233	3.06e-105	-1.57591	1.16e-100	POC1A|POC1B	14.0|13.0	centrosome organization		protein binding
FBgn0054008	CG34008	-2.11225	1.07028e-19	-0.834229	5.44e-11	-0.900003	2.23e-12
FBgn0085290	CG34261	-2.12074	7.22185e-31	-0.845423	1.85e-09	-0.913762	1.28e-10	OARD1	9	purine nucleoside metabolic process		purine nucleoside binding
FBgn0031053	CG14223	-2.12705	5.1127e-15	-2.39543	9.96e-103	-2.03394	4.56e-85				integral component of membrane
FBgn0265017	lncRNA:CR43751	-2.27687	0.00409813	-0.840829	4.3e-24	-0.516568	7.01e-10
FBgn0011676	Nos	-2.29181	3.06702e-15	-0.593001	2.26e-06	-0.578703	6.34e-06	NOS1|NOS2|NOS3	13.0|10.0|12.0	nitric oxide biosynthetic process, nitric oxide mediated signal transduction, imaginal disc development, defense response, nervous system development, synapse assembly, oxidation-reduction process, regulation of heart rate, regulation of organ growth, negative regulation of cell proliferation, negative regulation of DNA replication, positive regulation of guanylate cyclase activity	cytosol, peroxisome	nitric-oxide synthase activity, flavin adenine dinucleotide binding, iron ion binding, heme binding, FMN binding, NADPH-hemoprotein reductase activity, calmodulin binding, NADP binding, oxidoreductase activity
FBgn0023540	CG3630	-2.30119	3.96671e-12	-1.41444	5.96e-71	-1.90543	2.7e-119	ABRA	8	positive regulation of Rho protein signal transduction	actin cytoskeleton	actin binding
FBgn0265318	asRNA:CR44291	-2.30176	2.9276e-11	-0.945606	0.000143976	-0.590357	0.0219669
FBgn0050001	CG30001	-2.31303	1.96305e-12	-1.10391	6.84e-24	-1.21601	2e-28
FBgn0032869	CG17470	-2.33518	9.54022e-14	-0.898057	2.14e-06	-0.888334	3.58e-06			mesoderm development
FBgn0033274	CG14757	-2.39156	1.10294e-07	-1.03864	8.56e-19	-1.03443	1.13e-18	SDHAF2	15	protein-FAD linkage, copper ion homeostasis, mitochondrial respiratory chain complex II assembly, mitochondrial electron transport, succinate to ubiquinone, tricarboxylic acid cycle	mitochondrion, mitochondrial matrix	copper ion binding
FBgn0039504	CG14260	-2.47214	2.47818e-05	-0.670708	0.0050579	-1.18563	1.15e-06			adult somatic muscle development		protein binding
FBgn0039250	Mink	-2.48455	8.06681e-23	-2.03374	2.86e-244	-1.10009	2.5e-76			mitotic cytokinesis, establishment of mitotic spindle localization, microtubule cytoskeleton organization	nucleus, mitotic spindle, microtubule, spindle	microtubule binding
FBgn0011606	Klp3A	-2.49708	6.59605e-30	-1.61366	7.88e-136	-0.681661	1.11e-27	KIF4A|KIF4B	14.0|12.0	regulation of mitotic nuclear division, chromosome segregation, mitotic nuclear division, cytokinesis, female meiosis chromosome segregation, reciprocal meiotic recombination, mitotic spindle organization, male meiotic nuclear division, mitotic spindle assembly, microtubule-based movement, single fertilization, spindle elongation, meiosis I cytokinesis	cytoplasm, nucleus, microtubule associated complex, spindle, kinesin complex, midbody, spindle midzone, aster	ATP binding, microtubule binding, microtubule motor activity, ATP-dependent microtubule motor activity, plus-end-directed
FBgn0039128	CG13599	-2.5074	6.05067e-10	-0.977528	3.58e-29	-0.858271	5.15e-23	MAD2L1BP	4	regulation of exit from mitosis	nucleus
FBgn0266111	ana3	-2.61194	4.63601e-10	-0.869953	1.73e-30	-0.553618	3.4e-13	RTTN	4	centrosome organization, mitotic spindle organization, centrosome duplication, centriole replication, ciliary basal body organization, centriole-centriole cohesion, sensory perception of pain, cilium organization	centriole, ciliary basal body, centrosome
FBgn0000063	Mps1	-2.61285	1.3396e-20	-1.30149	5.08e-69	-1.09762	4.31e-52	TTK	10
FBgn0033174	CG11125	-2.68222	7.84455e-16	-0.981978	5.03e-25	-0.831545	2.45e-18	ENKD1	6
FBgn0266963	lncRNA:CR45414	-2.7154	0.00761337	-0.934029	1.21e-12	-0.541678	4.07e-05
FBgn0263143	vret	-2.75679	2.88552e-10	-1.10901	1.21e-85	-0.815862	3.82e-48			oogenesis, germarium-derived egg chamber formation, negative regulation of transposition, RNA-mediated, regulation of gene silencing by RNA, piRNA metabolic process, meiotic cell cycle	cytoplasm, Yb body, P granule	protein binding
FBgn0033740	dgt5	-2.76781	4.07706e-23	-1.23385	3.12e-79	-0.61641	1.62e-22			regulation of mitotic nuclear division, mitotic spindle organization, cell division, mitotic nuclear division	microtubule associated complex, spindle, HAUS complex, microtubule, cytoplasm, microtubule organizing center, condensed chromosome kinetochore
FBgn0003482	spn-D	-2.76984	6.09313e-12	-0.871196	1.21e-08	-0.556316	0.000332195	RAD51C	11	microtubule organizing center organization, germarium-derived oocyte fate determination, oogenesis, oocyte localization involved in germarium-derived egg chamber formation, oocyte differentiation, intracellular mRNA localization, reciprocal meiotic recombination, karyosome formation, dorsal appendage formation, DNA metabolic process, polarity specification of anterior/posterior axis, polarity spe…	nucleoplasm, condensed nuclear chromosome	ATP binding, DNA binding, DNA-dependent ATPase activity, recombinase activity, four-way junction DNA binding, double-stranded DNA binding, single-stranded DNA binding
FBgn0032848	nesd	-2.82039	5.11421e-19	-1.81618	5.72e-185	-1.70714	3.81e-169	SHCBP1|SHCBP1L	13.0|7.0	male meiosis cytokinesis, female germline ring canal stabilization	fusome, midbody, female germline ring canal, intercellular bridge, male germline ring canal	carbohydrate binding
FBgn0034523	Nnf1a	-2.88105	1.00771e-55	-1.80937	1.16e-73	-2.30375	1.61e-108			chromosome segregation, mitotic metaphase plate congression	kinetochore, Ndc80 complex, NMS complex
FBgn0087021	Spc25	-2.91279	1.10922e-20	-1.51863	4.83e-49	-0.649809	2.19e-11	SPC25		chromosome segregation, mitotic spindle organization, mitotic metaphase plate congression, cell division, meiotic metaphase plate congression, meiotic spindle organization	kinetochore, Ndc80 complex, nucleus, condensed chromosome kinetochore
FBgn0034924	CG17658	-3.02076	0.00108965	-0.836593	0.00150035	-0.695212	0.0106248
FBgn0011692	pav	-3.14893	5.3237e-24	-2.38002	0	-1.65891	2.62e-163	KIF23	13	neurogenesis, mitotic cytokinesis, positive regulation of NFAT protein import into nucleus, maintenance of protein location in cell, somatic muscle development, regulation of Wnt signaling pathway, cytokinesis, peripheral nervous system development, cell fate determination, female meiosis chromosome segregation, mitotic spindle organization, mitotic spindle assembly, microtubule-based movement, c…	nucleus, cleavage furrow, spindle, kinesin complex, centrosome, midbody, female germline ring canal, kinetochore microtubule, axoneme, contractile ring, male germline ring canal, somatic ring canal, mitotic spindle midzone	ATP binding, microtubule binding, microtubule motor activity, ATPase activity
FBgn0260399	gwl	-3.16841	1.88929e-06	-1.60082	4.46e-121	-0.789528	1.02e-32	MASTL	14	regulation of mitotic centrosome separation, regulation of meiotic nuclear division, regulation of mitotic nuclear division, mitotic nuclear division, female meiotic nuclear division, protein phosphorylation, female meiosis I, regulation of mitotic cell cycle, chromosome condensation, peptidyl-serine phosphorylation, intracellular signal transduction	cytoplasm, nucleus, nuclear envelope	protein kinase activity, protein serine/threonine kinase activity, ATP binding, 14-3-3 protein binding, protein binding
FBgn0000147	aurA	-3.17517	1.36562e-31	-1.99481	1.58e-203	-1.28377	8.13e-98	AURKA	9	pole cell formation, protein phosphorylation, centrosome organization, microtubule-based process, centrosome duplication, mitotic centrosome separation, asymmetric protein localization, centrosome cycle, asymmetric protein localization involved in cell fate determination, establishment of spindle orientation, centrosome separation, regulation of neurogenesis, mitotic spindle organization, peptidy…	centrosome, cytoplasm, spindle microtubule, chromosome passenger complex, condensed nuclear chromosome, centromeric region, spindle midzone, spindle pole centrosome	ATP binding, protein serine/threonine kinase activity, protein kinase activity, histone serine kinase activity, protein serine/threonine/tyrosine kinase activity
FBgn0034569	dgt3	-3.21786	3.30242e-17	-1.25234	4.94e-82	-0.769092	4.39e-34			regulation of mitotic nuclear division, mitotic spindle organization, cell division, mitotic nuclear division	microtubule associated complex, HAUS complex, microtubule, spindle, cytoplasm
FBgn0035210	msd5	-3.22482	9.81438e-12	-1.91641	1.42e-88	-1.65062	1.23e-70			mitotic spindle organization, mitotic spindle assembly, cell division	microtubule associated complex, HAUS complex, microtubule, spindle, cytoplasm
FBgn0031886	Nuf2	-3.23883	2.51625e-21	-1.38081	1.17e-56	-0.619805	1.32e-13			chromosome segregation, neurogenesis, mitotic spindle organization, mitotic metaphase plate congression, mitotic nuclear division	kinetochore, Ndc80 complex, chromosome, centromeric region
FBgn0031677	CG14036	-3.26292	6.29577e-08	-1.8715	2.02e-27	-1.58404	2.36e-21	GTSF1L|GTSF1	5.0|5.0	copper ion homeostasis
FBgn0026361	sep5	-3.31163	3.00903e-18	-1.10824	2.05e-74	-0.520496	1.92e-18	SEPT14|SEPT4|SEPT6|SEPT11|SEPT2|SEPT8|SEPT10	7.0|3.0|11.0|12.0|3.0|11.0|10.0	regulation of cell cycle, imaginal disc development, mitotic cytokinesis, cytokinesis	septin ring, microtubule associated complex, septin complex	GTPase activity, GTP binding
FBgn0029662	CG12206	-3.32805	1.19623e-35	-0.983325	5.05e-69	-0.807898	1.42e-47	GRXCR1|GRXCR2	9.0|4.0	, cell redox homeostasis	, cell	, electron carrier activity, protein disulfide oxidoreductase activity
FBgn0037812	CG18545	-3.33988	9.61793e-12	-1.04783	0.00277186	-1.14666	0.00137632
FBgn0086356	tum	-3.34424	2.65581e-26	-3.00143	0	-0.823264	6.46e-47	RACGAP1	13	cell proliferation, neurogenesis, dendrite morphogenesis, neuron development, cellular protein localization, mitotic cytokinesis, maintenance of protein location in cell, somatic muscle development, negative regulation of Wnt signaling pathway, regulation of Wnt signaling pathway, cytokinesis, cell fate determination, mitotic spindle organization, mitotic spindle assembly, centrosome duplication,…	nucleus, perinuclear region of cytoplasm, spindle, midbody, cortical microtubule	signal transducer activity, GTPase activator activity, diacylglycerol binding, metal ion binding
FBgn0030241	feo	-3.35536	4.48826e-28	-1.545	5.24e-167	-0.556789	1.07e-23	PRC1	12	neurogenesis, germarium-derived female germ-line cyst formation, epithelium development, mitotic cytokinesis, positive regulation of NFAT protein import into nucleus, cytokinesis, centrosome duplication, actomyosin contractile ring contraction, mitotic spindle organization, germarium-derived egg chamber formation, microtubule cytoskeleton organization	cytoplasm, centrosome, spindle midzone	microtubule binding
FBgn0030864	CG8173	-3.3561	3.94174e-13	-1.28798	4.46e-101	-0.781582	2.6e-40	PBK	15	protein phosphorylation		ATP binding, protein serine/threonine kinase activity, protein kinase activity
FBgn0040232	cmet	-3.38227	4.00215e-16	-1.94515	3.67e-112	-1.63771	1.11e-80	CENPE	8	mitotic cell cycle, neurogenesis, regulation of cell cycle, attachment of mitotic spindle microtubules to kinetochore, microtubule-based movement, mitotic metaphase plate congression, chromosome segregation, mitotic spindle organization, mitotic spindle assembly	microtubule associated complex, condensed chromosome outer kinetochore, kinetochore, kinesin complex, chromosome, centromeric region	ATP binding, microtubule motor activity, ATP-dependent microtubule motor activity, plus-end-directed, microtubule binding, kinetochore binding, ATPase activity
FBgn0004379	Klp67A	-3.43332	2.93871e-35	-2.61985	0	-1.14791	1.87e-77	KIF18B|KIF19|KIF18A	9.0|4.0|13.0	mitotic spindle organization, chromosome segregation, microtubule depolymerization, spindle assembly, microtubule-based movement, spindle elongation, meiosis I cytokinesis, male meiosis I, male meiosis chromosome segregation, mitotic centrosome separation, male meiotic chromosome movement towards spindle pole, sister chromatid biorientation, generative cell mitosis, spindle assembly involved in m…	microtubule associated complex, cytoplasm, nucleus, mitotic spindle midzone, kinetochore microtubule, mitotic spindle, kinetochore, kinesin complex, spindle microtubule	motor activity, ATP binding, microtubule motor activity, microtubule binding, ATPase activity
FBgn0033359	lint	-3.44442	2.94299e-12	-0.530777	1.32e-07	-0.519985	3.54e-07
FBgn0259791	bora	-3.45088	1.4434e-14	-2.81903	4.24e-184	-0.65764	9.57e-17	BORA	7	peripheral nervous system development, activation of protein kinase activity, asymmetric protein localization involved in cell fate determination, cell division, mitotic nuclear division	cytoplasm, nucleus	protein binding
FBgn0039638	dgt6	-3.45366	2.82158e-22	-1.30436	5.8e-117	-0.929176	7.08e-62	HAUS6	5	regulation of mitotic nuclear division, centrosome organization, mitotic spindle organization, spindle assembly, cell division, mitotic nuclear division	microtubule associated complex, spindle, HAUS complex, microtubule, cytoplasm, microtubule organizing center, condensed chromosome kinetochore, spindle pole
FBgn0035209	msd1	-3.45984	2.38294e-25	-1.97212	5.8e-119	-1.38263	2.3e-65			mitotic spindle organization, microtubule nucleation, cell division, mitotic nuclear division	microtubule associated complex, HAUS complex, microtubule, spindle, cytoplasm
FBgn0035627	Sse	-3.46721	6.03491e-21	-1.09932	3.94e-31	-1.0339	4.41e-28	ESPL1	7	proteolysis, neurogenesis, phagocytosis, mitotic sister chromatid segregation, meiosis I, sensory perception of pain, telomere capping	nucleus, polytene chromosome interband, polytene chromosome, polytene chromosome, telomeric region, nuclear chromosome, telomeric region	peptidase activity
FBgn0000140	asp	-3.47122	1.57025e-11	-2.47138	6.81e-255	-1.4103	1.94e-96	ASPM	12	oogenesis, centrosome organization, microtubule cytoskeleton organization, microtubule-based process, actin filament reorganization involved in cell cycle, ovarian fusome organization, mitotic spindle organization, brain morphogenesis, centrosome localization, kinetochore organization, spindle organization, cystoblast division, female germ-line stem cell asymmetric division, nuclear migration, ge…	microtubule associated complex, centrosome, microtubule organizing center, spindle pole, microtubule, cytoplasm, nucleus	protein binding, microtubule binding, myosin light chain binding, calmodulin binding
FBgn0024227	aurB	-3.47148	7.71468e-15	-2.13131	2.66e-239	-1.03266	2.01e-68	AURKC|AURKB	7.0|7.0	neurogenesis, protein phosphorylation, mitotic cytokinesis, cytokinesis, chromatin organization, mitotic spindle organization, mitotic spindle assembly, mitotic sister chromatid segregation, mitotic chromosome condensation, attachment of spindle microtubules to kinetochore, histone phosphorylation, female germ-line stem cell asymmetric division, sensory perception of pain, cell separation after c…	spindle, kinetochore, midbody, chromosome, centromeric region, condensed nuclear chromosome, centromeric region, spindle midzone, chromosome passenger complex, cytoplasm, spindle microtubule, spindle pole centrosome	ATP binding, protein serine/threonine kinase activity, histone serine kinase activity, metal ion binding, protein serine/threonine/tyrosine kinase activity, protein kinase activity
FBgn0035640	mad2	-3.57178	9.41505e-18	-1.36844	3.46e-151	-0.680808	5.75e-41	MAD2L1	14	mitotic cell cycle checkpoint, mitotic cell cycle, regulation of mitotic cell cycle, mitotic spindle assembly checkpoint, regulation of spindle checkpoint, regulation of mitotic spindle assembly, chromosome organization, regulation of mitotic cell cycle spindle assembly checkpoint	cytoplasm, nucleus, microtubule associated complex, spindle, nucleoplasm, kinetochore, mitotic spindle, nuclear pore, nuclear envelope, kinetochore microtubule, spindle matrix
FBgn0031878	sip2	-3.62027	7.78007e-24	-2.33252	0	-1.99369	0					protein binding
FBgn0002466	sti	-3.64301	8.66482e-18	-1.72407	4.08e-133	-0.619402	2.64e-18	CIT	12	intracellular signal transduction, protein phosphorylation, mitotic cytokinesis, cytokinesis, chromatin organization, regulation of actin cytoskeleton organization, actomyosin contractile ring assembly, regulation of cytokinesis, actomyosin contractile ring assembly, obsolete cytokinesis, completion of separation, ventral cord development, male meiosis cytokinesis, regulation of cytokinesis	actomyosin contractile ring	ATP binding, protein serine/threonine kinase activity, diacylglycerol binding, protein kinase C activity, metal ion binding, protein kinase activity
FBgn0035761	RhoGEF4	-3.66702	5.29177e-23	-1.38664	2.3e-61	-0.682726	1.37e-17	FGD3|ARHGEF39	3.0|6.0	regulation of cell shape, positive regulation of Rho protein signal transduction, positive regulation of stress fiber assembly, regulation of Rho protein signal transduction	cytoplasm, nucleus	signal transducer activity, Rho guanyl-nucleotide exchange factor activity
FBgn0003087	pim	-3.66732	1.0717e-15	-1.50393	2.42e-73	-0.821913	1.26e-25			centrosome duplication, neurogenesis, epithelial cell development, digestive tract mesoderm development, mitotic sister chromatid separation, gonad development, Malpighian tubule morphogenesis, mitotic sister chromatid segregation, nervous system development, mitotic cytokinesis, chromosome organization, cytokinesis	cytoplasm, nucleus
FBgn0004378	Klp61F	-3.67748	3.62906e-19	-1.45579	1.38e-161	-0.909495	5.11e-65	KIF11	14	plus-end directed microtubule sliding, neurogenesis, mitotic cell cycle, mitotic nuclear division, Golgi organization, protein secretion, mitotic spindle organization, microtubule-based movement, centrosome duplication, mitotic centrosome separation, protein homotetramerization, centrosome separation, microtubule bundle formation, mitotic spindle assembly, cell division, chromosome segregation, p…	cytoplasm, microtubule associated complex, endoplasmic reticulum, fusome, Golgi apparatus, spindle, kinesin complex, centrosome, microtubule, plus-end kinesin complex, nucleus, mitotic spindle microtubule, mitotic spindle pole, mitotic spindle, aster	ATP binding, microtubule binding, microtubule motor activity, motor activity, ATP-dependent microtubule motor activity, plus-end-directed
FBgn0031070	CG12702	-3.68523	1.34127e-27	-1.43439	1.12e-90	-0.857045	1.69e-35	CIP2A	4
FBgn0003124	polo	-3.71716	1.8761e-21	-2.05335	0	-1.13783	2.16e-112	PLK1	15	mitotic nuclear division, female meiotic nuclear division, protein phosphorylation, mitotic cell cycle, neurogenesis, phagocytosis, meiotic spindle midzone assembly, astral microtubule nucleation, pronuclear migration, sperm aster formation, attachment of mitotic spindle microtubules to kinetochore, cellular protein localization, pronuclear fusion, female meiosis II, male meiosis cytokinesis, emb…	microtubule, spindle, cytoplasm, mitotic spindle midzone, condensed chromosome outer kinetochore, kinetochore microtubule, spindle pole, centriole, midbody, kinetochore, centrosome, nuclear envelope	protein binding, protein kinase activity, protein serine/threonine kinase activity, ATP binding
FBgn0010314	Cks30A	-3.76357	1.31333e-13	-2.60382	0	-1.43165	1.03e-135	CKS2|CKS1B	11.0|13.0	protein phosphorylation, positive regulation of mitotic metaphase/anaphase transition, syncytial blastoderm mitotic cell cycle, cell cycle, spindle assembly, histoblast morphogenesis, spindle assembly involved in female meiosis I, female meiosis I, female meiotic nuclear division, cell division, positive regulation of transcription, DNA-templated, regulation of mitotic cell cycle, anaphase-promot…	SCF ubiquitin ligase complex, cyclin-dependent protein kinase holoenzyme complex	protein binding, protein serine/threonine kinase activity, cyclin-dependent protein serine/threonine kinase regulator activity, cyclin-dependent protein serine/threonine kinase activity, cyclin-dependent protein serine/threonine kinase activator activity, histone binding, ubiquitin binding, protein kinase binding
FBgn0000405	CycB	-3.80576	1.3529e-14	-1.44233	7.57e-160	-0.820129	2.19e-53	CCNB3|CCNB2|CCNB1	3.0|10.0|11.0	mitotic cytokinesis, syncytial blastoderm mitotic cell cycle, embryonic development via the syncytial blastoderm, cellular response to DNA damage stimulus, cellular process, regulation of cyclin-dependent protein serine/threonine kinase activity, G2/M transition of mitotic cell cycle, regulation of chromatin binding, mitotic chromosome movement towards spindle pole, attachment of spindle microtub…	nucleus, cytoplasm, spindle, mitotic spindle, chromosome, centromeric region, nuclear cyclin-dependent protein kinase holoenzyme complex, pole plasm, spindle midzone	protein kinase binding, cyclin-dependent protein serine/threonine kinase regulator activity
FBgn0025739	pon	-3.89946	5.25728e-14	-0.900094	2.5e-51	-1.99936	1.13e-216			embryonic heart tube development, asymmetric neuroblast division, asymmetric protein localization	cytoplasm, basal part of cell, cell cortex, basal cortex
FBgn0032221	Schip1	-3.90332	4.77305e-24	-0.54624	2.34e-06	-0.956162	3.26e-16	SCHIP1|IQCJ-SCHIP1	6.0|7.0
FBgn0037835	CG14687	-3.93608	1.91298e-29	-0.741358	1.63e-20	-0.502466	4.52e-10	SPA17	3			protein binding, myosin light chain binding
FBgn0036997	CG5955	-3.9595	2.7854e-08	-1.21219	2.88e-17	-1.80786	4.77e-33					UDP-glucose 4-epimerase activity, coenzyme binding, catalytic activity
FBgn0037107	CG7166	-4.0936	3.62762e-15	-0.674984	0.0131118	-0.882382	0.00138653	NEGR1|IGLON5|LSAMP|OPCML|NTM	3.0|3.0|3.0|3.0|3.0		extracellular region, integral component of membrane	protein binding
FBgn0038156	side-IV	-4.17187	5.86183e-20	-1.60978	4.1e-09	-0.736401	0.00746807
FBgn0262728	Pal2	-4.21925	2.94423e-20	-0.709918	0.0109005	-0.58556	0.0446886	PAM	7	cellular metabolic process	extracellular region	protein binding, peptidylamidoglycolate lyase activity, metal ion binding
FBgn0037028	CG3618	-4.26473	2.14513e-17	-0.760103	1.15e-25	-1.35679	8.76e-74			cell adhesion, regulation of cell shape, actin filament organization		guanylate cyclase activity
FBgn0261085	Syt12	-4.27393	1.72402e-20	-1.06211	4.21e-06	-0.66774	0.00458615	SYT12	8	neurotransmitter secretion, vesicle fusion, regulation of calcium ion-dependent exocytosis, calcium ion-regulated exocytosis of neurotransmitter	integral component of membrane, synaptic vesicle, plasma membrane, presynapse, exocytic vesicle	protein binding, calcium-dependent phospholipid binding, calcium ion binding, syntaxin binding, clathrin binding
FBgn0004118	nAChRbeta2	-4.56751	1.22279e-14	-0.656637	1.31e-19	-0.852996	1.46e-31	CHRNB2|CHRNA5|CHRNA1|CHRNA3|CHRNB4|CHRNA4|CHRNA6|CHRNA2|CHRNB1|CHRNB3|CHRND|CHRNE|CHRNG	5.0|5.0|5.0|12.0|5.0|10.0|11.0|12.0|4.0|5.0|4.0|4.0|4.0	synaptic transmission, cholinergic, ion transport, response to insecticide, response to nicotine, cation transmembrane transport, neuromuscular synaptic transmission, signal transduction, transport	integral component of plasma membrane, postsynaptic membrane, acetylcholine-gated channel complex, cell junction, integral component of membrane, membrane	extracellular ligand-gated ion channel activity, ion channel activity
FBgn0034935	Orcokinin	-4.65095	4.46831e-23	-1.06428	1.26e-13	-1.06225	2.26e-13
