# Supplementary material for: A Cyclin A—Myb-MuvB—Aurora B network regulates the choice between mitotic cycles and polyploid endoreplication cycles
Source: PLoS Genet. 2019 Jul 10;15(7):e1008253. doi: 10.1371/journal.pgen.1008253 (PMC6645565; doi:10.1371/journal.pgen.1008253)
Supplement: S6 Table — (XLSX) [file pgen.1008253.s007.xlsx]

## Sheet: Table S6
Table S6 – Meta-analysis of RNA-Seq data for E2F1 regulated genes (from Dimova et al. 2003)
FBgn	Gene symbol	CycA dsRNA Log2FC	CycA dsRNAFDR adjusted p value (B-H)	Myb dsRNA Log2FC	Myb dsRNA FDR adjusted p value (B-H)	Salivary Gland Log2FC	Salivary Gland FDR adjusted p value (B-H)	All DE	CycA + Myb DE	CycA + SG DE	Myb + SG DE	dimova_category	GO Biological Process	GO Cellular Component	GO Molecular Function
FBgn0086356	tum	-3.00143	0	-0.823264	6.46e-47	-3.34424	2.65581e-26	decrease	decrease	decrease	decrease	A	cell proliferation, neurogenesis, dendrite morphogenesis, neuron development, cellular protein localization, mitotic cytokinesis, maintenance of protein location in cell, somatic muscle development, negative regulation of Wnt signaling pathway, regulation of Wnt signaling pathway, cytokinesis, cell fate determination, mitotic spindle organization, mitotic spindle assembly, centrosome duplication,…	nucleus, perinuclear region of cytoplasm, spindle, midbody, cortical microtubule	signal transducer activity, GTPase activator activity, diacylglycerol binding, metal ion binding
FBgn0004379	Klp67A	-2.61985	0	-1.14791	1.87e-77	-3.43332	2.93871e-35	decrease	decrease	decrease	decrease	A	mitotic spindle organization, chromosome segregation, microtubule depolymerization, spindle assembly, microtubule-based movement, spindle elongation, meiosis I cytokinesis, male meiosis I, male meiosis chromosome segregation, mitotic centrosome separation, male meiotic chromosome movement towards spindle pole, sister chromatid biorientation, generative cell mitosis, spindle assembly involved in m…	microtubule associated complex, cytoplasm, nucleus, mitotic spindle midzone, kinetochore microtubule, mitotic spindle, kinetochore, kinesin complex, spindle microtubule	motor activity, ATP binding, microtubule motor activity, microtubule binding, ATPase activity
FBgn0011692	pav	-2.38002	0	-1.65891	2.62e-163	-3.14893	5.3237e-24	decrease	decrease	decrease	decrease	A	neurogenesis, mitotic cytokinesis, positive regulation of NFAT protein import into nucleus, maintenance of protein location in cell, somatic muscle development, regulation of Wnt signaling pathway, cytokinesis, peripheral nervous system development, cell fate determination, female meiosis chromosome segregation, mitotic spindle organization, mitotic spindle assembly, microtubule-based movement, c…	nucleus, cleavage furrow, spindle, kinesin complex, centrosome, midbody, female germline ring canal, kinetochore microtubule, axoneme, contractile ring, male germline ring canal, somatic ring canal, mitotic spindle midzone	ATP binding, microtubule binding, microtubule motor activity, ATPase activity
FBgn0003124	polo	-2.05335	0	-1.13783	2.16e-112	-3.71716	1.8761e-21	decrease	decrease	decrease	decrease	A	mitotic nuclear division, female meiotic nuclear division, protein phosphorylation, mitotic cell cycle, neurogenesis, phagocytosis, meiotic spindle midzone assembly, astral microtubule nucleation, pronuclear migration, sperm aster formation, attachment of mitotic spindle microtubules to kinetochore, cellular protein localization, pronuclear fusion, female meiosis II, male meiosis cytokinesis, emb…	microtubule, spindle, cytoplasm, mitotic spindle midzone, condensed chromosome outer kinetochore, kinetochore microtubule, spindle pole, centriole, midbody, kinetochore, centrosome, nuclear envelope	protein binding, protein kinase activity, protein serine/threonine kinase activity, ATP binding
FBgn0035209	msd1	-1.97212	5.8e-119	-1.38263	2.3e-65	-3.45984	2.38294e-25	decrease	decrease	decrease	decrease	C	mitotic spindle organization, microtubule nucleation, cell division, mitotic nuclear division	microtubule associated complex, HAUS complex, microtubule, spindle, cytoplasm
FBgn0035210	msd5	-1.91641	1.42e-88	-1.65062	1.23e-70	-3.22482	9.81438e-12	decrease	decrease	decrease	decrease	B	mitotic spindle organization, mitotic spindle assembly, cell division	microtubule associated complex, HAUS complex, microtubule, spindle, cytoplasm
FBgn0034523	Nnf1a	-1.80937	1.16e-73	-2.30375	1.61e-108	-2.88105	1.00771e-55	decrease	decrease	decrease	decrease	A	chromosome segregation, mitotic metaphase plate congression	kinetochore, Ndc80 complex, NMS complex
FBgn0002466	sti	-1.72407	4.08e-133	-0.619402	2.64e-18	-3.64301	8.66482e-18	decrease	decrease	decrease	decrease	A	intracellular signal transduction, protein phosphorylation, mitotic cytokinesis, cytokinesis, chromatin organization, regulation of actin cytoskeleton organization, actomyosin contractile ring assembly, regulation of cytokinesis, actomyosin contractile ring assembly, obsolete cytokinesis, completion of separation, ventral cord development, male meiosis cytokinesis, regulation of cytokinesis	actomyosin contractile ring	ATP binding, protein serine/threonine kinase activity, diacylglycerol binding, protein kinase C activity, metal ion binding, protein kinase activity
FBgn0002948	nod	-1.51141	5.48e-56	-0.980138	1.34e-26	-1.73894	3.76576e-14	decrease	decrease	decrease	decrease	A	female meiotic nuclear division, establishment of meiotic spindle orientation, spindle assembly involved in female meiosis I, meiotic chromosome segregation, distributive segregation, positive regulation of microtubule polymerization, microtubule-based movement, DNA repair, mitotic spindle organization	microtubule, cytoplasm, kinesin complex	ATPase activity, ATP binding, microtubule plus-end binding, microtubule motor activity, microtubule binding, DNA binding
FBgn0027259	Kmn1	-1.46659	2.69e-47	-1.50798	2.15e-50	-1.48973	2.27136e-25	decrease	decrease	decrease	decrease	A	chromosome segregation, neurogenesis, mitotic metaphase plate congression, mitotic anaphase, regulation of cell cycle, mitotic chromosome movement towards spindle pole	kinetochore, Ndc80 complex, NMS complex
FBgn0035640	mad2	-1.36844	3.46e-151	-0.680808	5.75e-41	-3.57178	9.41505e-18	decrease	decrease	decrease	decrease	B	mitotic cell cycle checkpoint, mitotic cell cycle, regulation of mitotic cell cycle, mitotic spindle assembly checkpoint, regulation of spindle checkpoint, regulation of mitotic spindle assembly, chromosome organization, regulation of mitotic cell cycle spindle assembly checkpoint	cytoplasm, nucleus, microtubule associated complex, spindle, nucleoplasm, kinetochore, mitotic spindle, nuclear pore, nuclear envelope, kinetochore microtubule, spindle matrix
FBgn0036777	CG7341	-0.87567	8.96e-07	-0.944617	1.69e-07	-1.45905	9.99453e-22	decrease	decrease	decrease	decrease	C
FBgn0002924	ncd	-2.46029	0	-0.401814	2.9e-11	-2.17595	4.75143e-19	N/A	N/A	decrease	N/A	A	centrosome duplication, mitotic spindle assembly, mitotic spindle organization, cell division, chromosome segregation, minus-end directed microtubule sliding, microtubule bundle formation, regulation of mitotic spindle elongation, spindle assembly involved in meiosis, regulation of mitotic spindle assembly, spindle organization, meiotic spindle organization, centrosome organization, distributive …	microtubule, spindle, cytosol, nucleus, mitotic spindle microtubule, meiotic spindle, kinesin complex, centrosome, minus-end kinesin complex	ATPase activity, ATP binding, ATP-dependent microtubule motor activity, minus-end-directed, protein homodimerization activity, microtubule motor activity, microtubule binding
FBgn0037025	Spc105R	-1.78244	3.65e-103	-0.357555	2.42e-05	-2.719	1.02956e-22	N/A	N/A	decrease	N/A	A	neurogenesis, mitotic spindle organization, kinetochore assembly, attachment of spindle microtubules to kinetochore	condensed chromosome outer kinetochore
FBgn0260991	Incenp	-1.63641	1.38e-139	-0.420564	1.81e-10	-3.65158	2.40923e-19	N/A	N/A	decrease	N/A	B	metaphase plate congression, neurogenesis, meiotic spindle midzone assembly, male meiosis sister chromatid cohesion, protein localization, meiotic chromosome condensation, spindle assembly involved in female meiosis, histone phosphorylation, asymmetric cell division, mitotic cytokinesis, cytokinesis, mitotic spindle organization, mitotic spindle assembly	chromosome, chromosome passenger complex, chromosome, centromeric region, spindle midzone, midbody, condensed chromosome	microtubule binding, protein binding
FBgn0033845	mars	-1.59209	8.36e-125	-0.304368	7.03e-06	-3.22453	4.84065e-33	N/A	N/A	decrease	N/A	C	chromosome segregation, regulation of mitotic cell cycle, mitotic spindle organization, centrosome localization, kinetochore assembly, cell-cell signaling, regulation of cell cycle, signaling, spindle organization	cytoplasm, nucleus, spindle, nucleoplasm, mitotic spindle, spindle microtubule, spindle pole, kinetochore microtubule, plasma membrane	protein phosphatase 1 binding, microtubule binding
FBgn0032244	RfC3	-1.19998	2.65e-56	0.474001	1.88e-11	-0.934318	2.73248e-13	N/A	N/A	decrease	N/A	A	neurogenesis, lateral inhibition, DNA replication, sister chromatid cohesion, DNA-dependent DNA replication, leading strand elongation	microtubule associated complex, DNA replication factor C complex, Elg1 RFC-like complex	ATP binding, DNA binding
FBgn0037810	sle	-1.13783	6.92e-44	-0.462638	6.18e-08	-2.08488	1.92625e-56	N/A	N/A	decrease	N/A	A	multicellular organism development, nucleolus organization, brain development	spindle, microtubule associated complex, nucleolus, nucleus	molecular_function
FBgn0259876	Cap-G	-1.13279	1.02e-80	-0.224554	0.000340626	-1.17122	3.22971e-24	N/A	N/A	decrease	N/A	A	synaptonemal complex disassembly, sister chromatid segregation, neurogenesis, germarium-derived female germ-line cyst formation, epithelium development, mitotic cytokinesis, mitotic spindle organization, mitotic sister chromatid segregation, mitotic chromosome condensation, chromosome condensation, germarium-derived egg chamber formation	nucleus, chromatin, condensin complex, chromosome, centromeric region, nuclear heterochromatin, cytoplasm	binding
FBgn0027500	spd-2	-1.12479	1.42e-74	0.139438	0.0346387	-2.17341	4.40773e-41	N/A	N/A	decrease	N/A	B	centrosome organization, mitotic spindle organization, mitotic spindle assembly, astral microtubule organization, sperm aster formation	pericentriolar material, centrosome, centriole	adenosine-diphosphatase activity
FBgn0266420	Ote	-1.0799	5.91e-58	-0.10093	0.207268	-1.7286	5.63932e-15	N/A	N/A	decrease	N/A	A	oogenesis, negative regulation of transcription, DNA-templated, germ-line stem cell population maintenance, female germ-line stem cell asymmetric division, nuclear envelope reassembly, positive regulation of BMP signaling pathway, germ-line stem-cell niche homeostasis	nuclear membrane, endomembrane system, nuclear periphery, nuclear inner membrane, spindle, cytoplasm, integral component of membrane	protein binding, transcription factor binding, transcription corepressor activity
FBgn0004374	neb	-1.05351	4.67e-52	-0.283795	4.74e-05	-2.9474	1.16773e-28	N/A	N/A	decrease	N/A	C	chromosome segregation, mitotic cell cycle, embryonic, oogenesis, regulation of cell cycle, microtubule-based movement, mitotic sister chromatid segregation, mitotic chromosome condensation, ovarian follicle cell development, meiotic nuclear division, cytoskeleton-dependent intracellular transport	kinesin complex, heterochromatin	protein binding, protein phosphatase 1 binding, ATP binding, chromatin binding, microtubule binding, microtubule motor activity, ATP-dependent microtubule motor activity, plus-end-directed
FBgn0004362	HmgD	-1.04384	3.61e-118	0.716378	8.63e-57	-2.34179	2.53853e-33	N/A	N/A	decrease	N/A	B	chromatin organization, dendrite morphogenesis, muscle organ development	chromosome, nucleus, nuclear chromatin	DNA binding, DNA binding, bending, AT DNA binding
FBgn0260985	RfC4	-1.00344	1.32e-82	0.0490764	0.459563	-0.874758	8.13149e-06	N/A	N/A	decrease	N/A	B	DNA damage checkpoint, neurogenesis, mitotic nuclear division, lateral inhibition, DNA repair, female meiosis chromosome segregation, DNA replication, mitotic chromosome condensation, sister chromatid segregation, DNA strand elongation involved in DNA replication, DNA replication checkpoint, sister chromatid cohesion, leading strand elongation	nucleus, microtubule associated complex, DNA replication factor C complex, Elg1 RFC-like complex	ATP binding, DNA binding, ATP-dependent DNA helicase activity
FBgn0027783	SMC2	-0.999605	1.29e-80	0.281179	1.09e-07	-2.24496	1.91454e-28	N/A	N/A	decrease	N/A	B	neurogenesis, mitotic nuclear division, mitotic spindle organization, mitotic chromosome condensation, sister chromatid cohesion, regulation of stem cell differentiation, chromosome condensation, chromosome organization	cytoplasm, microtubule associated complex, chromatin, condensin complex, condensed chromosome, cohesin complex, nucleus, chromosome	protein binding, protein heterodimerization activity, ATP binding, DNA binding, chromatin binding, ATPase activity
FBgn0036486	Msh6	-0.970037	4.22e-61	0.498844	2.04e-17	-2.88097	2.66107e-12	N/A	N/A	decrease	N/A	B	meiotic mismatch repair, maintenance of DNA repeat elements, negative regulation of DNA recombination, response to UV, DNA repair, reciprocal meiotic recombination, intrinsic apoptotic signaling pathway in response to DNA damage, postreplication repair, mismatch repair	MutSalpha complex, nuclear chromosome	single base insertion or deletion binding, guanine/thymine mispair binding, ATP binding, DNA-dependent ATPase activity, damaged DNA binding, four-way junction DNA binding, mismatched DNA binding
FBgn0029079	icln	-0.955867	4.81e-47	-0.0560224	0.508319	-0.774995	0.000295108	N/A	N/A	decrease	N/A	A	cell volume homeostasis, chloride transport, spliceosomal snRNP assembly	plasma membrane, cytosol, methylosome, pICln-Sm protein complex, nucleus, cytoskeleton	volume-sensitive anion channel activity
FBgn0250837	dUTPase	-0.917839	8.67e-41	0.107097	0.187154	-1.03334	3.22692e-06	N/A	N/A	decrease	N/A	A	sensory perception of pain, dUTP metabolic process, dUTP catabolic process, dUMP biosynthetic process	plasma membrane, cytoplasm, nucleus	dUTP diphosphatase activity, hydrolase activity, magnesium ion binding
FBgn0004584	Rrp1	-0.911407	2.76e-81	-0.0489834	0.408698	-2.51278	2.75623e-35	N/A	N/A	decrease	N/A	B	cellular response to DNA damage stimulus, base-excision repair, DNA repair	nucleus, intracellular	metal ion binding, DNA binding, double-stranded DNA 3'-5' exodeoxyribonuclease activity, 3'-5' exonuclease activity, DNA-(apurinic or apyrimidinic site) lyase activity, endonuclease activity, nuclease activity
FBgn0033081	geminin	-0.841596	8.73e-57	0.183239	0.00126661	-0.598717	0.0095103	N/A	N/A	decrease	N/A	B	regulation of syncytial blastoderm mitotic cell cycle, negative regulation of DNA replication, eggshell chorion gene amplification, negative regulation of epidermal growth factor receptor signaling pathway, endomitotic cell cycle, regulation of DNA replication, regulation of cell cycle	nucleus	DNA binding
FBgn0036815	HipHop	-0.835744	1.83e-27	0.311538	8.59e-05	-2.08548	1.57249e-28	N/A	N/A	decrease	N/A	A	neurogenesis, CENP-A containing nucleosome assembly, protection from non-homologous end joining at telomere	chromosome, telomeric region
FBgn0022893	Df31	-0.832296	2.06e-84	0.619467	4.57e-47	-2.66282	9.96132e-43	N/A	N/A	decrease	N/A	A	nucleosome assembly, chromatin organization	cytoplasm, nucleus, plasma membrane, chromatin	histone binding
FBgn0004107	Cdk2	-0.831895	5.64e-28	0.656146	7.05e-21	-0.670642	5.72716e-07	N/A	N/A	decrease	N/A	A	protein phosphorylation, regulation of cell cycle, cellular process, G1/S transition of mitotic cell cycle, G2/M transition of mitotic cell cycle, JAK-STAT cascade, cell division, mitotic nuclear division, cell differentiation, microtubule cytoskeleton organization, regulation of meiotic cell cycle, mitotic cell cycle phase transition, regulation of mitotic cell cycle, histone phosphorylation, re…	microtubule associated complex, cytoplasm, nucleus, mitotic spindle	ATP binding, protein serine/threonine kinase activity, cyclin-dependent protein serine/threonine kinase activity, RNA polymerase II carboxy-terminal domain kinase activity, protein kinase activity
FBgn0002781	mod(mdg4)	-0.830829	7.05e-56	0.404897	6.08e-14	-1.31409	3.55691e-14	N/A	N/A	decrease	N/A	A	oogenesis, apoptotic process, germ cell migration, chromatin organization, male meiosis chromosome segregation, male meiosis I, meiotic chromosome condensation, regulation of chromatin assembly or disassembly, transcription, DNA-templated, regulation of transcription from RNA polymerase II promoter, covalent chromatin modification	nucleus, plasma membrane, polytene chromosome, nucleolus, chromatin, polytene chromosome band, condensed nuclear chromosome	protein binding, phosphatidate phosphatase activity, protein homodimerization activity, DNA binding, chromatin binding, POZ domain binding, metal ion binding
FBgn0041186	Slbp	-0.779314	1.42e-38	0.32924	8.28e-08	-0.536073	0.00593847	N/A	N/A	decrease	N/A	A	cell cycle, mRNA 3'-end processing by stem-loop binding and cleavage, histone mRNA metabolic process, multicellular organism development, mitotic chromosome condensation	cytoplasm, nucleus	mRNA binding, RNA stem-loop binding, RNA binding
FBgn0015773	NetA	-0.72218	3.5e-07	1.81114	5.57e-54	-3.49544	2.00061e-34	N/A	N/A	decrease	N/A	A	axon guidance, motor neuron axon guidance, dendrite guidance, glial cell migration, regulation of photoreceptor cell axon guidance	extracellular region, proteinaceous extracellular matrix, cytosol	protein binding
FBgn0044324	Chro	-0.697697	8.6e-44	0.343828	1.62e-11	-0.807821	9.51965e-06	N/A	N/A	decrease	N/A	A	metaphase plate congression, chromosome segregation, metamorphosis, chromatin organization, mitotic spindle assembly checkpoint, mitotic spindle organization, chromosome organization, mitotic anaphase	nucleus, polytene chromosome, polytene chromosome interband, spindle, centrosome	histone binding
FBgn0030871	CG8142	-0.67403	7.03e-16	-0.132828	0.162103	-0.816268	1.04006e-12	N/A	N/A	decrease	N/A	B	lateral inhibition, DNA replication, cytoplasmic microtubule organization, DNA-dependent DNA replication	microtubule associated complex, DNA replication factor C complex, Elg1 RFC-like complex	ATP binding, DNA binding
FBgn0030854	CG8289	-0.672801	2.92e-46	0.320269	5.66e-12	-0.951193	1.35421e-06	N/A	N/A	decrease	N/A	A		nucleus
FBgn0034614	CG9752	-0.672799	6.25e-29	0.677922	1.1e-32	-0.919474	1.63151e-10	N/A	N/A	decrease	N/A	B	biological_process, tRNA modification	cellular_component	molecular_function
FBgn0010342	Map60	-0.617063	2.98e-27	0.42076	1.97e-13	-1.62564	6.41953e-25	N/A	N/A	decrease	N/A	A	microtubule-based process	nucleus, microtubule associated complex, centrosome	protein binding, microtubule binding
FBgn0032906	RPA2	-0.603166	4.05e-29	0.452097	3.36e-17	-0.80021	0.000693367	N/A	N/A	decrease	N/A	A	neurogenesis, DNA repair, DNA recombination, DNA-dependent DNA replication, DNA replication	DNA replication factor A complex, nucleus	DNA binding
FBgn0033354	FANCI	-0.596077	2.47e-18	-0.344659	9.3e-07	-3.19229	2.47474e-21	N/A	N/A	decrease	N/A	C	mitotic G2 DNA damage checkpoint, DNA repair		binding, DNA polymerase binding
FBgn0015270	Orc2	-0.586069	3.23e-16	0.51224	6.32e-14	-0.596776	7.85527e-05	N/A	N/A	decrease	N/A	A	cell proliferation, neurogenesis, chromatin silencing, DNA replication, mitotic spindle organization, DNA replication initiation, chromosome condensation, mitotic chromosome condensation, eggshell chorion gene amplification, DNA-dependent DNA replication	nucleus, heterochromatin, nuclear origin of replication recognition complex, alpha-heterochromatin, origin recognition complex	DNA binding, chromatin binding, DNA replication origin binding
FBgn0043002	Chrac-14	-0.583157	1.04e-13	0.324774	3.44e-05	-2.37069	1.77211e-35	N/A	N/A	decrease	N/A	A	nucleosome mobilization, histone acetylation, chromatin remodeling, cellular response to DNA damage stimulus, CENP-A containing nucleosome assembly, cellular response to gamma radiation	CHRAC, Ada2/Gcn5/Ada3 transcription activator complex	protein binding, protein heterodimerization activity, histone acetyltransferase activity, sequence-specific DNA binding
FBgn0014861	Mcm2	-0.554041	5.72e-18	0.587744	1.85e-20	-1.18809	1.74989e-25	N/A	N/A	decrease	N/A	A	cell proliferation, neurogenesis, lateral inhibition, DNA replication, DNA replication initiation, chromosome condensation, pre-replicative complex assembly involved in nuclear cell cycle DNA replication, cell division, cell cycle	nucleus, nuclear pre-replicative complex, MCM complex	ATP binding, DNA binding, chromatin binding, 3'-5' DNA helicase activity, metal ion binding, DNA helicase activity
FBgn0025832	Fen1	-0.507749	9.63e-14	0.114	0.141718	-0.53181	0.0113642	N/A	N/A	decrease	N/A	B	neurogenesis, DNA repair, DNA replication	nucleus, nucleolus, mitochondrion, nucleoplasm	DNA binding, flap endonuclease activity, endonuclease activity, metal ion binding, exonuclease activity, catalytic activity, hydrolase activity, acting on ester bonds, nuclease activity
FBgn0284442	Mcm3	-0.502287	1.88e-15	0.622584	1.81e-24	-1.0453	9.50588e-12	N/A	N/A	decrease	N/A	B	DNA replication initiation, DNA replication, mitotic G2 DNA damage checkpoint, neurogenesis, pre-replicative complex assembly involved in nuclear cell cycle DNA replication, cell cycle	nucleus, MCM complex, nuclear pre-replicative complex	DNA binding, ATP binding, DNA helicase activity, chromatin binding, 3'-5' DNA helicase activity
FBgn0034179	CG6805	0.751699	1.34e-42	0.389504	8.45e-12	0.652135	4.6313e-10	N/A	N/A	increase	N/A	A	dephosphorylation, phosphatidylinositol dephosphorylation		inositol trisphosphate phosphatase activity
FBgn0036821	CG3961	-0.850598	1.16e-31	-0.960599	1.36e-39	2.56506	3.73103e-42	N/A	decrease	N/A	N/A	A	long-chain fatty acid metabolic process, metabolic process	integral component of membrane	long-chain fatty acid-CoA ligase activity, decanoate--CoA ligase activity, catalytic activity
FBgn0040290	RecQ4	0.5608	4.38e-14	0.912402	6.98e-36	-0.224163	0.0078865	N/A	increase	N/A	N/A	B	mitotic G2 DNA damage checkpoint, oogenesis, larval development, DNA repair, double-strand break repair, DNA replication, DNA duplex unwinding, base-excision repair, positive regulation of cell proliferation, DNA recombination, cell division, eggshell chorion gene amplification, DNA rewinding, positive regulation of G2/M transition of mitotic cell cycle, positive regulation of DNA replication	cytoplasm, nucleus, chromatin	ATP binding, zinc ion binding, ATP-dependent 3'-5' DNA helicase activity, helicase activity, DNA helicase activity, DNA-dependent ATPase activity, single-stranded DNA binding, four-way junction helicase activity, nucleic acid binding, ATP-dependent helicase activity
FBgn0052436	CG32436	-2.90665	1.98e-82	0.234129	0.0574583	0.809981	0.0777998	N/A	N/A	N/A	no change	A
FBgn0038678	mRpL55	-1.61202	6.11e-106	-0.376714	1.46e-07	1.0223	1.11765e-05	N/A	N/A	N/A	N/A	A	translation, mitochondrial translation, multicellular organism development	nucleus, mitochondrion, nucleolus, mitochondrial large ribosomal subunit	structural constituent of ribosome, mRNA binding, transcription factor activity, sequence-specific DNA binding
FBgn0027657	glob1	-1.33521	2.48e-25	-0.425207	0.000910671	4.0307	7.77566e-150	N/A	N/A	N/A	N/A	A	sleep, oxygen transport	cytoplasm	heme binding, iron ion binding, oxygen binding, oxygen transporter activity
FBgn0037751	topi	-1.28026	4.23e-25	0.425934	0.000146529	-1.01996	0.071511	N/A	N/A	N/A	no change	A	spermatogenesis, regulation of transcription, DNA-templated, male meiotic nuclear division, positive regulation of transcription involved in meiotic cell cycle, cell differentiation, multicellular organism development, transcription, DNA-templated	nucleus, nuclear chromatin	protein binding, metal ion binding, nucleic acid binding, DNA binding
FBgn0013269	Fkbp39	-1.00356	5.36e-83	0.0578678	0.378558	-0.176168	0.497941	N/A	N/A	N/A	no change	A
FBgn0036335	mRpL20	-0.850661	1.97e-20	-0.0819011	0.465069	1.00986	1.87746e-08	N/A	N/A	N/A	N/A	A	translation, mitochondrial translation, ribosomal large subunit assembly	mitochondrial large ribosomal subunit, mitochondrial ribosome, intracellular, ribosome	structural constituent of ribosome, rRNA binding
FBgn0032006	Pvr	-0.598201	3.59e-29	-0.290274	1.93e-07	2.06988	7.46574e-35	N/A	N/A	N/A	N/A	A	border follicle cell migration, cellular response to DNA damage stimulus, regulation of cell shape, ventral cord development, protein phosphorylation, cell projection assembly, hemopoiesis, innate immune response, hemocyte development, hemocyte proliferation, imaginal disc-derived male genitalia morphogenesis, vascular endothelial growth factor receptor signaling pathway, actin cytoskeleton organ…	plasma membrane, intracellular, integral component of membrane	protein binding, protein tyrosine kinase activity, ATP binding, vascular endothelial growth factor-activated receptor activity, transmembrane receptor protein tyrosine kinase activity, protein kinase activity, platelet-derived growth factor-activated receptor activity
FBgn0034736	gas	-0.540079	4.78e-07	-0.486886	7.81e-06	1.14919	0.000253755	N/A	N/A	N/A	N/A	A
FBgn0001197	His2Av	-0.511188	4.83e-30	0.36541	8.7e-16	-0.350695	0.0123629	N/A	N/A	N/A	no change	B	chromatin assembly or disassembly, cellular response to DNA damage stimulus, protein localization to chromatin, chromatin silencing, multicellular organism development, sensory perception of pain, DNA repair, somatic stem cell population maintenance, male germ-line stem cell population maintenance	nucleus, chromosome, lipid particle, polytene chromosome, polytene chromosome chromocenter, nucleosome, nuclear chromatin, site of double-strand break	protein heterodimerization activity, DNA binding
FBgn0037669	Ibf2	-0.505685	1.73e-12	0.44899	9.25e-11	-0.16665	0.155547	N/A	N/A	N/A	no change	B	regulation of gene expression, positive regulation of chromatin silencing	nucleus	protein binding, protein heterodimerization activity, sequence-specific DNA binding, chromatin insulator sequence binding
FBgn0000996	dup	-0.482371	3.68e-16	0.95797	2.25e-64	-1.0342	7.24398e-23	N/A	N/A	N/A	N/A	A	cytokinesis, DNA replication, DNA endoreduplication, chorion-containing eggshell formation, antimicrobial humoral response, centrosome duplication, eggshell chorion gene amplification, DNA-dependent DNA replication, glial cell development, DNA replication checkpoint, mitotic sister chromatid separation, glial cell growth, photoreceptor cell maintenance, mitotic cytokinesis	cytoplasm, nucleus, nuclear origin of replication recognition complex, replication fork	DNA binding
FBgn0038256	CG7530	-0.479007	5.6e-19	-0.827484	7.02e-53	0.563216	2.52307e-06	N/A	N/A	N/A	N/A	A		integral component of membrane	receptor activity
FBgn0020633	Mcm7	-0.432514	1.76e-17	0.794835	5.78e-62	-1.3094	1.56271e-17	N/A	N/A	N/A	N/A	A	mitotic G2 DNA damage checkpoint, DNA replication initiation, pre-replicative complex assembly involved in nuclear cell cycle DNA replication, DNA replication	nucleus, microtubule associated complex, nuclear pre-replicative complex, MCM complex	ATP binding, DNA binding, chromatin binding, 3'-5' DNA helicase activity, DNA helicase activity
FBgn0017577	Mcm5	-0.334756	4.04e-10	0.822199	1.97e-59	-0.884107	1.59502e-12	N/A	N/A	N/A	N/A	A	DNA endoreduplication, DNA replication initiation, chromosome condensation, meiotic nuclear division, pre-replicative complex assembly involved in nuclear cell cycle DNA replication, resolution of meiotic recombination intermediates, DNA replication	nuclear pre-replicative complex, MCM complex, nucleus	ATP binding, DNA binding, chromatin binding, 3'-5' DNA helicase activity, DNA replication origin binding, DNA helicase activity
FBgn0010316	dap	-0.319772	4.41e-06	0.941452	7.98e-47	-2.46838	3.19542e-31	N/A	N/A	N/A	N/A	A	germarium-derived oocyte fate determination, oogenesis, mitotic cell cycle, open tracheal system development, sensory organ development, regulation of cyclin-dependent protein serine/threonine kinase activity, regulation of protein kinase activity, G1/S transition of mitotic cell cycle, histoblast morphogenesis, sensory organ precursor cell division, negative regulation of G1/S transition of mito…	nucleus, mitochondrion, nucleoplasm	cyclin-dependent protein serine/threonine kinase inhibitor activity
FBgn0032698	CG10336	-0.304184	0.000107466	0.791606	1.46e-28	-0.701172	5.06205e-06	N/A	N/A	N/A	N/A	B	cellular response to DNA damage stimulus, cell cycle, replication fork protection, cell division, mitotic nuclear division, cell cycle phase transition, replication fork arrest, regulation of nuclear cell cycle DNA replication, intra-S DNA damage checkpoint, positive regulation of cell proliferation, DNA replication checkpoint	nucleus, nuclear chromatin, cytoplasm, replication fork protection complex	molecular_function, DNA binding
FBgn0031091	Phf7	-0.231224	0.000232454	0.554823	1.6e-20	-1.03056	7.84304e-12	N/A	N/A	N/A	N/A	B	male germ-line sex determination	polytene chromosome	protein binding, zinc ion binding, histone binding
FBgn0022772	Orc1	-0.170671	0.0346746	0.664854	1.04e-19	-0.795937	7.85299e-07	N/A	N/A	N/A	N/A	A	cell proliferation, neurogenesis, chromatin silencing, DNA amplification, DNA replication initiation, DNA-dependent DNA replication, sensory perception of pain	nucleus, nuclear origin of replication recognition complex	ATP binding, DNA binding, chromatin binding
FBgn0040602	CG14545	-0.0770954	0.471215	0.598993	1.37e-11	-3.64287	1.31891e-17	N/A	N/A	N/A	N/A	C
FBgn0031875	CG3430	-0.05444	0.481227	0.549317	1.18e-18	-0.693333	9.25691e-11	N/A	N/A	N/A	N/A	B	biological_process, sister chromatid cohesion, cell division, mitotic nuclear division, DNA-dependent DNA replication	MCM complex, nuclear chromatin	molecular_function, chromatin binding
FBgn0005655	PCNA	-0.01173	0.880158	0.756305	1.07e-40	-0.747465	0.000106904	N/A	N/A	N/A	N/A	A	neurogenesis, DNA replication, mitotic spindle organization, regulation of DNA replication, nucleotide-excision repair, antimicrobial humoral response, eggshell chorion gene amplification, DNA-dependent DNA replication, leading strand elongation, mismatch repair, translesion synthesis	microtubule associated complex, PCNA complex, nucleus	DNA binding, DNA polymerase processivity factor activity
FBgn0030054	Caf1-180	0.169562	0.026705	1.08199	2.2e-54	-0.630818	0.000157171	N/A	N/A	N/A	N/A	A	imaginal disc development, nucleosome assembly, multicellular organism growth, double-strand break repair via homologous recombination, DNA endoreduplication, response to gamma radiation, nucleosome organization	CAF-1 complex, nucleus
FBgn0011704	RnrS	0.20153	1.41e-05	0.839905	6.19e-80	0.683021	3.13222e-07	N/A	N/A	N/A	increase	A	neurogenesis, oxidation-reduction process, DNA replication, activation of cysteine-type endopeptidase activity involved in apoptotic process, deoxyribonucleoside diphosphate metabolic process, deoxyribonucleotide biosynthetic process	ribonucleoside-diphosphate reductase complex	ribonucleoside-diphosphate reductase activity, thioredoxin disulfide as acceptor, metal ion binding, oxidoreductase activity
FBgn0010382	CycE	0.387964	1.98e-08	1.00159	7.96e-51	-1.44451	1.41963e-27	N/A	N/A	N/A	N/A	A	peripheral nervous system development, regulation of cell proliferation, cellular response to DNA damage stimulus, regulation of cell shape, eggshell chorion gene amplification, ventral cord development, mitotic cell cycle, negative regulation of ubiquitin protein ligase activity, regulation of protein phosphorylation, cell proliferation involved in compound eye morphogenesis, pole cell developme…	nucleus, nuclear cyclin-dependent protein kinase holoenzyme complex	transferase activity, cyclin-dependent protein serine/threonine kinase regulator activity, protein binding
FBgn0030994	HP1D3csd	0.409475	3.29e-05	1.21014	1.61e-40	-1.0167	0.0114175	N/A	N/A	N/A	N/A	B	chromosome organization	chromatin	chromatin binding
FBgn0003525	stg	-0.430276	1.18e-13	0.301031	4.17e-07	-3.28379	5.91339e-13	N/A	no change	N/A	N/A	A	regulation of mitotic nuclear division, cell proliferation, mitotic cell cycle, negative regulation of cell size, lateral inhibition, open tracheal system development, Golgi organization, mesoderm development, regulation of mitotic cell cycle, peripheral nervous system development, protein dephosphorylation, positive regulation of mitotic cell cycle, positive regulation of cell proliferation, cel…	nucleus, chromosome, intracellular	protein tyrosine/serine/threonine phosphatase activity, protein tyrosine phosphatase activity, non-membrane spanning protein tyrosine phosphatase activity
FBgn0030501	BthD	-0.419904	2.88e-14	0.210668	0.000225501	-3.79374	1.19114e-20	N/A	no change	N/A	N/A	C	cell redox homeostasis, larval salivary gland morphogenesis, response to redox state	cytoplasm, Golgi apparatus	molecular_function, selenium binding
FBgn0033421	CG1888	-0.389448	1.74e-05	-0.211041	0.0301719	0.608569	0.0235344	N/A	no change	N/A	N/A	A
FBgn0262619	DNAlig1	-0.36069	1.13e-07	0.338618	6.88e-07	-0.621144	2.6092e-05	N/A	no change	N/A	N/A	B
FBgn0051368	CG31368	-0.276406	4.21e-07	0.084631	0.174858	-0.530289	1.41634e-13	N/A	no change	N/A	N/A	A	mRNA splicing, via spliceosome	catalytic step 2 spliceosome, precatalytic spliceosome, Prp19 complex, spliceosomal complex
FBgn0033549	mms4	-0.259023	0.0274225	0.334836	0.00265147	-1.24093	2.25206e-06	N/A	no change	N/A	N/A	C	replication fork processing, resolution of meiotic recombination intermediates, intra-S DNA damage checkpoint, double-strand break repair, DNA repair	nuclear chromatin, Holliday junction resolvase complex, nucleus	DNA binding, nuclease activity
FBgn0023395	Chd3	-0.176779	0.00388301	0.227627	0.000161635	-3.69401	1.48456e-17	N/A	no change	N/A	N/A	B	chromatin assembly or disassembly, transcription, DNA-templated, regulation of transcription, DNA-templated, nucleosome mobilization	nucleus, transcriptionally active chromatin	protein binding, nucleosome-dependent ATPase activity, ATP binding, zinc ion binding, DNA binding, chromatin binding, ATP-dependent DNA helicase activity, helicase activity, nucleic acid binding, ATP-dependent helicase activity, nucleosome binding
FBgn0015546	spel1	-0.147934	0.00594648	0.322472	2.7e-10	-2.63354	6.49045e-32	N/A	no change	N/A	N/A	B	meiotic mismatch repair, maintenance of DNA repeat elements, response to UV-B, interstrand cross-link repair, intra-S DNA damage checkpoint, intrinsic apoptotic signaling pathway in response to DNA damage by p53 class mediator, postreplication repair, double-strand break repair, mismatch repair, reciprocal meiotic recombination, response to X-ray, negative regulation of reciprocal meiotic recombi…	MutSalpha complex, mismatch repair complex, nuclear chromosome, nucleus, MutSbeta complex	single base insertion or deletion binding, guanine/thymine mispair binding, ATPase activity, DNA binding, ATP binding, Y-form DNA binding, four-way junction DNA binding, damaged DNA binding, mismatched DNA binding, double-strand/single-strand DNA junction binding, heteroduplex DNA loop binding, DNA-dependent ATPase activity
FBgn0015269	Nf1	-0.0902412	0.380832	0.160248	0.108256	-1.35652	1.16915e-23	N/A	no change	N/A	N/A	A	long-term memory, olfactory learning, positive regulation of multicellular organism growth, locomotor rhythm, determination of adult lifespan, response to oxidative stress, response to heat, positive regulation of adenylate cyclase activity, regulation of multicellular organism growth, Ras protein signal transduction, cAMP-mediated signaling, perineurial glial growth, short-term memory, adult loc…	intracellular, cytoplasm, intrinsic component of the cytoplasmic side of the plasma membrane	binding, GTPase activator activity
FBgn0023180	Orc6	-0.0673012	0.519651	0.315594	0.000399489	-0.781623	1.47194e-07	N/A	no change	N/A	N/A	B	chromatin silencing, mitotic nuclear division, DNA replication, DNA replication initiation, positive regulation of GTPase activity, DNA-dependent DNA replication, septin cytoskeleton organization	plasma membrane, nuclear origin of replication recognition complex, septin complex, origin recognition complex, septin cytoskeleton	DNA binding, GTPase activator activity, DNA replication origin binding, protein homodimerization activity
FBgn0051453	pch2	-0.0327869	0.648881	-0.212545	0.000511348	-2.22769	5.17815e-17	N/A	no change	N/A	N/A	A			ATP binding
FBgn0036689	CG7730	0.0365263	0.804201	0.140468	0.291745	-3.24258	6.99757e-25	N/A	no change	N/A	N/A	C	learning or memory, sensory perception of pain
FBgn0086691	UK114	0.0489456	0.65039	0.187133	0.0507797	4.81327	1.05994e-90	N/A	no change	N/A	N/A	B	protein folding, negative regulation of translation		deaminase activity
FBgn0003345	sd	0.29333	3.01e-06	0.247537	0.000147343	-0.821551	3.31681e-27	N/A	no change	N/A	N/A	A	imaginal disc-derived wing morphogenesis, positive regulation of transcription from RNA polymerase II promoter, imaginal disc-derived leg morphogenesis, transcription, DNA-templated, negative regulation of hippo signaling, stem cell proliferation, wing disc development, epithelium development, cell cycle, sensory organ development, somatic muscle development, germarium-derived egg chamber formati…	nucleus, transcription factor complex	RNA polymerase II distal enhancer sequence-specific DNA binding, metal ion binding, transcription regulatory region DNA binding, transcription factor binding, transcription factor activity, sequence-specific DNA binding, RNA polymerase II transcription factor binding, protein domain specific binding, transcription factor activity, RNA polymerase II distal enhancer sequence-specific binding
FBgn0030170	CG2990	-0.14676	0.05131	0.890581	6.49e-43	-0.417197	0.00229945	N/A	N/A	no change	N/A	B	DNA replication, Okazaki fragment processing		single-stranded DNA-dependent ATPase activity, 5'-flap endonuclease activity, ATP-dependent DNA helicase activity, single-stranded DNA endodeoxyribonuclease activity
FBgn0031252	CG13690	-0.127653	0.124283	0.777265	1.05e-28	-0.172175	0.240904	N/A	N/A	no change	N/A	B	RNA metabolic process, DNA replication, removal of RNA primer, mismatch repair	ribonuclease H2 complex	RNA binding, RNA-DNA hybrid ribonuclease activity, metal ion binding, nucleic acid binding
FBgn0034726	Mes4	-0.060791	0.506795	0.532612	7.55e-13	0.0200247	0.901608	N/A	N/A	no change	N/A	B	cellular response to DNA damage stimulus, DNA replication	intracellular, epsilon DNA polymerase complex, nucleus	protein heterodimerization activity, sequence-specific DNA binding, DNA-directed DNA polymerase activity
FBgn0033890	Ctf4	0.0720579	0.276292	0.715868	1.24e-37	-0.0820081	0.751346	N/A	N/A	no change	N/A	B	mitotic cell cycle, DNA endoreduplication, preblastoderm mitotic cell cycle		protein binding, DNA binding
FBgn0038608	WRNexo	0.0999693	0.1744	0.965923	3.53e-54	0.487084	0.000854627	N/A	N/A	no change	N/A	A	nucleobase-containing compound metabolic process, DNA catabolic process, exonucleolytic, negative regulation of mitotic recombination, replication fork protection	nucleus, cytoplasm	nucleic acid binding, 3'-5' exonuclease activity, single-stranded DNA 3'-5' exodeoxyribonuclease activity, double-stranded DNA 3'-5' exodeoxyribonuclease activity, metal ion binding
FBgn0022338	dnk	0.246212	5.22e-05	1.10328	8.78e-81	0.37899	0.0190675	N/A	N/A	no change	N/A	A	phosphorylation, nucleoside diphosphate phosphorylation, nucleotide phosphorylation, TMP biosynthetic process, DNA biosynthetic process, nucleobase-containing compound metabolic process	cytoplasm, mitochondrion	ATP binding, kinase activity, nucleoside kinase activity, deoxynucleoside kinase activity, thymidine kinase activity
FBgn0038262	CG14857	0.359065	0.00344913	0.890474	7.37e-15	-0.307848	0.516624	N/A	N/A	no change	N/A	A	transmembrane transport	integral component of membrane, integral component of plasma membrane	secondary active organic cation transmembrane transporter activity, organic cation transmembrane transporter activity
FBgn0031078	Nup205	-0.475812	2.44e-14	0.139936	0.046536	-0.015347	0.949293	no change	no change	no change	no change	A	neurogenesis, centrosome organization, gravitaxis, nuclear pore organization, SMAD protein import into nucleus, obsolete protein import into nucleus, docking	cytoplasm, nuclear pore inner ring, nuclear pore	structural constituent of nuclear pore
FBgn0039687	Naa40	-0.436385	3.72e-09	0.465214	3.12e-10	0.114295	0.392628	no change	no change	no change	no change	A
FBgn0027868	Nup107	-0.431773	6.39e-14	0.0425241	0.573046	0.348228	0.252167	no change	no change	no change	no change	A	mRNA export from nucleus, SMAD protein import into nucleus, regulation of transcription, DNA-templated, posttranscriptional tethering of RNA polymerase II gene DNA at nuclear periphery, double-strand break repair via homologous recombination, transport	nuclear pore, nuclear envelope, nuclear pore outer ring	nucleocytoplasmic transporter activity, structural constituent of nuclear pore
FBgn0004237	Hrb87F	-0.389603	1.87e-17	0.104576	0.0429191	-0.0315297	0.802863	no change	no change	no change	no change	A	mitotic nuclear division, regulation of alternative mRNA splicing, via spliceosome, response to starvation, neurogenesis, response to heat, female gonad development, compound eye morphogenesis	polytene chromosome puff, intracellular ribonucleoprotein complex, cytoplasm, nucleoplasm, nucleus, omega speckle, viral nucleocapsid, chromatin	nucleotide binding, mRNA binding, sequence-specific DNA binding, nucleic acid binding
FBgn0010228	HmgZ	-0.316505	1.82e-15	0.182483	1.02e-05	0.280536	0.00315407	no change	no change	no change	no change	A		nucleus, chromosome	DNA binding
FBgn0031696	Bub1	-0.315437	2.47e-05	0.0688004	0.45613	-0.349723	0.00279434	no change	no change	no change	no change	B	protein phosphorylation, mitotic spindle assembly checkpoint		protein kinase activity, ATP binding, protein serine/threonine kinase activity
FBgn0014189	Hel25E	-0.303285	6.41e-11	0.0633306	0.255021	0.00232865	0.989662	no change	no change	no change	no change	A	mRNA splicing, via spliceosome, chromatin remodeling, regulation of alternative mRNA splicing, via spliceosome, mitotic spindle organization, mRNA export from nucleus, cellular response to DNA damage stimulus, RNA secondary structure unwinding	integral component of membrane, nucleus, microtubule associated complex, polytene chromosome, spliceosomal complex, nuclear speck	ATPase activity, ATP binding, nucleotidyltransferase activity, nucleic acid binding, helicase activity, RNA helicase activity, ATP-dependent RNA helicase activity, RNA binding
FBgn0039403	Sld5	-0.299752	0.00454388	0.370215	0.000284555	0.464205	0.0316633	no change	no change	no change	no change	B	neurogenesis, mitotic cell cycle, lateral inhibition, positive regulation of G1/S transition of mitotic cell cycle, double-strand break repair via break-induced replication, DNA duplex unwinding, DNA replication initiation	GINS complex, replication fork protection complex	3'-5' DNA helicase activity
FBgn0011703	RnrL	-0.13503	0.000794996	0.441598	8.35e-31	-0.159039	0.310557	no change	no change	no change	no change	A	oxidation-reduction process, tissue regeneration, DNA replication, activation of cysteine-type endopeptidase activity involved in apoptotic process, deoxyribonucleotide biosynthetic process	ribonucleoside-diphosphate reductase complex	ATP binding, ribonucleoside-diphosphate reductase activity, thioredoxin disulfide as acceptor
FBgn0086695	hd	-0.132122	0.128605	0.422377	6.18e-08	0.465288	0.08362	no change	no change	no change	no change	B	cell proliferation, eggshell chorion gene amplification, nuclear DNA replication, cell division, multicellular organism development	nucleus	molecular_function
FBgn0024920	Ts	-0.110725	0.152539	0.466122	1.85e-11	0.217866	0.412932	no change	no change	no change	no change	A	neurogenesis, deoxyribonucleotide biosynthetic process, dTMP biosynthetic process, sensory perception of pain, dTTP biosynthetic process		thymidylate synthase activity
FBgn0034495	CG11788	-0.105987	0.338233	0.288712	0.0037741	-0.0374278	0.819138	no change	no change	no change	no change	B	regulation of DNA replication, maintenance of mitotic sister chromatid cohesion	nucleoplasm, Ctf18 RFC-like complex, chromosome, centromeric region, chromatin
FBgn0026143	CDC45L	-0.079319	0.269902	0.340163	5.68e-08	0.241006	0.0759393	no change	no change	no change	no change	B	mitotic G2 DNA damage checkpoint, neurogenesis, neuron projection morphogenesis, DNA replication, DNA amplification, DNA replication initiation, chromosome condensation, positive regulation of G1/S transition of mitotic cell cycle, pre-replicative complex assembly involved in nuclear cell cycle DNA replication, double-strand break repair via break-induced replication, DNA duplex unwinding, mitoti…	cytoplasm, nucleus, nuclear pre-replicative complex, replication fork protection complex, DNA replication preinitiation complex	DNA binding, chromatin binding, 3'-5' DNA helicase activity, DNA replication origin binding, single-stranded DNA binding
FBgn0015271	Orc5	-0.0670744	0.539213	0.424428	2.61e-06	-0.228945	0.140606	no change	no change	no change	no change	B	chromatin silencing, lateral inhibition, DNA replication, mitotic spindle organization, DNA replication initiation, mitotic chromosome condensation, DNA-dependent DNA replication	nuclear origin of replication recognition complex, nucleus, origin recognition complex	DNA binding, ATP binding, DNA replication origin binding

## Sheet: Summary
		Dimova A+B+C
		Decrease	No change	Increase
	CycA	59	50	2
	Myb	14	67	30
	SG	73	27	11
	Myb + CycA	13	28	1
	Myb + SG	12	19	1
	CycA + SG	48	21	1
	All	12	14	0
