# Supplementary material for: A Cyclin A—Myb-MuvB—Aurora B network regulates the choice between mitotic cycles and polyploid endoreplication cycles
Source: PLoS Genet. 2019 Jul 10;15(7):e1008253. doi: 10.1371/journal.pgen.1008253 (PMC6645565; doi:10.1371/journal.pgen.1008253)
Supplement: S7 Table — Stock#—Bloomington Drosophila Stock Center (BDSC) Stock number. Light blue—positive hit in the wing screen. Reduced size of L3-L4 region, increased bristle size. Orange—Lethal. No adult flies after expression of the indicated dsRNA. (XLSX) [file pgen.1008253.s008.xlsx]

## Sheet: Summarized
Table S7 – Results of RNAi wing screen
Stock #	RNAi target gene	Phenotype
28691	aurB	Some larger bristles, increased spacing between bristles
31326	Cap-D2	Reduced distance between between L3 and L4
29313	CycA	Larger bristles, increased spacing between bristles
35366	Incenp	Reduced distance between between L3 and L4, slightly increased space between bristles
35053	Myb	Larger bristles, increased spacing between bristles,reduced distance between between L3 and L4
v46134	pav	Larger bristles, increased spacing between bristles,reduced distance between between L3 and L4
51516	Spc25	Reduced distance between between L3 and L4
51895	TyrRS-m	Reduced distance between between L3 and L4
28982	tum	Larger bristles, increased spacing between bristles,reduced distance between between L3 and L4
61867	ana1	Lethal
58308	aurB	Lethal
56942	borr	Lethal
42640	cana	Lethal
54806	Cenp-C	Lethal
42932	CG11837	Lethal
62215	CG12279	Lethal
33340	CG13096	Lethal
56978	CG1544	Lethal
61270	CG31549	Lethal
42948	CG3803	Lethal
58305	CG6724	Lethal
57383	CG7006	Lethal
42553	Fib	Lethal
56005	MetRS-m	Lethal
55262	nop5	Lethal
33042	polo	Lethal
61826	RfC3	Lethal
44060	Roe1	Lethal
57447	Rpb10	Lethal
60077	Rrp1	Lethal
64012	sti	Lethal
38534	Spc105R	Lethal
36660	Spc105R	Lethal
35007	tum	Lethal
62344	unc	Lethal
42841	Adck	Normal
36686	ade2	Normal
51799	Adk1	Normal
33673	Alp4	Normal
51937	Apoltp	Normal
56884	Arc42	Normal
35039	asl	Normal
62887	ATPsynepsilonL	Normal
35763	aurA	Normal
55330	ball	Normal
34572	bnl	Normal
50627	bru2	Normal
61954	CG10182	Normal
52891	CG10232	Normal
55291	CG10469	Normal
42011	CG10621	Normal
60439	CG10738	Normal
58164	CG11125	Normal
51800	CG11403	Normal
58199	CG11825	Normal
56037	CG12288	Normal
61836	CG12592	Normal
62534	CG13563	Normal
33341	CG13692	Normal
62392	CG13741	Normal
50717	CG14036	Normal
55377	CG14260	Normal
62354	CG14701	Normal
54465	CG14757	Normal
62358	CG14837	Normal
51175	CG14838	Normal
54827	CG2930	Normal
62249	CG30016	Normal
61353	CG30383	Normal
62535	CG31075	Normal
58190	CG31213	Normal
34721	CG31251	Normal
29301	CG3168	Normal
57778	CG31689	Normal
56030	CG31751	Normal
60089	CG31759	Normal
55659	CG31812	Normal
31749	CG31814	Normal
65195	CG31874	Normal
31877	CG3216	Normal
63626	CG32187	Normal
53687	CG32695	Normal
44559	CG33099	Normal
55985	CG3348	Normal
54055	CG34033	Normal
28303	CG3618	Normal
61262	CG3770	Normal
62239	CG3788	Normal
39030	CG3842	Normal
57568	CG3961	Normal
36806	CG42232	Normal
61918	CG4239	Normal
61825	CG4259	Normal
57378	CG4570	Normal
61249	CG4630	Normal
55621	CG4793	Normal
27046	CG4839	Normal
62975	CG4984	Normal
32393	CG5144	Normal
63013	CG6231	Normal
28297	CG6329	Normal
51867	CG6415	Normal
29369	CG6813	Normal
25895	CG6927	Normal
58296	CG7341	Normal
55194	CG7637	Normal
60116	CG7963	Normal
31586	CG8173	Normal
39033	CG8478	Normal
38348	CG8679	Normal
43547	CG9107	Normal
67208	CG9149	Normal
34800	CG9267	Normal
55149	CG9733	Normal
55944	ChLD3	Normal
31655	chp	Normal
35153	Cks30A	Normal
35816	cmet	Normal
61873	corolla	Normal
31876	CRMP	Normal
31924	CTPsyn	Normal
61293	cu	Normal
36875	cue	Normal
43133	CycB	Normal
64008	Cyp6a2	Normal
50911	daw	Normal
31729	dgt2	Normal
58137	dgt3	Normal
60366	dgt5	Normal
38965	DIP-alpha	Normal
38310	DIP-beta	Normal
28975	DptB	Normal
42835	dUTPase	Normal
65908	edin	Normal
31935	Ets96B	Normal
33050	Fancl	Normal
50629	fat-spondin	Normal
28926	feo	Normal
35301	FK506-bp1	Normal
35181	fs(1)Yb	Normal
31768	fzy	Normal
44496	Gale	Normal
50553	GatA	Normal
34890	GC1	Normal
34366	Gem2	Normal
67771	GlcAT-P	Normal
36668	glob1	Normal
55929	Glt	Normal
32350	glu	Normal
32400	Gp150	Normal
55150	GSS	Normal
62994	GstE8	Normal
65198	GstE9	Normal
34525	gwl	Normal
31344	HmgD	Normal
50637	Hsp68	Normal
33640	ImpL3	Normal
44117	jumu	Normal
40944	Klp3A	Normal
33685	Klp61F	Normal
35606	Klp67A	Normal
41872	kuk	Normal
57501	Lam	Normal
29564	lin-28	Normal
33929	mars	Normal
62474	MFS3	Normal
32461	mip120	Normal
32834	mip40	Normal
58148	MME1	Normal
60360	mRpL2	Normal
62384	mRpL32	Normal
62489	mRpL36	Normal
57716	mRpL55	Normal
35737	Msh6	Normal
28546	Mtk	Normal
53011	Muc14A	Normal
38190	mud	Normal
33046	Mulk	Normal
34688	MYPT-75D	Normal
25927	nAChRbeta3	Normal
34357	NANS	Normal
58144	ncd	Normal
37482	Ndc80	Normal
35009	nesd	Normal
42543	niki	Normal
61866	NimC4	Normal
40928	Nmdar2	Normal
52973	Nnf1a	Normal
53967	Nplp2	Normal
36725	Nuf2	Normal
51481	Oat	Normal
53926	Or1a	Normal
61833	Orcokinin	Normal
39009	Ote	Normal
34585	P32	Normal
42573	pav	Normal
43142	Pen	Normal
57503	Pglym78	Normal
56962	PGRP-SD	Normal
43314	phu	Normal
37483	piwi	Normal
42535	png	Normal
35046	pon	Normal
31357	Ppa	Normal
38956	Rab32	Normal
44523	rdgBbeta	Normal
54051	RhoGAP54D	Normal
42550	RhoGEF4	Normal
55183	r-l	Normal
55670	RpS19b	Normal
58140	Rpt3R	Normal
62834	Rrp40	Normal
57221	SAK	Normal
29549	salr	Normal
35049	Sas-4	Normal
53358	scra	Normal
41622	Ser7	Normal
33691	sip2	Normal
32969	sle	Normal
35602	SMC2	Normal
40885	SPARC	Normal
56011	SpdS	Normal
36104	Spindly	Normal
31757	Spn42Dc	Normal
67229	spz5	Normal
35574	squ	Normal
36623	sub	Normal
50939	Sucb	Normal
67246	Sur	Normal
38274	Syngr	Normal
28508	Syt12	Normal
41896	teq	Normal
64485	topi	Normal
26304	Tpi	Normal
42880	Tret1-1	Normal
64951	Tret1-2	Normal
26722	trpl	Normal
64981	Ugt58Fa	Normal
29558	uzip	Normal
38212	vret	Normal
61232	wake	Normal
55988	yellow-f	Normal
36742	zuc	Normal
55223	Zwilch	Normal
