# Supplementary material for: A Cyclin A—Myb-MuvB—Aurora B network regulates the choice between mitotic cycles and polyploid endoreplication cycles
Source: PLoS Genet. 2019 Jul 10;15(7):e1008253. doi: 10.1371/journal.pgen.1008253 (PMC6645565; doi:10.1371/journal.pgen.1008253)
Supplement: S8 Table — Stock#–Bloomington Drosophila Stock Center (BDSC) Stock number. (XLSX) [file pgen.1008253.s009.xlsx]

## Sheet: Fly lines
Table S8 – Full list of fly strains and primers used
Stock#	Affected Gene	Nature of allele	Genotype	Construct ID#	RNAi Collection
6599	n/a	Control Strain	y1 w67c23	n/a	n/a
n/a	n/a	FLP-on Gal4	yw, Hsp70:FLP;Act>cd2>Gal4,UAS:mRFP/TM6 hu	n/a	n/a
1799	n/a	Heatshock-GAL4	w[*]; P{w[+mC]=GAL4-Hsp70.PB}89-2-1	n/a	n/a
1553	n/a	decapentaplegic-GAL4	w[*]; wg[Sp-1]/CyO; P{w[+mW.hs]=GAL4-dpp.blk1}40C.6/TM6B, Tb[1]	n/a	n/a
n/a	n/a	decapentaplegic-GAL4	P{w[+mW.hs]=GAL4-dpp.blk1}40C.6 / TM3 Sb Ser	n/a	n/a
n/a	mRFP	Overexpression	w[*]; P{w[+mC]=GAL4-Hsp70.PB}89-2-1, UAS-mRFP	n/a	n/a
n/a	Myb	Overexpression	w[*]; P{w[+mC]=GAL4-Hsp70.PB}89-2-1, UAS-mRFP-dMyb	n/a	n/a
6633	CycA	Overexpression	w[*]; P{w[+mC]=UAS-CycA.W}II.2	n/a	n/a
42841	Adck	RNAi	y1 sc v1; P{TRiP}attP40/CyO	HMS02533	TRiP
36686	ade2	RNAi	y1 sc v1; P{TRiP}attP2	HMS01574	TRiP
51799	Adk1	RNAi	y1 v1; P{TRiP}attP40	HMC03355	TRiP
33673	Alp4	RNAi	y1 sc v1; P{TRiP}attP2/TM3,Sb	HMS00537	TRiP
61867	ana1	RNAi	y1 v1; P{TRiP}attP40/CyO	HMJ23356	TRiP
51937	Apoltp	RNAi	y1 sc v1; P{TRiP}attP2	HMC03294	TRiP
56884	Arc42	RNAi	y1 sc v1; P{TRiP}attP40	HMC04105	TRiP
35039	asl	RNAi	y1 sc v1; P{TRiP}attP2	HMS01453	TRiP
62887	ATPsynepsilonL	RNAi	y1 v1; P{TRiP}attP40/CyO	HMJ24127	TRiP
35763	aurA	RNAi	y1 sc v1; P{TRiP}attP40	HMS01511	TRiP
28691	aurB	RNAi	y1 v1; P{TRiP}attP2	HMJ22415	TRiP
58308	aurB	RNAi	y1 v1; P{TRiP}attP40/CyO	HMS00039	TRiP
55330	ball	RNAi	y1 v1; P{TRiP}attP40	HMC04017	TRiP
34572	bnl	RNAi	y1 sc v1; P{TRiP}attP2	HMS01046	TRiP
56942	borr	RNAi	y1 sc v1; P{TRiP}attP40/CyO	HMC04381	TRiP
50627	bru2	RNAi	y1 v1; P{TRiP}attP40	HMC02994	TRiP
42640	cana	RNAi	y1 sc v1; P{TRiP}attP40/CyO	HMS02476	TRiP
31326	Cap-D2	RNAi	y1 v1; P{TRiP}attP2	JF01279	TRiP
54806	Cenp-C	RNAi	y1 v1; P{TRiP}attP40/CyO	HMJ21500	TRiP
61954	CG10182	RNAi	y1 v1; P{TRiP}attP40/CyO	HMJ23539	TRiP
52891	CG10232	RNAi	y1 sc v1; P{TRiP}attP40	HMC03629	TRiP
55291	CG10469	RNAi	y1 sc v1; P{TRiP}attP2	HMC03978	TRiP
42011	CG10621	RNAi	y1 sc v1; P{TRiP}attP40/CyO	HMS02412	TRiP
60439	CG10738	RNAi	y1 v1; P{TRiP}attP40/CyO	HMJ22754	TRiP
58164	CG11125	RNAi	y1 v1; P{TRiP}attP40/CyO	HMJ22141	TRiP
51800	CG11403	RNAi	y1 v1/y1 sc v1; P{TRiP}attP40/CyO	HMC03357	TRiP
58199	CG11825	RNAi	y1 v1; P{TRiP}attP40/CyO	HMJ22169	TRiP
42932	CG11837	RNAi	y1 sc v1; P{TRiP}attP40/CyO	HMS02625	TRiP
62215	CG12279	RNAi	y1 sc v1; P{TRiP}attP40	HMC05222	TRiP
56037	CG12288	RNAi	y1 sc v1; P{TRiP}attP40	HMC04345	TRiP
61836	CG12592	RNAi	y1 v1; P{TRiP}attP40/CyO	HMJ23319	TRiP
33340	CG13096	RNAi	y1 sc v1; P{TRiP}attP2	HMS00206	TRiP
62534	CG13563	RNAi	y1 v1; P{TRiP}attP40/CyO	HMJ24078	TRiP
33341	CG13692	RNAi	y1 sc v1; P{TRiP}attP2	HMS00207	TRiP
62392	CG13741	RNAi	y1 v1; P{TRiP}attP40/CyO	HMJ23815	TRiP
50717	CG14036	RNAi	y1 v1/y1 sc v1; P{TRiP}attP40/CyO	HMS02951	TRiP
55377	CG14260	RNAi	y1 sc v1; P{TRiP}attP40	HMC04065	TRiP
62354	CG14701	RNAi	y1 v1; P{TRiP}attP40/CyO	HMJ23709	TRiP
54465	CG14757	RNAi	y1 v1; P{TRiP}attP40/CyO	HMC03733	TRiP
62358	CG14837	RNAi	y1 v1; P{TRiP}attP40/CyO	HMJ23713	TRiP
51175	CG14838	RNAi	y1 v1; P{TRiP}attP40/CyO	HMJ21140	TRiP
56978	CG1544	RNAi	y1 sc v1; P{TRiP}attP40	JF02214	TRiP
54827	CG2930	RNAi	y1 v1; P{TRiP}attP40/CyO	HMJ21546	TRiP
62249	CG30016	RNAi	y1 sc v1; P{TRiP}attP40	HMC05256	TRiP
61353	CG30383	RNAi	y1 v1; P{TRiP}attP40/CyO	HMJ23245	TRiP
62535	CG31075	RNAi	y1 v1; P{TRiP}attP40/CyO	HMJ24079	TRiP
58190	CG31213	RNAi	y1 sc v1; P{TRiP}attP40	HMC04934	TRiP
34721	CG31251	RNAi	y1 sc v1; P{TRiP}attP2	HMS01200	TRiP
61270	CG31549	RNAi	y1 v1; P{TRiP}attP40/CyO	HMJ23049	TRiP
29301	CG3168	RNAi	y1 v1; P{TRiP}attP2	JF02441	TRiP
57778	CG31689	RNAi	y1 sc v1; P{TRiP}attP40	HMC04972	TRiP
56030	CG31751	RNAi	y1 sc v1; P{TRiP}attP2/TM3,Sb	HMC04338	TRiP
60089	CG31759	RNAi	y1 sc v1; P{TRiP}attP40	HMC05083	TRiP
55659	CG31812	RNAi	y1 sc v1; P{TRiP}attP40/CyO	HMC03813	TRiP
31749	CG31814	RNAi	y1 v1; P{TRiP}attP2	JF02074	TRiP
65195	CG31874	RNAi	y1 sc v1; P{TRiP}attP40	HMC06069	TRiP
31877	CG3216	RNAi	y1 sc v1; P{TRiP}attP2	HM05270	TRiP
63626	CG32187	RNAi	y1 v1; P{TRiP}attP40/CyO	HMJ30193	TRiP
53687	CG32695	RNAi	y1 v1; P{TRiP}attP40	HMJ21616	TRiP
44559	CG33099	RNAi	y1 v1/y1 sc v1; P{TRiP}attP40/CyO	HMS02855	TRiP
55985	CG3348	RNAi	y1 sc v1; P{TRiP}attP40/CyO	HMC04281	TRiP
54055	CG34033	RNAi	y1 sc v1; P{TRiP}attP2/TM3,Sb	HMS03716	TRiP
28303	CG3618	RNAi	y1 v1; P{TRiP}attP2	JF02934	TRiP
61262	CG3770	RNAi	y1 v1; P{TRiP}attP40/CyO	HMJ23041	TRiP
62239	CG3788	RNAi	y1 sc v1; P{TRiP}attP40	HMC05246	TRiP
42948	CG3803	RNAi	y1 sc v1; P{TRiP}attP40/CyO	HMS02641	TRiP
39030	CG3842	RNAi	y1 v1; P{TRiP}attP40	HMS01949	TRiP
57568	CG3961	RNAi	y1 sc v1; P{TRiP}attP40	HMC04885	TRiP
36806	CG42232	RNAi	y1 sc v1; P{TRiP}attP40	GL01022	TRiP
61918	CG4239	RNAi	y1 v1; P{TRiP}attP40/CyO	HMJ23474	TRiP
61825	CG4259	RNAi	y1 v1; P{TRiP}attP40/CyO	HMJ23268	TRiP
57378	CG4570	RNAi	y1 sc v1; P{TRiP}attP40	HMC04676	TRiP
61249	CG4630	RNAi	y1 v1; P{TRiP}attP40/CyO	HMJ23028	TRiP
55621	CG4793	RNAi	y1 sc v1; P{TRiP}attP40	HMC03765	TRiP
27046	CG4839	RNAi	y1 v1; P{TRiP}attP2	JF02372	TRiP
62975	CG4984	RNAi	y1 v1; P{TRiP}attP40/CyO	HMJ30052	TRiP
32393	CG5144	RNAi	y1 sc v1; P{TRiP}attP2/TM3,Sb	HMS00387	TRiP
63013	CG6231	RNAi	y1 v1; P{TRiP}attP40/CyO	HMJ30090	TRiP
28297	CG6329	RNAi	y1 v1; P{TRiP}attP2	JF02927	TRiP
51867	CG6415	RNAi	y1 v1; P{TRiP}attP40	HMC03441	TRiP
58305	CG6724	RNAi	y1 v1; P{TRiP}attP40/CyO	HMJ22412	TRiP
29369	CG6813	RNAi	y1 v1; P{TRiP}attP2	JF02533	TRiP
25895	CG6927	RNAi	y1 v1; P{TRiP}attP2	JF01936	TRiP
57383	CG7006	RNAi	y1 sc v1; P{TRiP}attP40	HMC04687	TRiP
58296	CG7341	RNAi	y1 v1; P{TRiP}attP40/CyO	HMJ22403	TRiP
55194	CG7637	RNAi	y1 sc v1; P{TRiP}attP40	HMC03890	TRiP
60116	CG7963	RNAi	y1 sc v1; P{TRiP}attP40	HMC05110	TRiP
31586	CG8173	RNAi	y1 v1; P{TRiP}attP2	JF01161	TRiP
39033	CG8478	RNAi	y1 sc v1; P{TRiP}attP2	HMS01952	TRiP
38348	CG8679	RNAi	y1 v1; P{TRiP}attP40	HMS01816	TRiP
43547	CG9107	RNAi	y1 sc v1; P{TRiP}attP40/CyO	HMS02555	TRiP
67208	CG9149	RNAi	y1 v1; P{TRiP}attP40/CyO	HMS00109	TRiP
34800	CG9267	RNAi	y1 sc v1; P{TRiP}attP2	HMC03774	TRiP
55149	CG9733	RNAi	y1 sc v1; P{TRiP}attP40/CyO	HMC04232	TRiP
55944	ChLD3	RNAi	y1 sc v1; P{TRiP}attP40/CyO	JF01447	TRiP
31655	chp	RNAi	y1 v1; P{TRiP}attP2	GL00021	TRiP
35153	Cks30A	RNAi	y1 sc v1; P{TRiP}attP2	GL00404	TRiP
35816	cmet	RNAi	y1 sc v1; P{TRiP}attP2/TM3,Sb	HM05269	TRiP
61873	corolla	RNAi	y1 v1; P{TRiP}attP40/CyO	HMJ23362	TRiP
31876	CRMP	RNAi	y1 sc v1; P{TRiP}attP2/TM3,Sb	HMC04418	TRiP
31924	CTPsyn	RNAi	y1 v1; P{TRiP}attP2	HMJ23125	TRiP
61293	cu	RNAi	y1 v1; P{TRiP}attP40/CyO	GL01033	TRiP
36875	cue	RNAi	y1 sc v1; P{TRiP}attP2	JF02472	TRiP
v32421	CycA	RNAi	w[1118]; P{GD8653}v32421	GD8653	VDRC
29313	CycA	RNAi	y1 v1; P{TRiP}attP2	GL01470	TRiP
43133	CycB	RNAi	y1 sc v1; P{TRiP}attP40	HMJ30321	TRiP
64008	Cyp6a2	RNAi	y1 v1; P{TRiP}attP40/CyO	HMJ03135	TRiP
50911	daw	RNAi	y1 v1; P{TRiP}attP40/CyO	HM04038	TRiP
31729	dgt2	RNAi	y1 v1; P{TRiP}attP2	HMJ22086	TRiP
58137	dgt3	RNAi	y1 v1; P{TRiP}attP40/CyO	HMJ22546	TRiP
60366	dgt5	RNAi	y1 v1; P{TRiP}attP40/CyO	HM05186	TRiP
38965	DIP-alpha	RNAi	y1 v1/y1 sc v1; P{TRiP}attP40/CyO	HMS01879	TRiP
38310	DIP-beta	RNAi	y1 sc v1; P{TRiP}attP40	HMS01774	TRiP
28975	DptB	RNAi	y1 v1; P{TRiP}attP2	HMS02527	TRiP
42835	dUTPase	RNAi	y1 sc v1; P{TRiP}attP40/CyO	HMC06171	TRiP
65908	edin	RNAi	y1 sc v1; P{TRiP}attP40/CyO	JF02226	TRiP
31935	Ets96B	RNAi	y1 v1; P{TRiP}attP2	HMS00771	TRiP
33050	Fancl	RNAi	y1 sc v1; P{TRiP}attP2	HMC02996	TRiP
50629	fat-spondin	RNAi	y1 sc v1; P{TRiP}attP2	HM05137	TRiP
28926	feo	RNAi	y1 v1; P{TRiP}attP2/TM3,Sb	HMJ02126	TRiP
42553	Fib	RNAi	y1 v1; P{TRiP}attP40	GL00053	TRiP
35301	FK506-bp1	RNAi	y1 sc v1; P{TRiP}attP2	HM04081	TRiP
35181	fs(1)Yb	RNAi	y1 sc v1; P{TRiP}attP2	GL00204	TRiP
31768	fzy	RNAi	y1 v1; P{TRiP}attP2	HMC02429	TRiP
44496	Gale	RNAi	y1 sc v1; P{TRiP}attP2	GLC01673	TRiP
50553	GatA	RNAi	y1 sc v1; P{TRiP}attP2	HMS01355	TRiP
34890	GC1	RNAi	y1 sc v1; P{TRiP}attP2/TM3,Sb	HMS01235	TRiP
34366	Gem2	RNAi	y1 sc v1; P{TRiP}attP2	HMS01556	TRiP
67771	GlcAT-P	RNAi	y1 sc* v1; P{TRiP}attP40	HMS05665	TRiP
36668	glob1	RNAi	y1 sc v1; P{TRiP}attP40	HMC04217	TRiP
55929	Glt	RNAi	y1 sc v1; P{TRiP}attP40	HMS00341	TRiP
32350	glu	RNAi	y1 sc v1; P{TRiP}attP2	HMS00395	TRiP
32400	Gp150	RNAi	y1 sc v1; P{TRiP}attP2	HMC03776	TRiP
55150	GSS	RNAi	y1 sc v1; P{TRiP}attP40/CyO	HMJ30071	TRiP
62994	GstE8	RNAi	y1 v1; P{TRiP}attP40/CyO	HMC05927	TRiP
65198	GstE9	RNAi	y1 sc v1; P{TRiP}attP40	HMS00834	TRiP
34525	gwl	RNAi	y1 sc v1; P{TRiP}attP2	JF01302	TRiP
31344	HmgD	RNAi	y1 v1; P{TRiP}attP2	HMC03036	TRiP
50637	Hsp68	RNAi	y1 v1; P{TRiP}attP2	JF03107	TRiP
33640	ImpL3	RNAi	y1 v1; P{TRiP}attP2	GL00279	TRiP
35366	Incenp	RNAi	y1 sc v1; P{TRiP}attP2/TM3,Sb	HMS02839	TRiP
44117	jumu	RNAi	y1 sc v1; P{TRiP}attP40/CyO	HMS02192	TRiP
40944	Klp3A	RNAi	y1 v1; P{TRiP}attP40	HMS00552	TRiP
33685	Klp61F	RNAi	y1 sc v1; P{TRiP}attP2	GL00446	TRiP
35606	Klp67A	RNAi	y1 sc v1; P{TRiP}attP40	GL01303	TRiP
41872	kuk	RNAi	y1 sc v1; P{TRiP}attP40/CyO	HMC04816	TRiP
57501	Lam	RNAi	y1 sc v1; P{TRiP}attP40/CyO	JF03243	TRiP
29564	lin-28	RNAi	y1 v1; P{TRiP}attP2	HMS01870	TRiP
33929	mars	RNAi	y1 sc v1; P{TRiP}attP2	HMJ23957	TRiP
56005	MetRS-m	RNAi	y1 sc v1; P{TRiP}attP40/CyO	HMC04301	TRiP
62474	MFS3	RNAi	y1 v1; P{TRiP}attP40/CyO	HMS00461	TRiP
32461	mip120	RNAi	y1 sc v1; P{TRiP}attP2	HMS00524	TRiP
32834	mip40	RNAi	y1 sc v1; P{TRiP}attP2	HMJ22539	TRiP
58148	MME1	RNAi	y1 v1; P{TRiP}attP40/CyO	HMJ22099	TRiP
60360	mRpL2	RNAi	y1 v1; P{TRiP}attP40/CyO	HMJ23780	TRiP
62384	mRpL32	RNAi	y1 v1; P{TRiP}attP40/CyO	HMJ24012	TRiP
62489	mRpL36	RNAi	y1 v1; P{TRiP}attP40/CyO	HMC04905	TRiP
57716	mRpL55	RNAi	y1 sc v1; P{TRiP}attP40/CyO	HMS01479	TRiP
35737	Msh6	RNAi	y1 sc v1; P{TRiP}attP2	HM05032	TRiP
28546	Mtk	RNAi	y1 v1; P{TRiP}attP2/TM3,Sb	HMJ21730	TRiP
53011	Muc14A	RNAi	y1 v1; P{TRiP}attP40	GL00629	TRiP
38190	mud	RNAi	y1 sc v1; P{TRiP}attP40/CyO	HMS00699	TRiP
33046	Mulk	RNAi	y1 sc v1; P{TRiP}attP2	HMS01467	TRiP
35053	Myb	RNAi	y1 sc v1; P{TRiP}attP2	HMS01166	TRiP
34688	MYPT-75D	RNAi	y1 sc v1; P{TRiP}attP2/TM3,Sb	JF01947	TRiP
25927	nAChRbeta3	RNAi	y1 v1; P{TRiP}attP2	HMJ22094	TRiP
34357	NANS	RNAi	y1 sc v1; P{TRiP}attP2/TM3,Sb	HMS01463	TRiP
58144	ncd	RNAi	y1 v1; P{TRiP}attP40/CyO	GL00625	TRiP
37482	Ndc80	RNAi	y1 sc v1; P{TRiP}attP40	HMS01419	TRiP
35009	nesd	RNAi	y1 sc v1; P{TRiP}attP2	HMJ02114	TRiP
42543	niki	RNAi	y1 v1; P{TRiP}attP40	HMJ23355	TRiP
61866	NimC4	RNAi	y1 v1; P{TRiP}attP40/CyO	HMS02176	TRiP
40928	Nmdar2	RNAi	y1 sc v1; P{TRiP}attP40	HMJ21658	TRiP
52973	Nnf1a	RNAi	y1 v1; P{TRiP}attP40/CyO	HMC03949	TRiP
55262	nop5	RNAi	y1 sc v1; P{TRiP}attP40	HMJ21350	TRiP
53967	Nplp2	RNAi	y1 v1; P{TRiP}attP40	HMS01616	TRiP
36725	Nuf2	RNAi	y1 sc v1; P{TRiP}attP40/CyO	HMC03226	TRiP
51481	Oat	RNAi	y1 v1; P{TRiP}attP40/CyO	HMJ21271	TRiP
53926	Or1a	RNAi	y1 v1; P{TRiP}attP40/CyO	HMS01926	TRiP
61833	Orcokinin	RNAi	y1 v1; P{TRiP}attP40/CyO	HMJ23316	TRiP
39009	Ote	RNAi	y1 v1; P{TRiP}attP40	HMS01059	TRiP
34585	P32	RNAi	y1 sc v1; P{TRiP}attP2	HMJ02232	TRiP
v46134	pav	RNAi	w[1118]; P{GD7765}v46134/TM3,sb	GD7765	VDRC
42573	pav	RNAi	y1 v1; P{TRiP}attP40	GL01483	TRiP
43142	Pen	RNAi	y1 v1; P{TRiP}attP2	HMC04818	TRiP
57503	Pglym78	RNAi	y1 sc v1; P{TRiP}attP40/CyO	HMC04403	TRiP
56962	PGRP-SD	RNAi	y1 sc v1; P{TRiP}attP40/CyO	GL00626	TRiP
43314	phu	RNAi	y1 sc v1; P{TRiP}attP2	HMS02698	TRiP
37483	piwi	RNAi	y1 sc v1; P{TRiP}attP40	HMJ02104	TRiP
42535	png	RNAi	y1 v1; P{TRiP}attP40	HMS00530	TRiP
33042	polo	RNAi	y1 sc v1; P{TRiP}attP2	HMS01460	TRiP
35046	pon	RNAi	y1 sc v1; P{TRiP}attP2	JF01315	TRiP
31357	Ppa	RNAi	y1 v1; P{TRiP}attP2	HMC03871	TRiP
38956	Rab32	RNAi	y1 v1/y1 sc v1; P{TRiP}attP40	HMS00878	TRiP
44523	rdgBbeta	RNAi	y1 v1; P{TRiP}attP2	HMJ23269	TRiP
61826	RfC3	RNAi	y1 v1; P{TRiP}attP40/CyO	HMS03522	TRiP
54051	RhoGAP54D	RNAi	y1 v1/y1 sc v1; P{TRiP}attP40/CyO	HMJ02122	TRiP
42550	RhoGEF4	RNAi	y1 v1; P{TRiP}attP40	HMS02777	TRiP
55183	r-l	RNAi	y1 sc v1; P{TRiP}attP40/CyO	HMC02916	TRiP
44060	Roe1	RNAi	y1 sc v1; P{TRiP}attP40/CyO	HMC04755	TRiP
57447	Rpb10	RNAi	y1 sc v1; P{TRiP}attP40/CyO	HMC03825	TRiP
55670	RpS19b	RNAi	y1 sc v1; P{TRiP}attP40	HMJ22089	TRiP
58140	Rpt3R	RNAi	y1 v1; P{TRiP}attP40/CyO	HMC05071	TRiP
60077	Rrp1	RNAi	y1 sc v1; P{TRiP}attP40	HMJ23923	TRiP
62834	Rrp40	RNAi	y1 v1; P{TRiP}attP40/CyO	HMC04604	TRiP
57221	SAK	RNAi	y1 sc v1; P{TRiP}attP40	JF03226	TRiP
29549	salr	RNAi	y1 v1; P{TRiP}attP2	HMS01346	TRiP
35049	Sas-4	RNAi	y1 sc v1; P{TRiP}attP2	HMC03587	TRiP
53358	scra	RNAi	y1 sc v1; P{TRiP}attP40	GL01204	TRiP
41622	Ser7	RNAi	y1 v1; P{TRiP}attP40	HMS00559	TRiP
33691	sip2	RNAi	y1 sc v1; P{TRiP}attP2	HMS00766	TRiP
32969	sle	RNAi	y1 sc v1; P{TRiP}attP2	GL00440	TRiP
35602	SMC2	RNAi	y1 sc v1; P{TRiP}attP40	HM04030	TRiP
40885	SPARC	RNAi	y1 v1/y1 sc v1; P{TRiP}attP40	HMS02133	TRiP
38534	Spc105R	RNAi	y1 sc v1; P{TRiP}attP2/TM3,Sb	HMS01752	TRiP
36660	Spc105R	RNAi	y1 sc v1; P{TRiP}attP40/CyO	HMS01548	TRiP
51516	Spc25	RNAi	y1 sc v1; P{TRiP}attP2/TM3,Sb	HMC04307	TRiP
56011	SpdS	RNAi	y1 sc v1; P{TRiP}attP40/CyO	HM05274	TRiP
36104	Spindly	RNAi	y1 sc v1; P{TRiP}attP2	HM04068	TRiP
31757	Spn42Dc	RNAi	y1 v1; P{TRiP}attP2	GL00116	TRiP
67229	spz5	RNAi	y1 sc* v1; P{TRiP}attP40	HMC06330	TRiP
35574	squ	RNAi	y1 sc v1; P{TRiP}attP2/TM3,Sb	HMJ30325	TRiP
64012	sti	RNAi	y1 v1; P{TRiP}attP40/CyO	GL00583	TRiP
36623	sub	RNAi	y1 sc v1; P{TRiP}attP2	HMJ21034	TRiP
50939	Sucb	RNAi	y1 v1; P{TRiP}attP40/CyO	HMS01724	TRiP
67246	Sur	RNAi	y1 sc* v1; P{TRiP}attP40	HMC06348	TRiP
38274	Syngr	RNAi	y1 sc v1; P{TRiP}attP40	JF03128	TRiP
28508	Syt12	RNAi	y1 v1; P{TRiP}attP2	GL01328	TRiP
41896	teq	RNAi	y1 v1/y1 sc v1; P{TRiP}attP40	HMC05502	TRiP
64485	topi	RNAi	y1 v1; P{TRiP}attP2	HM04059	TRiP
26304	Tpi	RNAi	y1 v1; P{TRiP}attP2	HMS02573	TRiP
42880	Tret1-1	RNAi	y1 sc v1; P{TRiP}attP2	HMC05825	TRiP
64951	Tret1-2	RNAi	y1 sc v1; P{TRiP}attP40	JF02264	TRiP
26722	trpl	RNAi	y1 v1; P{TRiP}attP2/TM3,Sb	JF01639	TRiP
28982	Tum	RNAi	y1 v1; P{TRiP}attP2	HMS01417	TRiP
35007	Tum	RNAi	y1 sc v1; P{TRiP}attP2	HMC05855	TRiP
51895	TyrRS-m	RNAi	y1 v1; P{TRiP}attP40	HMC03469	TRiP
64981	Ugt58Fa	RNAi	y1 sc v1; P{TRiP}attP40	HMJ23701	TRiP
62344	unc	RNAi	y1 v1; P{TRiP}attP40/CyO	JF03237	TRiP
29558	uzip	RNAi	y1 v1; P{TRiP}attP2	GL00653	TRiP
38212	vret	RNAi	y1 sc v1; P{TRiP}attP40	HMC04284	TRiP
61232	wake	RNAi	y1 v1; P{TRiP}attP40/CyO	HMJ23011	TRiP
55988	yellow-f	RNAi	y1 sc v1; P{TRiP}attP40/CyO	HMS03002	TRiP
36742	zuc	RNAi	y1 sc v1; P{TRiP}attP40	GLC01840	TRiP
55223	Zwilch	RNAi	y1 v1; P{TRiP}attP2	HMJ22594	TRiP

## Sheet: qPCR primers
Table S7 – Full list of fly strains and primers used
Target	Sequence (5'-3')
Act5C_F	TACTCTTTCACCACCACCGC
Act5C_R	CGATCCTGATCCTCTTGCCC
aurA_F	GCCTGAGTCACTTTCCAAGC
aurA_R	GCTGGGTTTCAGTCTTGGTT
aurB_F	CATCTATCTGGCCCTGGAAA
aurB_R	CGATGGATCACGTTGTTCAG
Borr_F	GCATTCCTGCGCTATCCCAA
Borr_R	TGGCATTACTTGAGCCACCA
cmet_F	TCCGAAATACGGAAGAATCG
cmet_R	TGTTGTCAACGGGATCTGTC
CycA_F	TGAGCGTCATAAGAAACATCG
CycA_R	CCGAGAGATAGAGCGTCTCC
CycB_F	GTCCGCTGCCGATTCACTTC
CycB_R	AGGCAGCTGCAATCTCCGAT
CycE_F	CGCACATTATCCAAACGCACAC
CycE_R	TCTTGCCGCCCTTGTTACTG
Det_F	ATCGTGTCCCGAAAGGAATTTA
Det_R	GAAGCTCGATTTGAAGGCTTTG
dup_F	GAACTCAAGGCAGTGCTGG
dup_R	CGGACTGAAGAGAAGGCG
feo_F	ACGGCGAGAACATCCTGGAG
feo_R	CCGGCGGTGGCATTATCTTG
Incenp_F	CGCAAGGCCCACTTTGAGGA
Incenp_R	TGGAGCCTCGGGCTCATTCT
Myb_F	AGTCACTTCCTCAAGTCGCC
Myb_R	GTGGTCCAAGTTGACTCTTGTG
ncd_F	GCAGTGGCAAGACCTACACA
ncd_R	ATGTCCTTCTGCTCGTTGCT
pav_F	GAGTCCTCGGTGCCAGCTAC
pav_R	TGCCAAGCGGAACGGGATTA
PCNA_F	TCAAGCCACCATCCTGAAGAAG
PCNA_R	CGTCACATTGTCCTCGTTGTTG
Spc25_F	GGAAAGCATTCACACGCTGTCG
Spc25_R	ACTGCGCCACGTCCACATTT

## Sheet: dsRNA sequences
Table S7 – Full list of fly strains and primers used
Target	Sequence
CycA	CCCAGAGGTCGGTGAGTTTGTCTTCCTCACCGACGACAGTTACACCAAGGCGCAGGTGCTACGCATGGAGCAGGTTATCTTGAAGATTCTCTCCTTCGATCTGTGCACACCGACTGCTTACGTCTTCATCAACACCTATGCTGTACTTTGCGACATGCCTGAGAAGCTGAAGTACATGACGCTGTATATTTCCGAGTTGTCGCTCATGGAGGGAGAAACGTACTTGCAATATTTGCCATCACTTATGTCATCCGCTTCAGTCGCACTGGCGCGTCACATTTTGGGCATGGAGATGTGGACGCCAAGGCTGGAGGAGATCACGACTTACAAGCTGGAGGACCTAAAAACGGTTGTGTTGCATCTGTGTCACACCCACAAAACGGCAAAGGAG
Myb	TCGAACGAATTCACCAAACACTTTTGTTTCTCGAAGTTCAGGGAGCGCGAAATACAGGACAGATTTTTGAGGCACGCATAAGCCTGCTCCTCCATAAACATTTGATCTCTGGACTTGCCACAAGCGACGCGTGCCCACTTGGGATCAATGACATGATCGTAGGTCAAGCCACCGCGGTACTTGTTAATTCTGCGATTATGGAATGGTCGATTCTCCTTTCTGCCCTCGTCGAACGGCAGGTCCTGTTCGCTGCACAGCGTGTCCTTCAAAATATCGCCCGGCGATGTGAGAAACTTGCTGGGCGTCTCGGTTTCGAAGGGTTGAATCCTCTTGGCGGAGCCAGCGTTGTATGGATGATTGGAGCTCCAAGTTGAGAGCAATGACTTCCTGGC
AurB	TTTGAGATGGGCGCCCACTTGGGACGCGGCAAATTTGGACGTGTCTACTTGGCGCGGGAGCGCCACTCGCACTATCTGGTGGCCATGAAGGTGATGTTCAAAGAGGAGCTGCGCAAGGGCTGCGTGCAGCGTCAGGTTCTACGCGAGATCGAGATCCAGTCGCGACTGAAGCACCCGCACATCCTGCGCCTGCTCACTTGGTTCCACGACGAGAGCCGCATCTATCTGGCCCTGGAAATTGCGTCCGAGGGCGAGCTGTTCAAGCACCTGCGTGGCGCACCCAATCATCGATTCGATGAACCGCGGTCTGCGAAGTACACCTACCAAGTGGCGAATGCCCTCAACTACTGTCACCTGAACAACGTGATCCATCGGGATCTGAAGCCGGAGAACATTCTG…
polo	GTACTTGCACGATAACCGCATTATCCATCGAGATCTGAAGCTGGGCAATCTCTTCCTCAACGATTTGTTGCACGTGAAGATCGGGGATTTCGGGTTGGCCACGCGCATTGAGTATGAGGGCGAGCGAAAAAAGACCTTATGCGGAACGCCCAACTATATAGCCCCGGAGATCCTCACCAAGAAGGGCCACTCCTTCGAGGTGGACATCTGGTCGATTGGCTGCGTCATGTACACACTGCTTGTGGGCCAGCCGCCGTTCGAAACCAAGACTCTGAAGGATACGTACTCGAAAATCAAGAAGTGCGAGTACCGCGTGCCCAGCTACTTAAGGAAACCGGCGGCGGATATGGTCATCGCCATGCTGCAGCCAAATCCGGAGAGCCGCCCGGCAATTGGTCA…
